# Supplementary material for: VHL synthetic lethality screens uncover CBF-β as a negative regulator of STING
Source: bioRxiv. 2024 Sep 6:2024.09.03.610968. Preprint. [Version 1] doi: 10.1101/2024.09.03.610968 (PMC11398426; doi:10.1101/2024.09.03.610968)
Supplement: Supplement 2 — Supplementary Table 2. Analysed RNA sequencing data (gene expression analysis) [file media-2.xlsx]

## Sheet: 786O Cas9 CBF-β sg2 vs. EV
GENEID	SYMBOL	baseMean	log2FoldChange	lfcSE	stat	pvalue	padj	786O-CBFB-KO-1	786O-CBFB-KO-2	786O-CBFB-KO-3	786O-EV-1	786O-EV-2	786O-EV-3
ENSG00000119922	IFIT2	1655.97	4.11952	0.185777	22.1746	6.04697e-109	1.0561e-104	3182.99	3003.36	3211.25	152.23	176.319	209.65
ENSG00000137965	IFI44	1119.13	3.1721	0.170638	18.5897	3.89378e-77	3.40025e-73	1983.08	2009.45	2050.53	255.086	202.48	214.167
ENSG00000196611	MMP1	687.388	5.31281	0.295839	17.9584	4.12425e-72	2.401e-68	1213.34	1127.3	1682.67	24.9022	44.2086	31.9066
ENSG00000197249	SERPINA1	1883.14	-3.96049	0.222856	-17.7715	1.17476e-70	5.12931e-67	179.124	249.326	252.83	3968.03	3705.55	2944
ENSG00000187134	AKR1C1	1565.89	4.04073	0.260926	15.4861	4.30369e-54	1.50328e-50	3270.94	2670.83	2913.3	245.27	163.276	131.733
ENSG00000104368	PLAT	829.741	5.43413	0.353443	15.3748	2.41414e-53	7.02715e-50	1659.81	1241.22	1957.75	39.0299	58.4475	22.1858
ENSG00000119917	IFIT3	2456.14	2.87256	0.199619	14.3902	5.96421e-47	1.48807e-43	4449.57	4352.06	4162.23	728.494	548.021	496.432
ENSG00000185745	IFIT1	1512.01	2.92263	0.209409	13.9566	2.86855e-44	6.2624e-41	2740.61	2562.97	2710.93	423.327	271.696	362.545
ENSG00000196139	AKR1C3	955.57	3.91692	0.282131	13.8834	7.99188e-44	1.55087e-40	1899.38	1387.61	2089.37	157.697	85.5956	113.767
ENSG00000143878	RHOB	5188.93	2.11829	0.158973	13.3249	1.65942e-40	2.89818e-37	8234.9	8026.8	9042.7	2124.37	1734.06	1970.76
ENSG00000169715	MT1E	2018.51	-3.1407	0.24304	-12.9226	3.35705e-38	5.33008e-35	366.513	485.318	381.823	4512.45	3586.47	2778.5
ENSG00000085117	CD82	3070.11	-2.06248	0.160516	-12.849	8.7135e-38	1.26818e-34	1113.59	1298.69	1146.04	5253.51	5136.53	4472.29
ENSG00000168685	IL7R	624.529	2.94649	0.229893	12.8168	1.32007e-37	1.77346e-34	1089.91	1050.38	1180.32	101.614	160.773	164.171
ENSG00000171303	KCNK3	2845.44	2.65453	0.208229	12.7482	3.19223e-37	3.9823e-34	5275.9	4115.19	5340.16	879.974	820.021	641.367
ENSG00000128567	PODXL	1743.37	3.44585	0.279578	12.3252	6.62822e-35	7.71746e-32	3533.44	2779.01	3269.53	186.21	381.061	310.981
ENSG00000143512	HHIPL2	296.743	-2.58482	0.214483	-12.0514	1.9068e-33	2.08139e-30	81.0475	101.689	72.5186	521.674	490.753	512.772
ENSG00000172183	ISG20	154.734	4.89315	0.408914	11.9662	5.34118e-33	5.48727e-30	280.303	277.451	339.681	16.9384	10.7269	3.3069
ENSG00000166920	C15orf48	325.229	-3.21888	0.270371	-11.9054	1.10872e-32	1.07577e-29	53.6717	76.1173	59.6937	457.458	723.448	580.986
ENSG00000271503	CCL5	746.415	4.53256	0.382562	11.8479	2.20559e-32	2.0274e-29	1265.6	1517.76	1507.49	105.853	50.1799	31.6015
ENSG00000137959	IFI44L	222.218	2.65277	0.224182	11.8331	2.63315e-32	2.2994e-29	371.935	391.858	385.064	54.9125	71.8687	57.6671
ENSG00000134321	RSAD2	134.093	6.07352	0.51686	11.7508	6.99388e-32	5.81657e-29	290.221	278.018	225.036	5.11929	0	6.16001
ENSG00000135114	OASL	1741.89	5.0383	0.429323	11.7355	8.38743e-32	6.65848e-29	3552.73	3243.59	3343.18	194.765	61.3094	55.7661
ENSG00000010438	PRSS3	217.591	6.78781	0.58259	11.6511	2.26536e-31	1.64852e-28	435.705	285.395	572.833	4.0434	3.56353	4.00658
ENSG00000136999	NOV	123.065	5.00381	0.42934	11.6546	2.17283e-31	1.64852e-28	247.806	177.498	291.106	4.86075	8.77876	8.34213
ENSG00000107201	DDX58	753.097	2.06822	0.178611	11.5795	5.23637e-31	3.65813e-28	1247.97	1279.84	1120.74	272.407	328.787	268.835
ENSG00000198873	GRK5	551.723	2.52222	0.219293	11.5016	1.29527e-30	8.70076e-28	1012.71	750.592	1056.43	166.694	149.281	174.634
ENSG00000147676	MAL2	566.108	4.51951	0.39402	11.4702	1.86122e-30	1.20393e-27	823.587	953.315	1479.37	26.9098	37.6284	75.8389
ENSG00000119514	GALNT12	167.791	3.13741	0.276277	11.3561	6.91922e-30	4.31587e-27	272.554	290.829	339.709	26.8779	39.8261	36.9522
ENSG00000150687	PRSS23	6299.83	1.63026	0.145531	11.2022	3.97788e-29	2.39565e-26	9675.07	9288.72	9605.83	2909.73	3396.94	2922.69
ENSG00000169213	RAB3B	1337.6	1.76953	0.158079	11.194	4.36508e-29	2.5412e-26	2159.31	1991.84	2055.73	540.794	639.889	638.046
ENSG00000120875	DUSP4	235.793	2.77316	0.248772	11.1474	7.37041e-29	4.1524e-26	466.141	330.903	436.966	63.842	56.371	60.5315
ENSG00000089127	OAS1	156.835	3.42854	0.309589	11.0745	1.66846e-28	9.10616e-26	245.091	306.96	308.782	26.3272	18.6666	35.1819
ENSG00000163083	INHBB	2702.46	-3.2341	0.293997	-11.0005	3.80143e-28	2.01188e-25	479.133	737.356	342.688	4305.55	5451.88	4898.14
ENSG00000184584	TMEM173	881.759	2.61456	0.243982	10.7162	8.54495e-27	4.38934e-24	1409.99	1375.15	1762.22	316.907	191.751	234.545
ENSG00000133321	RARRES3	118.681	2.92943	0.273869	10.6965	1.05733e-26	5.27607e-24	198.654	213.97	217.007	28.5711	24.2329	29.6513
ENSG00000138642	HERC6	458.295	2.07551	0.198106	10.4767	1.10475e-25	5.35958e-23	854.442	665.123	703.465	161.873	182	182.867
ENSG00000106991	ENG	123.639	2.66901	0.25764	10.3594	3.79244e-25	1.79014e-22	208.385	212.517	219.811	33.57	35.9121	31.6406
ENSG00000111335	OAS2	120.314	5.74866	0.557353	10.3142	6.07699e-25	2.79302e-22	177.937	351.613	178.845	4.34945	2.83461	6.30342
ENSG00000143126	CELSR2	1275.48	1.63611	0.158805	10.3026	6.85508e-25	3.06985e-22	1992.12	1822.65	1977.48	561.921	624.366	674.324
ENSG00000196526	AFAP1	1893.54	2.79638	0.273747	10.2152	1.69547e-24	7.40285e-22	3717.55	3291.39	2922.57	319.564	635.145	475.022
ENSG00000172543	CTSW	118.465	-3.36896	0.331619	-10.1591	3.01805e-24	1.28562e-21	21.1784	25.4058	16.1807	258.401	219.091	170.531
ENSG00000159167	STC1	817.815	2.37482	0.234683	10.1193	4.53706e-24	1.88666e-21	1348.84	1106.11	1659.72	218.347	278.469	295.407
ENSG00000114315	HES1	230.858	2.62546	0.259899	10.1018	5.42148e-24	2.202e-21	449.237	309.035	432.873	71.8323	64.8182	57.3499
ENSG00000104081	BMF	1330.11	1.85721	0.183994	10.0939	5.88081e-24	2.33428e-21	2065.45	2077.71	2112.5	624.238	468.708	632.081
ENSG00000162407	PPAP2B	588.885	1.93613	0.19197	10.0856	6.39906e-24	2.48355e-21	1044.38	804.743	953.015	225.658	244.868	260.649
ENSG00000165949	IFI27	102.51	3.369	0.339918	9.91122	3.72076e-23	1.41268e-20	150.294	193.095	217.44	19.9632	12.6242	21.6424
ENSG00000118785	SPP1	5276	2.56031	0.259203	9.87765	5.20376e-23	1.9337e-20	8337.84	7699.83	11028.9	1903.65	1113.45	1572.37
ENSG00000155265	GOLGA7B	209.841	2.71773	0.277442	9.79566	1.17528e-22	4.27631e-20	390.803	282.929	419.165	61.5422	43.9012	60.7026
ENSG00000138646	HERC5	559.83	2.02578	0.209759	9.65763	4.56319e-22	1.62645e-19	947.983	913.167	832.905	246.95	242.834	175.143
ENSG00000134531	EMP1	462.308	3.45337	0.362286	9.53217	1.54026e-21	5.38013e-19	960.438	750.022	827.54	38.9152	84.9973	111.936
ENSG00000231131	LINC01468	68.9389	4.1335	0.434839	9.5058	1.98524e-21	6.79847e-19	137.126	118.997	135.395	8.15081	4.27127	9.6931
ENSG00000188153	COL4A5	314.455	3.55807	0.376908	9.44016	3.72221e-21	1.25016e-18	502.793	568.682	668.881	20.3611	58.4799	67.5332
ENSG00000160223	ICOSLG	411.379	1.83813	0.194941	9.42916	4.13401e-21	1.36227e-18	706.073	607.044	614.63	204.532	174.16	161.834
ENSG00000185339	TCN2	286.398	2.62815	0.280872	9.35712	8.19374e-21	2.65007e-18	447.238	386.512	644.613	92.6096	71.1824	76.2319
ENSG00000136960	ENPP2	171.211	2.38341	0.255291	9.33603	1.00011e-20	3.17581e-18	291.762	252.742	315.472	49.8535	68.1722	49.2624
ENSG00000116741	RGS2	699.085	2.22702	0.241072	9.23799	2.51175e-20	7.83352e-18	1001.01	953.616	1501.6	232.591	249.354	256.335
ENSG00000008517	IL32	7816.44	-1.97583	0.214119	-9.22771	2.76482e-20	8.4715e-18	3194.85	3162.89	3147.68	15726	11745.5	9921.72
ENSG00000003137	CYP26B1	80.2447	3.89154	0.421868	9.22456	2.84728e-20	8.57376e-18	186.402	127.798	137.118	10.3263	5.60197	14.2222
ENSG00000127129	EDN2	82.1103	-4.26496	0.462783	-9.2159	3.08675e-20	9.02364e-18	10.0675	11.34	3.99356	144.947	205.416	116.898
ENSG00000136378	ADAMTS7	62.6847	3.66172	0.397346	9.21544	3.10002e-20	9.02364e-18	104.74	133.381	111.134	7.06143	8.51297	11.2792
ENSG00000183087	GAS6	1640.78	-2.01163	0.219527	-9.16348	5.02482e-20	1.43866e-17	678.337	743.094	535.645	3150.81	2452.8	2283.98
ENSG00000150995	ITPR1	399.775	2.60055	0.291938	8.90787	5.20238e-19	1.44222e-16	912.672	479.767	668.453	97.8333	126.004	113.923
ENSG00000205336	GPR56	12918.8	1.30924	0.146971	8.90819	5.18738e-19	1.44222e-16	17698.1	18242.3	19286.5	8020.95	6750.56	7514.47
ENSG00000166106	ADAMTS15	1191.35	2.51943	0.283902	8.87432	7.03628e-19	1.92014e-16	2190.87	2058.34	1836.28	488.687	231.286	342.644
ENSG00000137501	SYTL2	1249.8	2.12062	0.241007	8.79896	1.38085e-18	3.71025e-16	2046.96	1805.81	2245.62	342.526	475.371	582.507
ENSG00000084710	EFR3B	52.0478	4.0388	0.462849	8.72595	2.6395e-18	6.98468e-16	103.737	79.7976	110.515	8.51216	4.65206	5.07378
ENSG00000151632	AKR1C2	82.8284	3.31441	0.381968	8.67719	4.05656e-18	1.05743e-15	174.081	118.922	156.676	21.0647	10.4455	15.7822
ENSG00000155269	GPR78	278.566	2.06136	0.237782	8.66911	4.35513e-18	1.11856e-15	424.525	508.032	414.646	84.0766	127.736	112.379
ENSG00000137628	DDX60	874.559	2.92857	0.338731	8.64571	5.34735e-18	1.3535e-15	1559.56	1491.39	1588.75	99.6052	242.601	265.447
ENSG00000248187	RP11-184M15.1	131.101	2.91762	0.33838	8.62231	6.5616e-18	1.63712e-15	179.639	237.304	276.369	41.7368	30.2791	21.2806
ENSG00000185567	AHNAK2	3909.05	1.98862	0.233145	8.52956	1.46911e-17	3.6138e-15	6303.01	6122.64	6299.32	2041.4	1177.23	1510.73
ENSG00000187608	ISG15	2397.35	2.48951	0.294615	8.45006	2.91165e-17	7.06278e-15	4022.35	3940.67	4244.8	1078.75	534.276	563.24
ENSG00000111344	RASAL1	121.15	2.6341	0.312703	8.42365	3.64945e-17	8.73118e-15	185.991	206.029	235.891	40.7838	19.9003	38.3035
ENSG00000187193	MT1X	442.319	-2.54194	0.305252	-8.32733	8.26847e-17	1.95147e-14	118.895	134.42	135.093	1080.5	665.38	519.628
ENSG00000072134	EPN2	1200.34	1.97227	0.237217	8.31419	9.23786e-17	2.15119e-14	1975.96	1705.89	2057.25	349.845	557.937	555.143
ENSG00000109511	ANXA10	66.376	5.44732	0.655505	8.31011	9.56151e-17	2.19726e-14	118.258	84.4155	186.852	2.20885	4.1528	2.36905
ENSG00000213030	CGB8	469.816	-3.20861	0.386885	-8.29345	1.10008e-16	2.49518e-14	85.1239	144.747	46.379	1058.58	744.934	739.131
ENSG00000123384	LRP1	1542	1.19104	0.143763	8.28477	1.18333e-16	2.61606e-14	2082.45	2130.87	2222.03	897.108	916.075	1003.46
ENSG00000197046	SIGLEC15	700.221	2.44346	0.294911	8.28543	1.1768e-16	2.61606e-14	1252.68	775.14	1519.47	228.64	247.259	178.14
ENSG00000153071	DAB2	2909.99	1.5744	0.191644	8.21526	2.11711e-16	4.62191e-14	4217.19	3954.05	4900.54	1222.19	1536.29	1629.68
ENSG00000065618	COL17A1	170.097	3.67889	0.449192	8.19001	2.61201e-16	5.63196e-14	375.461	230.229	337.621	31.5997	35.8649	9.80368
ENSG00000095752	IL11	1843.53	-1.48106	0.181058	-8.18006	2.83692e-16	5.96949e-14	946.119	993.737	976.978	2630.43	3179	2334.89
ENSG00000166592	RRAD	2244.77	-1.67227	0.204412	-8.18089	2.81752e-16	5.96949e-14	947.137	1237.61	1031.54	3910.16	3495.03	2847.13
ENSG00000105419	MEIS3	280.575	1.88955	0.231306	8.16907	3.10785e-16	6.46174e-14	459.454	385.301	480.398	98.2434	143.792	116.259
ENSG00000234380	LINC01426	74.9991	2.93511	0.361933	8.10953	5.08178e-16	1.04416e-13	120.154	146.968	131.29	11.1522	15.6188	24.812
ENSG00000105514	RAB3D	101.907	2.77041	0.343105	8.07451	6.77454e-16	1.37578e-13	153.705	167.588	212.5	27.9607	16.2314	33.4588
ENSG00000128510	CPA4	381.67	2.02469	0.252554	8.01686	1.0848e-15	2.17771e-13	718.863	669.622	450.072	134.105	159.414	157.942
ENSG00000185442	FAM174B	1005.74	2.05272	0.256635	7.99861	1.25832e-15	2.49733e-13	1683.45	1183.18	1994.13	450.599	396.913	326.148
ENSG00000205403	CFI	223.312	2.09507	0.262767	7.97313	1.54709e-15	3.03594e-13	282.08	357.536	445.356	90.2356	89.4217	75.2416
ENSG00000113083	LOX	149.707	2.48161	0.311568	7.96491	1.65339e-15	3.2085e-13	315.485	206.848	239.661	31.4517	54.641	50.1559
ENSG00000280351	CTD-2561B21.8	302.035	-1.50595	0.191585	-7.86052	3.82546e-15	7.34194e-13	157.047	171.703	143.778	434.421	485.482	419.778
ENSG00000166523	CLEC4E	107.434	-3.41433	0.434845	-7.85182	4.10041e-15	7.78409e-13	9.51082	15.6967	30.6616	193.645	239.841	155.249
ENSG00000170899	GSTA4	56.5274	3.01435	0.386025	7.80869	5.77843e-15	1.08516e-12	95.317	93.0139	113.121	16.2871	10.775	10.6506
ENSG00000002587	HS3ST1	41.7835	4.86694	0.623895	7.8009	6.14677e-15	1.14206e-12	87.2041	57.1987	98.6891	0	5.04272	2.5666
ENSG00000110013	SIAE	619.089	1.27941	0.164522	7.77649	7.45646e-15	1.37081e-12	900.302	812.062	918.782	357.094	341.12	385.171
ENSG00000177706	FAM20C	8515.03	-1.44651	0.186624	-7.75093	9.12236e-15	1.6596e-12	4793.14	4981.52	3940.85	13761.6	10695.5	12917.6
ENSG00000049323	LTBP1	140.669	2.55612	0.330658	7.73042	1.07195e-14	1.89108e-12	251.998	177.365	291.962	35.4759	53.3965	33.8182
ENSG00000125966	MMP24	2080.59	-1.40677	0.181932	-7.73242	1.05522e-14	1.89108e-12	1097.82	1320.12	1001.59	3313.36	2894.93	2855.75
ENSG00000146674	IGFBP3	11935.7	1.80081	0.232912	7.7317	1.06116e-14	1.89108e-12	18817.6	14165.3	22661.2	5386.18	4539.18	6044.79
ENSG00000126709	IFI6	1361.89	2.34885	0.304638	7.7103	1.25523e-14	2.19227e-12	1763.54	2174.37	2890.85	628.833	342.534	371.186
ENSG00000125148	MT2A	7335.62	-1.9293	0.250301	-7.70792	1.27886e-14	2.21142e-12	3075.71	3149.65	2927.17	15828.1	10119.6	8913.49
ENSG00000141401	IMPA2	1455.32	1.92045	0.249564	7.69522	1.41252e-14	2.4186e-12	2371.52	2063.3	2471.06	795.565	443.886	586.592
ENSG00000076356	PLXNA2	277.141	1.94267	0.252501	7.69374	1.42901e-14	2.42307e-12	490.048	493.059	336.14	122.152	113.102	108.345
ENSG00000108375	RNF43	94.8114	-3.22343	0.422034	-7.63784	2.20895e-14	3.70956e-12	9.20211	18.2245	35.0461	186.14	145.868	174.388
ENSG00000006740	ARHGAP44	91.6906	4.90518	0.642839	7.63049	2.33867e-14	3.88999e-12	191.004	75.2723	261.397	14.2088	3.89626	4.36515
ENSG00000107159	CA9	80.5285	2.81291	0.369041	7.62221	2.49373e-14	4.10877e-12	126.53	126.053	169.743	28.7295	12.4381	19.6774
ENSG00000254656	RTL1	72.8269	5.58265	0.732662	7.61968	2.54299e-14	4.15077e-12	98.9192	101.844	226.247	3.12725	6.82394	0
ENSG00000130940	CASZ1	710.357	-1.30695	0.171655	-7.61382	2.66102e-14	4.30321e-12	431.529	408.65	385.997	1120.83	1003.83	911.307
ENSG00000124564	SLC17A3	48.8363	3.82585	0.505945	7.56178	3.97596e-14	6.37066e-12	89.3871	61.8322	122.453	8.19653	5.53995	5.60868
ENSG00000102174	PHEX	105.468	2.87607	0.381425	7.54032	4.68816e-14	7.44353e-12	164.306	173.285	219.801	29.9792	11.6437	33.7924
ENSG00000107317	PTGDS	2786.39	-2.241	0.298736	-7.5016	6.30425e-14	9.91925e-12	969.181	846.758	1102.34	6596.35	3089.46	4114.24
ENSG00000103647	CORO2B	66.8462	3.98628	0.533266	7.47522	7.70749e-14	1.20189e-11	151.898	76.0705	147.528	6.08513	15.0885	4.40709
ENSG00000133107	TRPC4	83.1233	3.04373	0.409712	7.42896	1.09454e-13	1.6917e-11	180.609	170.866	92.8294	22.2832	18.7904	13.3621
ENSG00000179046	TRIML2	53.7106	3.53542	0.476563	7.41858	1.18379e-13	1.81359e-11	92.559	112.394	90.1721	11.0074	12.8559	3.27493
ENSG00000143631	FLG	571.382	-2.37043	0.320267	-7.40141	1.34743e-13	2.04634e-11	142.588	273.274	140.484	752.827	1152.33	966.786
ENSG00000140538	NTRK3	424.15	-2.21277	0.301503	-7.33912	2.15009e-13	3.23718e-11	127.311	222.169	104.502	738.838	649.46	702.619
ENSG00000175264	CHST1	267.62	-1.5434	0.210622	-7.32779	2.33976e-13	3.49264e-11	129.19	148.762	132.416	434.385	337.088	423.882
ENSG00000170961	HAS2	2083.76	2.19426	0.299782	7.31953	2.48844e-13	3.68311e-11	3677.05	2733.85	3851.01	460.418	826.287	953.933
ENSG00000112769	LAMA4	438.305	7.69932	1.05524	7.29628	2.95826e-13	4.34168e-11	1037.1	565.876	1006.5	1.32984	17.4117	1.61456
ENSG00000186642	PDE2A	101.64	2.90864	0.398902	7.29162	3.06242e-13	4.45709e-11	156.437	136.246	243.46	27.8314	30.8048	15.0582
ENSG00000144821	MYH15	117.33	1.92444	0.265102	7.25923	3.893e-13	5.61911e-11	168.833	176.999	212.072	41.6208	53.4607	50.9944
ENSG00000142661	MYOM3	239.841	1.73476	0.239533	7.24226	4.41263e-13	6.31693e-11	344.526	308.271	453.404	114.771	108.375	109.699
ENSG00000150551	LYPD1	1506.44	1.36054	0.189406	7.18322	6.80886e-13	9.66802e-11	2130.77	2226.03	2148.02	1006.41	707.078	820.345
ENSG00000064205	WISP2	46.1275	5.2	0.724193	7.1804	6.95087e-13	9.79008e-11	87.4369	81.1288	101.233	3.42476	2.01325	1.52759
ENSG00000222009	BTBD19	135.066	1.8822	0.262237	7.17749	7.10024e-13	9.92046e-11	199.594	212.353	226.442	53.6598	46.7131	71.6331
ENSG00000137440	FGFBP1	68.661	2.81084	0.39357	7.1419	9.2052e-13	1.27594e-10	127.711	105.24	126.682	27.7988	10.4674	14.0662
ENSG00000182836	PLCXD3	37.491	5.37167	0.756398	7.10165	1.23275e-12	1.69528e-10	69.8683	62.768	87.6336	0	1.18076	3.49537
ENSG00000142156	COL6A1	31070.3	-1.09408	0.154106	-7.09953	1.25181e-12	1.70803e-10	19216.4	21460	18792.5	46709	39962.5	40281.3
ENSG00000167552	TUBA1A	2274.57	2.03952	0.287465	7.09482	1.29516e-12	1.75349e-10	3683.54	2834.75	4458.54	1149.32	611.222	910.035
ENSG00000135919	SERPINE2	2843.83	1.56197	0.220236	7.09227	1.31934e-12	1.77248e-10	4076.66	3696	4973.98	1133.8	1562.02	1620.55
ENSG00000165617	DACT1	560.355	1.74916	0.246862	7.0856	1.38441e-12	1.8457e-10	803.395	923.889	864.529	184.724	327.536	258.058
ENSG00000163395	IGFN1	8709.99	-1.45385	0.205864	-7.06216	1.63938e-12	2.16908e-10	4745.46	5097.4	4133.86	11532.7	15653.2	11097.3
ENSG00000181523	SGSH	838.204	1.18685	0.168222	7.05524	1.72303e-12	2.26261e-10	1096.67	1154.45	1242.11	571.518	488.316	476.156
ENSG00000229656	RP11-462L8.1	121.595	1.83407	0.260373	7.044	1.86803e-12	2.43471e-10	171.266	178.707	219.059	60.1466	50.2054	50.1875
ENSG00000125872	LRRN4	10484.3	-1.15312	0.164516	-7.00919	2.39694e-12	3.07812e-10	6506.33	7147.38	5859.24	13847.9	15991	13553.9
ENSG00000275342	SGK223	1188.63	1.24674	0.177851	7.01002	2.38279e-12	3.07812e-10	1896.11	1572.38	1548.58	774.944	645.34	694.442
ENSG00000146678	IGFBP1	53.7053	2.7045	0.386182	7.00316	2.50249e-12	3.19022e-10	93.1125	78.935	106.993	18.4428	10.5048	14.2435
ENSG00000138623	SEMA7A	4301.31	-1.3224	0.188862	-7.00192	2.52478e-12	3.19531e-10	2534.8	2561.03	2276.34	5831.79	7327.15	5276.74
ENSG00000277443	MARCKS	8244.41	1.21056	0.173192	6.98972	2.75435e-12	3.46077e-10	11588	11183.3	11771.3	4850.9	4293.26	5779.67
ENSG00000173432	SAA1	26.1195	-4.75686	0.680716	-6.98803	2.78769e-12	3.47764e-10	1.09868	2.15537	2.12213	55.7423	49.0253	46.5732
ENSG00000136856	SLC2A8	861.954	-1.15276	0.165134	-6.98075	2.93603e-12	3.63672e-10	533.62	554.794	515.69	1320.05	1170.4	1077.17
ENSG00000074410	CA12	3794.66	1.55586	0.223082	6.97436	3.07264e-12	3.77913e-10	6005.74	4527.57	6455.95	1561.53	2159.18	2057.99
ENSG00000248323	LUCAT1	423.838	2.00203	0.287501	6.96355	3.318e-12	4.05237e-10	649.806	496.799	889.385	136.63	167.319	203.092
ENSG00000019186	CYP24A1	38.4476	3.83355	0.551872	6.94645	3.746e-12	4.54333e-10	64.0193	97.3986	54.5053	4.4604	4.16018	6.14168
ENSG00000172765	TMCC1	481.133	1.46813	0.211495	6.94167	3.875e-12	4.66737e-10	745.63	610.873	765.458	211.71	262.555	290.575
ENSG00000163565	IFI16	978.753	1.09605	0.157993	6.93732	3.99607e-12	4.78023e-10	1358.73	1236.85	1405.8	611.638	588.648	670.851
ENSG00000113361	CDH6	8800.89	1.88237	0.272317	6.91242	4.7645e-12	5.62491e-10	12473.1	11911.1	17156.4	2797.01	3479.71	4988.08
ENSG00000149260	CAPN5	942.288	1.15635	0.167287	6.91236	4.7666e-12	5.62491e-10	1342.56	1260.54	1299.4	649.965	514.18	587.081
ENSG00000244274	DBNDD2	177.305	2.23822	0.324105	6.90584	4.99084e-12	5.85e-10	340.257	249.298	286.727	72.0812	78.1432	37.3244
ENSG00000148082	SHC3	612.825	1.51762	0.22	6.89825	5.26466e-12	6.12982e-10	867.283	847.239	1010.91	244.091	361.189	346.235
ENSG00000106070	GRB10	4436.09	1.2012	0.174579	6.88055	5.9623e-12	6.89613e-10	6543.01	5228.29	6778.37	2528.41	2677.75	2860.7
ENSG00000277117	ICOSLG	232.166	1.82388	0.265611	6.86673	6.56917e-12	7.54806e-10	424.777	326.325	333.581	126.006	105.173	77.1321
ENSG00000082458	DLG3	207.02	1.86541	0.272724	6.83992	7.92392e-12	9.04518e-10	316.909	340.752	315.818	60.8614	97.5763	110.206
ENSG00000133131	MORC4	3632.78	1.20212	0.17588	6.83487	8.20785e-12	9.30844e-10	5461.44	4238.85	5493.01	2080.96	2279.94	2242.48
ENSG00000138395	CDK15	128.468	-2.63961	0.38652	-6.82918	8.53994e-12	9.62259e-10	23.0754	34.2115	46.9578	137.651	257.035	271.876
ENSG00000110031	LPXN	1441.78	-1.1205	0.164239	-6.8224	8.95298e-12	1.00233e-09	947.555	901.657	876.111	1954.51	2206.77	1764.07
ENSG00000049249	TNFRSF9	956.079	-1.46343	0.214538	-6.82131	9.02124e-12	1.00354e-09	548.822	500.738	477.851	1126.09	1709.43	1373.54
ENSG00000184500	PROS1	266.917	1.59805	0.234767	6.80696	9.96802e-12	1.10184e-09	387.223	355.64	461.298	105.9	150.157	141.287
ENSG00000154589	LY96	43.4363	2.90138	0.427566	6.7858	1.15444e-11	1.26806e-09	76.3921	69.0728	83.8007	15.1278	8.283	7.94145
ENSG00000198417	MT1F	80.0931	-2.63001	0.390066	-6.74247	1.55716e-11	1.69973e-09	20.7493	28.3758	18.3274	198.434	114.726	99.9456
ENSG00000176383	B3GNT4	243.683	-1.94199	0.288949	-6.72089	1.80617e-11	1.9593e-09	75.0071	106.018	120.93	457.07	286.687	416.384
ENSG00000006210	CX3CL1	195.836	1.46467	0.218106	6.71541	1.87536e-11	2.0218e-09	268.925	325.97	267.316	112.928	97.0957	102.783
ENSG00000157800	SLC37A3	666.119	1.11666	0.166527	6.70557	2.00615e-11	2.14954e-09	832.83	965.385	937.538	407.94	401.523	451.498
ENSG00000179954	SSC5D	66.1517	2.47519	0.369716	6.69483	2.15923e-11	2.29945e-09	117.367	127.128	92.838	13.2869	20.3811	25.9092
ENSG00000179300	ZCCHC5	63.9446	-3.49116	0.52235	-6.68356	2.33211e-11	2.4685e-09	11.3618	18.0566	2.84667	92.7375	136.942	121.723
ENSG00000116337	AMPD2	4543.08	-0.88603	0.132779	-6.67298	2.50655e-11	2.63716e-09	3163.12	3164.86	3242.12	6239.4	5851.52	5597.47
ENSG00000134072	CAMK1	847.872	-1.62721	0.244243	-6.66228	2.69608e-11	2.81958e-09	394.142	404.754	444.398	1700.32	1054.75	1088.87
ENSG00000103642	LACTB	958.144	-1.59886	0.24036	-6.65194	2.89248e-11	3.00698e-09	440.242	595.056	392.842	1168.06	1634.32	1518.35
ENSG00000143507	DUSP10	477.865	-1.46597	0.220849	-6.63788	3.18222e-11	3.28861e-09	248.67	305.552	208.805	634.883	791.783	677.494
ENSG00000196782	MAML3	55.3428	2.43764	0.368438	6.61615	3.68666e-11	3.78751e-09	103.354	74.3456	102.97	14.572	17.4058	19.4088
ENSG00000134955	SLC37A2	1734.32	-1.34065	0.202998	-6.60427	3.9949e-11	4.08017e-09	1019.85	1025.72	899.835	3025.12	2347.14	2088.29
ENSG00000112343	TRIM38	1066.42	0.969933	0.147178	6.59019	4.39268e-11	4.46036e-09	1371.36	1428.83	1436.34	721.165	674.957	765.878
ENSG00000024422	EHD2	4489.64	1.43062	0.217121	6.58908	4.42572e-11	4.46793e-09	7040.53	5719.91	6886.37	3048.33	2105.08	2137.59
ENSG00000074527	NTN4	682.785	1.65638	0.251748	6.57952	4.71963e-11	4.73727e-09	1150	1036.32	925.54	229.006	360.503	395.34
ENSG00000213928	IRF9	687.625	1.65574	0.252348	6.56135	5.33243e-11	5.32176e-09	959.696	1111.52	1060.68	336.119	234.136	423.595
ENSG00000137491	SLCO2B1	401.235	2.14898	0.327829	6.55518	5.55757e-11	5.51494e-09	740.861	447.699	775.337	96.6444	157.372	189.496
ENSG00000079308	TNS1	581.998	2.00316	0.306037	6.54548	5.93056e-11	5.85182e-09	842.88	954.428	995.828	150.297	339.885	208.668
ENSG00000106003	LFNG	3479.96	-1.3331	0.205315	-6.49296	8.41655e-11	8.25815e-09	1787.07	2224.63	1920.71	6036.92	4257.22	4653.19
ENSG00000003249	DBNDD1	236.75	2.29095	0.354524	6.46203	1.03308e-10	1.00798e-08	421.286	321.789	434.887	123.534	71.1957	47.8116
ENSG00000142185	TRPM2	160.31	-3.56719	0.553184	-6.44846	1.12995e-10	1.09637e-08	16.699	49.4456	9.77201	443.821	261.276	180.849
ENSG00000156966	B3GNT7	179.66	-1.44522	0.224273	-6.44401	1.16356e-10	1.12274e-08	85.5305	111.6	92.6619	242.303	288.429	257.435
ENSG00000115041	KCNIP3	1030.41	-1.25366	0.194658	-6.44034	1.19205e-10	1.14391e-08	604.159	650.011	572.291	1723.44	1392.88	1239.7
ENSG00000119772	DNMT3A	229.996	1.51273	0.235057	6.43557	1.2301e-10	1.17397e-08	402.989	291.536	326.993	137.027	107.33	114.1
ENSG00000137745	MMP13	426.508	-2.26805	0.353689	-6.41255	1.43104e-10	1.35384e-08	119.766	201.885	119.021	467.263	634.338	1016.77
ENSG00000197565	COL4A6	27.1117	5.37247	0.837847	6.41223	1.43408e-10	1.35384e-08	67.721	41.7603	49.2644	1.1477	2.01429	0.762286
ENSG00000196337	CGB7	283.278	-1.49023	0.232579	-6.40743	1.47996e-10	1.38965e-08	168.257	153.401	124.841	498.241	378.603	376.322
ENSG00000205413	SAMD9	993.05	1.88493	0.294217	6.4066	1.48797e-10	1.3897e-08	1535.4	1563.6	1591.43	254.694	442.552	570.623
ENSG00000136869	TLR4	73.3151	2.83597	0.442784	6.40487	1.50499e-10	1.39812e-08	143.521	114.15	126.867	7.44746	31.7305	16.1749
ENSG00000115556	PLCD4	155.154	1.73544	0.271118	6.40104	1.54318e-10	1.42601e-08	227.794	221.219	265.589	94.822	58.7678	62.7303
ENSG00000197943	PLCG2	190.315	1.34573	0.210393	6.39629	1.59193e-10	1.46332e-08	260.965	280.094	277.822	122.472	96.5435	103.99
ENSG00000112149	CD83	423.659	-1.72052	0.26913	-6.39291	1.62757e-10	1.48825e-08	193.432	205.42	192.92	519.056	892.993	538.134
ENSG00000154721	JAM2	88.2778	1.83846	0.288727	6.36748	1.92163e-10	1.74798e-08	122.084	158.669	132.37	38.1844	45.3008	33.0584
ENSG00000065357	DGKA	299.569	1.40593	0.220911	6.36424	1.96258e-10	1.77598e-08	410.323	439.679	450.91	148.584	205.918	142
ENSG00000174792	C4orf26	23.8095	-4.77016	0.750288	-6.35777	2.04698e-10	1.84281e-08	1.62645	3.79741	0	49.4459	56.4397	31.5476
ENSG00000137033	IL33	37.8769	8.54886	1.34775	6.34304	2.25272e-10	2.01763e-08	34.4871	46.3018	146.473	0	0	0
ENSG00000106366	SERPINE1	8468.72	1.47852	0.234239	6.31202	2.75425e-10	2.44177e-08	12166	11448	13779.7	3415.36	5737.57	4265.75
ENSG00000108797	CNTNAP1	1430.68	1.18329	0.187575	6.30836	2.82011e-10	2.47504e-08	1956.62	1945.85	2057.9	717.135	1009.49	897.115
ENSG00000170989	S1PR1	640.332	1.47991	0.234572	6.30898	2.80887e-10	2.47504e-08	893.476	1057.91	877.762	259.49	333.171	420.187
ENSG00000103196	CRISPLD2	3204.14	-1.79461	0.28478	-6.30175	2.9431e-10	2.56595e-08	1285.97	1913.52	1103.54	3626.41	5620.51	5674.89
ENSG00000204262	COL5A2	64.8101	2.12306	0.336928	6.30122	2.95308e-10	2.56595e-08	106.758	102.646	107.804	15.128	28.4558	28.0683
ENSG00000158555	GDPD5	294.554	1.60066	0.254141	6.29832	3.00888e-10	2.60149e-08	358.175	439.54	530.704	156.095	116.732	166.076
ENSG00000115267	IFIH1	368.498	1.52335	0.242008	6.2946	3.08195e-10	2.65154e-08	548.107	576.072	519.059	133.338	220.339	214.074
ENSG00000092964	DPYSL2	2439.71	1.05533	0.16775	6.29108	3.15256e-10	2.68583e-08	3481.56	2925.07	3477.14	1504.24	1497.5	1752.75
ENSG00000224389	C4B	48.6912	2.76083	0.438816	6.29153	3.14351e-10	2.68583e-08	85.6366	76.9478	90.9189	21.4682	8.0321	9.14375
ENSG00000077157	PPP1R12B	293.044	1.72667	0.274701	6.28564	3.26496e-10	2.76808e-08	487.295	458.654	406.642	88.6649	154.75	162.261
ENSG00000155465	SLC7A7	82.2344	-1.80879	0.288198	-6.27619	3.46959e-10	2.92737e-08	28.8198	39.9457	40.4511	126.354	116.44	141.396
ENSG00000108771	DHX58	47.276	2.67175	0.426077	6.27058	3.59704e-10	3.0203e-08	69.14	72.0117	102.199	17.9154	10.9843	11.4058
ENSG00000135549	PKIB	261.725	1.73555	0.276961	6.26642	3.69448e-10	3.08728e-08	376.411	302.52	528.275	129.778	106.692	126.672
ENSG00000137941	TTLL7	192.247	1.32351	0.211386	6.26111	3.82243e-10	3.17899e-08	291.869	277.343	256.481	95.907	116.479	115.403
ENSG00000125730	C3	277.036	1.92447	0.307991	6.24848	4.14479e-10	3.43075e-08	414.344	548.665	352.649	83.8926	159.163	103.5
ENSG00000264301	LINC01444	72.0231	-1.97825	0.31669	-6.24665	4.19336e-10	3.45458e-08	22.35	37.619	27.6168	109.232	127.153	108.168
ENSG00000137309	HMGA1	9657.28	1.76978	0.283485	6.24293	4.29446e-10	3.52126e-08	16691	12883.6	15228.6	6251.02	3245.75	3643.72
ENSG00000134545	KLRC1	33.4364	3.35826	0.539526	6.22447	4.83187e-10	3.94339e-08	72.0815	44.837	65.5292	7.77563	7.47301	2.92196
ENSG00000141480	ARRB2	614.817	1.32262	0.212778	6.21598	5.10043e-10	4.14321e-08	813.303	790.363	1030.93	412.127	327.264	314.913
ENSG00000214595	EML6	107.016	2.18465	0.351634	6.21287	5.20259e-10	4.20663e-08	250.866	146.252	129.042	42.8081	36.5197	36.6067
ENSG00000154930	ACSS1	79.3027	1.72115	0.277172	6.20967	5.30948e-10	4.27328e-08	124.352	116.623	124.49	34.21	35.9501	40.192
ENSG00000214402	LCNL1	534.377	-2.1552	0.347595	-6.20034	5.6343e-10	4.5139e-08	202.902	192.011	192.472	1362.66	528.64	727.574
ENSG00000130702	LAMA5	7231.3	1.5096	0.243968	6.18771	6.10453e-10	4.8683e-08	9760.47	9894.14	12452.2	4929.22	3022.76	3329
ENSG00000004399	PLXND1	934.705	1.30262	0.210549	6.18676	6.14152e-10	4.87553e-08	1293.13	1492.71	1204.01	645.619	444.321	528.439
ENSG00000261716	RP11-196G18.22	61.678	-2.1084	0.34124	-6.17865	6.46522e-10	5.10928e-08	17.5704	28.3556	23.6745	80.604	116.014	103.849
ENSG00000123689	G0S2	1740.45	-1.56681	0.25374	-6.17484	6.62314e-10	5.2105e-08	961.856	930.186	743.807	2401.35	3418.54	1986.97
ENSG00000165376	CLDN2	1115.65	1.42278	0.230602	6.16986	6.83492e-10	5.353e-08	1666.68	1490.8	1716.45	784.46	485.18	550.343
ENSG00000170231	FABP6	99.0667	-1.94941	0.316234	-6.16445	7.07304e-10	5.51476e-08	32.8677	53.3995	36.6086	185.61	161.971	123.944
ENSG00000082684	SEMA5B	314.571	1.65914	0.269188	6.16352	7.11471e-10	5.5226e-08	467.276	384.441	582.765	160.134	113.849	178.96
ENSG00000178764	ZHX2	3258.19	1.35427	0.220395	6.14474	8.00925e-10	6.18945e-08	5311.4	4156.58	4584.78	2096.69	1404.28	1995.37
ENSG00000186193	SAPCD2	5307.14	-0.801811	0.130516	-6.14339	8.07796e-10	6.21505e-08	3818.84	3908.45	3879.81	7091.48	6418	6726.25
ENSG00000115221	ITGB6	191.255	1.85217	0.302299	6.12695	8.95782e-10	6.85355e-08	266.017	350.231	283.928	51.8136	92.2282	103.311
ENSG00000267335	CTB-60B18.6	42.3271	-2.61172	0.426303	-6.12645	8.98633e-10	6.85355e-08	11.2704	12.0657	12.1994	97.6302	54.4658	66.3312
ENSG00000091490	SEL1L3	2583.29	1.44894	0.23758	6.09874	1.06909e-09	8.09575e-08	4159.19	2713.78	4471.86	1239.39	1434.87	1480.67
ENSG00000197587	DMBX1	157.871	1.40524	0.230424	6.09849	1.07078e-09	8.09575e-08	239.489	199.572	248.728	90.8512	78.178	90.4059
ENSG00000162511	LAPTM5	474.452	-1.30435	0.213947	-6.09659	1.08353e-09	8.15683e-08	254.647	307.115	258.473	814.461	598.763	613.256
ENSG00000165186	PTCHD1	161.946	1.55927	0.255828	6.09502	1.09427e-09	8.20231e-08	249.549	193.695	281.612	83.4818	87.2577	76.0805
ENSG00000174705	SH3PXD2B	1070.67	1.14394	0.18791	6.08773	1.14524e-09	8.54771e-08	1525.32	1261.95	1635.27	598.663	733.442	669.371
ENSG00000110195	FOLR1	40.7791	-3.04217	0.499972	-6.08468	1.16725e-09	8.67494e-08	9.17832	10.9374	6.44249	107.695	52.909	57.5131
ENSG00000079263	SP140	83.0886	1.86375	0.3073	6.06491	1.32031e-09	9.77088e-08	113.78	120.761	156.559	32.9013	39.5665	34.9636
ENSG00000171051	FPR1	155.955	-1.30769	0.215802	-6.05967	1.36399e-09	1.00515e-07	85.5827	97.6942	86.1106	235.28	205.861	225.201
ENSG00000042286	AIFM2	816.969	-1.36672	0.2256	-6.05815	1.37699e-09	1.01047e-07	500.013	471.365	398.535	1474.72	1015.01	1042.16
ENSG00000134107	BHLHE40	6712.63	0.996819	0.165071	6.03871	1.55347e-09	1.1352e-07	9711.25	8098.37	9022.7	4100.75	4368.76	4973.98
ENSG00000003436	TFPI	2243.41	1.39173	0.231036	6.02387	1.70296e-09	1.23926e-07	3574.96	2786.02	3385.99	973.486	1191.15	1548.82
ENSG00000136848	DAB2IP	783.103	0.986563	0.16388	6.02002	1.74401e-09	1.26386e-07	1087	975.392	1060.84	478.745	526.288	570.35
ENSG00000173281	PPP1R3B	395.074	1.73267	0.287963	6.01697	1.77717e-09	1.28258e-07	548.603	512.31	762.039	136.57	169.198	241.722
ENSG00000150782	IL18	66.174	1.85204	0.308036	6.01242	1.82776e-09	1.31365e-07	101.809	94.9625	113.792	32.7216	26.8368	26.9222
ENSG00000198203	SULT1C2	67.3921	2.08964	0.348268	6.00008	1.97219e-09	1.41165e-07	106.745	85.6154	134.904	25.4163	21.6704	30.001
ENSG00000174804	FZD4	241.614	1.30123	0.217237	5.98988	2.09996e-09	1.49697e-07	331.826	353.574	347.037	110.543	152.873	153.833
ENSG00000087303	NID2	9242.04	1.4544	0.243252	5.979	2.24516e-09	1.59397e-07	14370.2	12859.4	13399.7	3392.43	5668.93	5761.5
ENSG00000275395	FCGBP	49.1252	2.63235	0.440993	5.96913	2.38529e-09	1.6866e-07	79.9116	97.5579	76.6366	16.7402	5.71746	18.1877
ENSG00000108179	PPIF	4736.34	-1.18433	0.199305	-5.94231	2.81029e-09	1.9791e-07	3143.29	2952.92	2587.86	6568.14	7747.37	5418.44
ENSG00000135480	KRT7	79.8712	1.75482	0.295652	5.93541	2.93115e-09	2.05592e-07	124.35	127.056	117.946	46.1935	29.0468	34.6346
ENSG00000197635	DPP4	3595.14	1.31331	0.221989	5.9161	3.2966e-09	2.303e-07	5055.03	4594.47	5733.47	1666.47	1939.69	2581.69
ENSG00000197746	PSAP	26583.3	1.23259	0.208437	5.91349	3.34933e-09	2.33052e-07	37786.3	32242.1	41856.6	18781.4	12994.1	15839
ENSG00000213316	LTC4S	47.088	-2.68004	0.453618	-5.90816	3.45958e-09	2.39768e-07	6.25206	17.779	14.5564	89.9506	59.8365	94.1534
ENSG00000147872	PLIN2	4364.29	0.87687	0.148468	5.9061	3.50291e-09	2.41812e-07	6078.65	5091.39	5782.91	3146.58	3114.96	2971.23
ENSG00000115363	EVA1A	618.05	1.13951	0.193021	5.90357	3.55727e-09	2.44597e-07	945.867	778.645	826.957	337.03	441.141	378.662
ENSG00000175155	YPEL2	202.045	2.21996	0.377195	5.88545	3.96977e-09	2.7189e-07	328.218	288.233	383.137	34.9821	70.0126	107.686
ENSG00000241635	UGT1A1	264.124	1.45113	0.247927	5.85307	4.82582e-09	3.2923e-07	408.939	357.235	395.469	100.651	160.981	161.468
ENSG00000153714	LURAP1L	219.734	1.57642	0.269961	5.83944	5.23764e-09	3.55935e-07	356.544	280.918	350.931	100.852	85.669	143.491
ENSG00000128422	KRT17	30.5908	3.78621	0.650901	5.81688	5.99557e-09	4.05863e-07	67.145	60.9249	42.9898	8.17157	2.77702	1.53682
ENSG00000006062	MAP3K14	3742.65	-1.07549	0.185115	-5.80986	6.25242e-09	4.21616e-07	2280.23	2692.2	2253.78	5899.05	4839.19	4491.45
ENSG00000184254	ALDH1A3	2777.76	1.53311	0.264146	5.80403	6.47396e-09	4.34876e-07	4315.84	4266.52	3805.31	923.293	1670.08	1685.49
ENSG00000102575	ACP5	43.7609	4.60852	0.794187	5.80282	6.52091e-09	4.36351e-07	91.8658	67.1808	89.6462	12.8226	1.04985	0
ENSG00000166750	SLFN5	350.23	1.42841	0.246286	5.79979	6.63966e-09	4.42601e-07	560.607	427.862	545.278	157.492	171.684	238.46
ENSG00000135362	PRR5L	441.291	1.17092	0.201974	5.79738	6.73603e-09	4.46719e-07	634.823	626.059	570.924	286.221	307.156	222.563
ENSG00000187720	THSD4	1094.65	1.25323	0.216188	5.79697	6.75258e-09	4.46719e-07	1761.08	1377.8	1488.5	510.459	736.334	693.711
ENSG00000188766	SPRED3	100.116	2.98486	0.516014	5.78445	7.27478e-09	4.79449e-07	140.572	208.574	179.484	27.6593	37.1437	7.26334
ENSG00000138944	KIAA1644	56.9797	2.1129	0.365569	5.77977	7.48022e-09	4.91135e-07	114.461	79.3061	84.7	17.257	19.7436	26.4101
ENSG00000134242	PTPN22	40.397	-2.25499	0.390546	-5.77395	7.74342e-09	5.06512e-07	14.4029	17.4821	10.641	64.929	60.377	74.5501
ENSG00000135931	ARMC9	1147.11	-0.947827	0.164285	-5.7694	7.95545e-09	5.1844e-07	771.147	881.12	698.806	1534.05	1502.26	1495.29
ENSG00000146416	AIG1	1336.61	-1.22654	0.213257	-5.75146	8.84778e-09	5.74448e-07	767.602	922.848	710.925	2191.62	1529.86	1896.78
ENSG00000076344	RGS11	21.9047	7.72499	1.34488	5.744	9.24656e-09	5.98116e-07	75.0241	20.3897	36.0144	0	0	0
ENSG00000184922	FMNL1	2244.33	-1.14629	0.200215	-5.72531	1.03242e-08	6.65359e-07	1524.64	1412.52	1253.48	3739.5	2783.89	2751.97
ENSG00000064787	BCAS1	109.043	-1.53543	0.268311	-5.72256	1.04928e-08	6.73738e-07	53.2505	58.6557	55.2678	195.072	157.602	134.412
ENSG00000132357	CARD6	185.668	1.56212	0.273781	5.70575	1.1583e-08	7.41014e-07	275.173	247.925	310.349	71.5464	85.9535	123.062
ENSG00000113494	PRLR	23.8092	6.354	1.11409	5.70329	1.1752e-08	7.4908e-07	56.8987	43.6077	41.2124	0	0	1.13645
ENSG00000134780	DAGLA	710.685	-0.940507	0.165306	-5.68948	1.27423e-08	8.09253e-07	524.83	489.048	447.504	915.101	1005.25	882.379
ENSG00000137203	TFAP2A	890.439	0.968315	0.170239	5.68798	1.28549e-08	8.13448e-07	1156.86	1194.56	1185.05	516.382	645.879	643.893
ENSG00000104856	RELB	1047.57	-1.19979	0.211167	-5.68171	1.33356e-08	8.40818e-07	652.875	614.888	637.736	1637.85	1623.64	1118.44
ENSG00000163082	SGPP2	280.934	-1.17779	0.208454	-5.65013	1.6033e-08	1.00726e-06	164.237	167.36	184.636	345.309	455.758	368.304
ENSG00000185640	KRT79	227.05	-1.29877	0.229995	-5.64694	1.63328e-08	1.02241e-06	120.373	139.427	133.175	379.323	326.238	263.767
ENSG00000144583	2004-03-01	97.3862	1.84232	0.326654	5.63996	1.70086e-08	1.06091e-06	156.367	168.785	131.549	35.0454	60.0545	32.5163
ENSG00000130707	ASS1	797.823	1.50837	0.26801	5.62803	1.82274e-08	1.13289e-06	1342.09	1157.58	1041.1	570.158	352.257	323.756
ENSG00000157870	FAM213B	777.856	1.36255	0.242224	5.62517	1.85324e-08	1.14776e-06	1243.32	944.08	1172.42	550.93	340.513	415.874
ENSG00000150540	HNMT	38.1663	2.47463	0.441595	5.60384	2.09653e-08	1.29385e-06	55.6086	64.0667	73.4967	14.2072	7.79156	13.8268
ENSG00000101049	SGK2	503.49	1.39952	0.250024	5.59756	2.17383e-08	1.33683e-06	750.931	683.107	755.927	350.206	195.376	285.393
ENSG00000125726	CD70	7497.18	-1.17579	0.210158	-5.59482	2.20854e-08	1.34551e-06	4465.96	4635.21	4700.02	13054	8423.29	9704.56
ENSG00000129514	FOXA1	85.282	1.61239	0.288203	5.59462	2.21106e-08	1.34551e-06	137.117	129.845	118.235	40.5433	51.7635	34.1879
ENSG00000131797	CLUHP3	44.3062	2.20267	0.393658	5.59539	2.20126e-08	1.34551e-06	84.2927	66.8258	67.1766	11.4091	18.3688	17.7643
ENSG00000157570	TSPAN18	38.9774	3.18021	0.568969	5.58942	2.27824e-08	1.38158e-06	38.1227	47.3491	125.46	6.82173	8.27593	7.83493
ENSG00000064666	CNN2	13616.9	-0.928524	0.166182	-5.58739	2.3051e-08	1.39303e-06	9229.68	9859.78	9050.71	20599.8	16665.2	16295.9
ENSG00000013588	GPRC5A	1739.48	0.965087	0.172788	5.58539	2.3318e-08	1.40431e-06	2372.28	1959.79	2569.35	1205.76	1143.03	1186.67
ENSG00000008394	MGST1	2681.65	1.08919	0.195546	5.57001	2.54728e-08	1.51868e-06	3928.14	2893.08	4123.49	1792.84	1664.84	1687.53
ENSG00000196878	LAMB3	2872.94	-1.17155	0.210319	-5.57035	2.54232e-08	1.51868e-06	1764.18	1614.08	1920.32	3892.83	4841.54	3204.71
ENSG00000227051	C14orf132	119.407	2.25573	0.40498	5.56997	2.5478e-08	1.51868e-06	226.203	166.757	199.23	48.9636	18.3062	56.9811
ENSG00000231528	FAM225A	417.929	-1.00179	0.180283	-5.5568	2.74771e-08	1.63227e-06	281.643	295.156	258.408	594.105	579.491	498.768
ENSG00000135678	CPM	563.051	1.65969	0.298816	5.55422	2.78848e-08	1.65087e-06	877.717	805.727	877.686	190.784	401.478	224.913
ENSG00000266094	RASSF5	215.908	-1.26898	0.22918	-5.53705	3.07613e-08	1.81502e-06	134.251	146.826	100.211	296.591	319.154	298.414
ENSG00000172005	MAL	32.1833	2.75703	0.499068	5.52435	3.30717e-08	1.94477e-06	59.9146	39.999	68.7061	5.16717	9.06972	10.2433
ENSG00000101230	ISM1	384.318	-1.24654	0.226071	-5.51393	3.50898e-08	2.05652e-06	202.902	234.827	245.928	424.625	624.589	573.041
ENSG00000176692	FOXC2	421.176	-1.13517	0.207156	-5.47977	4.25882e-08	2.48764e-06	276.908	296.724	218.315	529.582	640.29	565.239
ENSG00000113389	NPR3	44.7846	2.26406	0.413339	5.47748	4.3142e-08	2.51158e-06	72.346	70.9559	80.5496	7.70976	16.2892	20.857
ENSG00000183486	MX2	31.7792	3.16637	0.579255	5.46628	4.59578e-08	2.66662e-06	39.2457	59.9569	69.544	10.3102	3.67434	7.94424
ENSG00000085563	ABCB1	652.262	-0.913875	0.167425	-5.45841	4.80424e-08	2.77835e-06	469.764	444.892	442.544	823.338	948.555	784.479
ENSG00000105699	LSR	2606.36	-1.1575	0.212566	-5.44537	5.16989e-08	2.97994e-06	1653.5	1551.34	1634.86	4531.75	2937.88	3328.8
ENSG00000100439	ABHD4	1056.65	1.054	0.193732	5.4405	5.31305e-08	3.05238e-06	1539.88	1412.88	1327.86	675.257	577.955	806.08
ENSG00000204161	C10orf128	93.8818	-1.69111	0.310895	-5.43948	5.34367e-08	3.05991e-06	32.8759	54.4842	46.6366	114.218	161.824	153.253
ENSG00000228544	CCDC183-AS1	592.59	-0.889314	0.163793	-5.42949	5.65141e-08	3.22555e-06	421.711	445.924	379.627	804.684	737.811	765.781
ENSG00000082074	FYB	20.5037	4.60448	0.848541	5.42634	5.75199e-08	3.27226e-06	37.1186	35.8328	39.338	8.56526	0.663378	1.50396
ENSG00000177508	IRX3	1153.43	-0.989966	0.182599	-5.42153	5.90918e-08	3.35078e-06	751.649	795.96	769.124	1815.35	1398.76	1389.75
ENSG00000204767	FAM196B	22.309	5.4905	1.01313	5.41935	5.98166e-08	3.3809e-06	30.6107	71.2173	29.4226	1.10821	0	1.49504
ENSG00000183688	FAM101B	1892.65	-1.1074	0.204457	-5.41633	6.08363e-08	3.42744e-06	1204.03	1391.51	1005.22	2406.23	2990.69	2358.23
ENSG00000131435	PDLIM4	19.1747	-3.58166	0.662879	-5.40319	6.54671e-08	3.67647e-06	5.64931	2.61134	1.84686	40.8323	35.7901	28.3181
ENSG00000109255	NMU	343.779	-1.56995	0.290761	-5.39945	6.68465e-08	3.7419e-06	164.595	222.63	132.819	668.006	446.705	427.92
ENSG00000164530	PI16	22.6611	6.94205	1.28691	5.39436	6.87692e-08	3.8303e-06	32.3081	34.5829	68.3691	0	0	0.706556
ENSG00000182752	PAPPA	14.5008	7.16561	1.32841	5.39411	6.88642e-08	3.8303e-06	25.9269	19.149	41.9292	0	0	0
ENSG00000124496	TRERF1	248.633	1.10161	0.204395	5.38959	7.06167e-08	3.9153e-06	387.115	323.886	306.472	163.686	159.874	150.763
ENSG00000102034	ELF4	2516.22	-0.70924	0.131803	-5.38107	7.40444e-08	4.09236e-06	1944.69	1968.24	1817.58	3079.38	3150.41	3137.02
ENSG00000166922	SCG5	370.241	-1.22332	0.227471	-5.37791	7.5354e-08	4.1516e-06	209.285	227.916	228.161	542.364	612.283	401.438
ENSG00000146072	TNFRSF21	2587.65	1.25842	0.234242	5.3723	7.77378e-08	4.26947e-06	4003.32	3160.65	3786.44	1116.52	1765.04	1693.95
ENSG00000106483	SFRP4	22.8277	3.32068	0.620369	5.35275	8.66284e-08	4.74284e-06	28.9549	53.3847	42.3175	4.94417	2.23812	5.12701
ENSG00000110876	SELPLG	41.0764	2.39252	0.447299	5.34882	8.85306e-08	4.83183e-06	79.4442	49.6098	77.2953	15.9257	16.0607	8.12279
ENSG00000066629	EML1	850.56	1.07364	0.201443	5.32974	9.83516e-08	5.35112e-06	1203.89	1173.81	1084.26	433.772	581.841	625.79
ENSG00000158089	GALNT14	297.416	1.41192	0.26554	5.31715	1.05406e-07	5.71712e-06	477.002	312.241	506.506	177.777	171.374	139.596
ENSG00000159216	RUNX1	1231.67	1.35995	0.256533	5.30128	1.14997e-07	6.20427e-06	1798.88	1775.61	1743.93	458.681	850.035	762.897
ENSG00000272141	RP11-465B22.8	69.761	-1.73392	0.327085	-5.30111	1.15098e-07	6.20427e-06	24.5656	39.1583	32.7252	111.83	123.148	87.1391
ENSG00000185630	PBX1	27.695	3.88467	0.733322	5.29736	1.17489e-07	6.31366e-06	45.8286	33.6466	74.5062	7.57342	0.49108	4.12383
ENSG00000114268	PFKFB4	1455.71	-1.1325	0.214204	-5.28701	1.24334e-07	6.66102e-06	932.503	1038.81	765.103	2115.55	2249.51	1632.81
ENSG00000204839	MROH6	834.946	-1.09611	0.207813	-5.27452	1.33107e-07	7.10923e-06	473.039	612.561	510.531	1251.42	1223.66	938.464
ENSG00000154917	RAB6B	358.383	1.15418	0.219189	5.26568	1.39669e-07	7.43696e-06	446.201	454.586	581.846	255.584	193.954	218.124
ENSG00000197471	SPN	122.007	-2.00757	0.381396	-5.26375	1.41143e-07	7.49261e-06	67.4774	33.0215	45.4664	275.919	168.039	142.119
ENSG00000160712	IL6R	240.575	1.68295	0.320179	5.25626	1.47012e-07	7.78051e-06	358.394	371.948	370.742	65.8945	116.343	160.129
ENSG00000081059	TCF7	1648.34	-0.839783	0.15985	-5.25357	1.49176e-07	7.87116e-06	1266.2	1202.37	1077.2	2305.94	2026.24	2012.1
ENSG00000146278	PNRC1	796.513	1.31834	0.251188	5.24844	1.53391e-07	8.06919e-06	1137.41	964.802	1309.82	427.131	353.723	586.194
ENSG00000171206	TRIM8	2980.53	-0.70645	0.134855	-5.23861	1.61792e-07	8.48556e-06	2274.16	2208.63	2311.33	3898.66	3682.38	3507.99
ENSG00000136842	TMOD1	20.7366	3.49814	0.668194	5.23521	1.64794e-07	8.61714e-06	36.9453	28.8461	48.0526	5.24577	3.53636	1.79346
ENSG00000120820	GLT8D2	108.184	1.25866	0.240561	5.23218	1.67524e-07	8.73375e-06	146.653	159.238	152.167	63.4088	58.802	68.8342
ENSG00000154358	OBSCN	232.055	1.1946	0.228417	5.2299	1.69605e-07	8.81594e-06	268.28	324.829	375.225	152.737	126.573	144.683
ENSG00000115590	IL1R2	236.23	-1.07863	0.206573	-5.22158	1.77404e-07	9.19397e-06	146.408	141.838	166.066	361.227	312.216	289.626
ENSG00000012822	CALCOCO1	565.01	1.07091	0.205335	5.21542	1.83402e-07	9.47667e-06	828.837	717.678	750.729	303.441	356.15	433.226
ENSG00000178922	HYI	1450.72	-1.19831	0.229897	-5.2124	1.86408e-07	9.6036e-06	905.808	906.468	829.184	2635.14	1746.4	1681.3
ENSG00000197580	BCO2	62.4916	2.59727	0.499586	5.19884	2.00537e-07	1.03011e-05	122.403	52.491	146.456	14.6477	13.8308	25.1205
ENSG00000253368	TRNP1	5362.72	1.16224	0.223756	5.19421	2.0559e-07	1.05297e-05	7665.23	6325.68	8246.29	4167.52	2898.02	2873.59
ENSG00000231638	AC011738.4	40.7021	-1.96112	0.378612	-5.17976	2.2217e-07	1.13456e-05	17.5436	17.0214	15.6538	59.9046	55.6376	78.4514
ENSG00000123496	IL13RA2	14.9677	7.20566	1.39187	5.17697	2.25523e-07	1.14833e-05	36.2848	10.2661	43.255	0	0	0
ENSG00000115339	GALNT3	201.671	-1.72971	0.334194	-5.17577	2.26971e-07	1.15234e-05	64.1862	118.601	98.1653	209.854	330.275	388.947
ENSG00000104419	NDRG1	9063.42	1.51389	0.292594	5.17402	2.29107e-07	1.15981e-05	14228.9	8676.28	17371.4	5455.82	3709.69	4938.44
ENSG00000106538	RARRES2	8344.67	-1.65108	0.319628	-5.16561	2.39656e-07	1.20971e-05	3690.35	4174.37	4226.32	19323.4	8163.53	10490
ENSG00000145990	GFOD1	498.313	-0.883526	0.171106	-5.16363	2.42205e-07	1.21905e-05	362.938	361.774	326.369	661.324	688.758	588.713
ENSG00000077150	NFKB2	1460.03	-0.865305	0.167811	-5.15642	2.51722e-07	1.26331e-05	1004.08	1046.08	1053.09	2144.48	1839.51	1672.93
ENSG00000057149	SERPINB3	12.3099	6.92902	1.34405	5.15533	2.53182e-07	1.267e-05	22.8618	16.023	34.9745	0	0	0
ENSG00000184371	CSF1	8860.89	-0.856879	0.166935	-5.13301	2.85142e-07	1.42286e-05	6948.77	6093.31	5871.35	10082.1	12411	11758.8
ENSG00000171631	P2RY6	1226.45	1.18856	0.231779	5.12798	2.92869e-07	1.45725e-05	1774.52	1473.83	1864.84	954.936	616.51	674.042
ENSG00000069535	MAOB	61.8244	2.15491	0.420516	5.12444	2.98424e-07	1.47648e-05	61.9002	100.165	140.797	23.9978	18.5389	25.5475
ENSG00000176771	NCKAP5	101.031	1.97697	0.385791	5.12447	2.98382e-07	1.47648e-05	186.28	94.2023	202.638	39.2459	50.2045	33.6169
ENSG00000172159	FRMD3	231.756	1.97361	0.385499	5.11962	3.06151e-07	1.51043e-05	391.124	302.306	416.492	42.4897	103.214	134.911
ENSG00000171608	PIK3CD	1726.6	-0.97855	0.191188	-5.11827	3.08357e-07	1.51703e-05	1155.55	1199.85	1131.86	2260.93	2711.75	1899.69
ENSG00000217648	RP1-95L4.4	56.8108	-1.8196	0.356318	-5.10669	3.27856e-07	1.60843e-05	21.6762	30.0078	23.5546	110.369	67.2562	88.0006
ENSG00000106541	AGR2	34.5972	3.21454	0.629769	5.10432	3.31986e-07	1.62413e-05	75.8451	27.5159	82.7822	5.98619	3.80795	11.6461
ENSG00000272269	RP11-500C11.3	295.924	-1.25358	0.246284	-5.08998	3.581e-07	1.74699e-05	170.191	166.467	187.791	334.526	534.139	382.431
ENSG00000187957	DNER	117.951	1.44758	0.284885	5.08129	3.74885e-07	1.82378e-05	210.987	132.22	174.763	62.6464	65.301	61.7875
ENSG00000198910	L1CAM	94.7135	2.08858	0.411917	5.07037	3.97034e-07	1.92617e-05	157.289	172.481	129.057	18.5026	32.3209	58.6311
ENSG00000085733	CTTN	6389.59	0.68472	0.135154	5.06622	4.05793e-07	1.96321e-05	7611.68	7814.99	8207.23	4657.93	5183.95	4861.77
ENSG00000146083	RNF44	991.871	0.955689	0.188692	5.06481	4.08812e-07	1.97235e-05	1309.29	1218.26	1399.91	556.926	728.221	738.616
ENSG00000101265	RASSF2	731.27	0.982896	0.194583	5.05129	4.38846e-07	2.11142e-05	1028.25	983.136	902.59	424.602	583.921	465.123
ENSG00000142089	IFITM3	2178.38	1.54226	0.306014	5.03984	4.6593e-07	2.23557e-05	3164.12	2926.08	3638.19	1626.02	721.015	994.863
ENSG00000277586	NEFL	7213.12	-0.739937	0.14688	-5.0377	4.71162e-07	2.25448e-05	5274.68	5310.44	5623.84	8192.22	9108.22	9769.29
ENSG00000101335	MYL9	286.686	-2.037	0.404657	-5.0339	4.8061e-07	2.2934e-05	103.301	173.051	62.0005	648.551	370.923	362.291
ENSG00000187800	PEAR1	89.1978	1.71655	0.341442	5.02735	4.97296e-07	2.36656e-05	119.732	122.655	168.741	26.1897	47.2584	50.6103
ENSG00000179314	WSCD1	3563.93	1.02043	0.203233	5.02096	5.14141e-07	2.44007e-05	5227.34	3812.05	5282.51	2341.46	2609.76	2110.44
ENSG00000125657	TNFSF9	2080.2	-1.12473	0.224037	-5.02029	5.15922e-07	2.44189e-05	1176.34	1443	1304.08	3617.92	2356.04	2583.83
ENSG00000179361	ARID3B	427.511	-1.08253	0.215677	-5.01921	5.18832e-07	2.44903e-05	282.347	299.41	241.698	487.808	686.589	567.211
ENSG00000100344	PNPLA3	90.942	-1.48161	0.295341	-5.01661	5.25922e-07	2.4758e-05	37.8839	57.4603	48.9516	114.191	129.804	157.361
ENSG00000134030	CTIF	683.168	1.01145	0.202122	5.00412	5.61166e-07	2.63226e-05	948.344	806.842	983.559	531.716	385.091	443.456
ENSG00000237352	RP11-145M4.3	34.5369	2.60877	0.52136	5.00378	5.62172e-07	2.63226e-05	74.0324	37.9038	65.9702	14.2196	8.14161	6.9535
ENSG00000143502	SUSD4	304.832	-1.25037	0.250104	-4.99942	5.75016e-07	2.6852e-05	188.386	211.794	141.492	512.517	408.57	366.234
ENSG00000157227	MMP14	12160.2	-0.753296	0.150703	-4.99854	5.77672e-07	2.69041e-05	9430.91	8131.39	9603.97	16217.7	14888.2	14689.1
ENSG00000163683	SMIM14	901.514	1.47251	0.294767	4.99552	5.86789e-07	2.7256e-05	1276.29	1131.57	1569.51	405.504	347.598	678.612
ENSG00000152217	SETBP1	214.803	1.6157	0.323551	4.99366	5.92454e-07	2.74462e-05	386.433	313.103	272.804	62.6094	137.126	116.745
ENSG00000108821	COL1A1	438.339	1.10788	0.221927	4.99211	5.97219e-07	2.75937e-05	643.624	678.96	474.71	245.279	293.686	293.774
ENSG00000184545	DUSP8	133.496	-1.50342	0.301282	-4.99009	6.03502e-07	2.78104e-05	89.3456	64.357	57.435	155.702	187.504	246.634
ENSG00000198691	ABCA4	20.2658	-2.72414	0.546066	-4.98866	6.07988e-07	2.79435e-05	6.55799	4.78682	4.57882	29.1927	36.9454	39.5329
ENSG00000125945	ZNF436	815.991	1.10959	0.222818	4.97981	6.36475e-07	2.91759e-05	1142.01	997.706	1207.34	431.734	468.188	648.966
ENSG00000164741	DLC1	1342.87	1.45806	0.293039	4.97565	6.503e-07	2.97317e-05	2334.2	1874.55	1699.07	444.268	865.141	839.959
ENSG00000269706	CTB-60B18.15	40.84	-2.94063	0.591173	-4.97423	6.55061e-07	2.98711e-05	5.12039	20.1116	3.59518	61.3767	71.7721	83.0642
ENSG00000110042	DTX4	136.073	1.23276	0.248638	4.95806	7.12018e-07	3.23838e-05	224.134	168.262	180.555	86.211	72.0781	85.199
ENSG00000109625	CPZ	185.89	2.647	0.534139	4.95564	7.20911e-07	3.27032e-05	349.248	253.992	357.105	103.282	16.2338	35.4801
ENSG00000196155	PLEKHG4	2200.38	-0.769456	0.155654	-4.94337	7.6784e-07	3.47418e-05	1692.06	1665.79	1523.91	3049.57	2549.23	2721.73
ENSG00000139178	C1RL	309.254	1.15303	0.233453	4.93905	7.85043e-07	3.54284e-05	421.06	358.593	500.455	166.26	184.279	224.874
ENSG00000107020	PLGRKT	506.27	-0.823788	0.166881	-4.93638	7.95865e-07	3.58242e-05	374.111	336.949	384.663	687.819	644.581	609.497
ENSG00000115232	ITGA4	400.126	1.75626	0.357065	4.9186	8.71655e-07	3.91349e-05	652.322	604.256	596.017	87.5966	213.733	246.833
ENSG00000235333	PVRIG2P	11.6981	6.84062	1.39571	4.90115	9.52749e-07	4.2666e-05	40.1728	17.1468	12.8688	0	0	0
ENSG00000115414	FN1	130852	-0.84013	0.171449	-4.90016	9.57574e-07	4.27725e-05	98803.9	102885	79691.6	177357	170392	155982
ENSG00000125538	IL1B	20.878	5.64158	1.15277	4.89394	9.88346e-07	4.40344e-05	57.0688	15.9328	48.8389	0.93755	2.48974	0
ENSG00000225684	FAM225B	105.474	-1.99765	0.408956	-4.88475	1.03561e-06	4.60229e-05	40.6876	60.2877	26.5685	167.267	108.569	229.463
ENSG00000126860	EVI2A	29.3187	-2.81063	0.576015	-4.87943	1.06392e-06	4.71608e-05	9.17098	11.4159	2.89597	53.127	60.7097	38.5925
ENSG00000165272	AQP3	21.6036	3.48714	0.714781	4.87861	1.06834e-06	4.72367e-05	58.8871	29.3999	31.3987	2.25499	5.89855	1.78211
ENSG00000072682	P4HA2	3910.7	-0.676515	0.138764	-4.87531	1.08637e-06	4.78604e-05	2907.23	2865.42	3257.14	4762.64	4783.24	4888.53
ENSG00000136826	KLF4	510.439	1.3486	0.276635	4.87503	1.08792e-06	4.78604e-05	845.509	635.098	715.272	357.58	315.529	193.646
ENSG00000145569	FAM105A	133.199	1.2048	0.247865	4.86073	1.16955e-06	5.11936e-05	177.407	201.786	179.307	66.8644	78.2401	95.5925
ENSG00000171408	PDE7B	19.6022	3.40786	0.701053	4.86106	1.16757e-06	5.11936e-05	41.1633	44.748	21.9401	3.66018	1.11652	4.98493
ENSG00000168297	PXK	1036.42	-0.93565	0.192753	-4.85415	1.20902e-06	5.27889e-05	738.756	758.162	639.531	1174.03	1321.35	1586.72
ENSG00000110090	CPT1A	146.311	1.59738	0.329148	4.85307	1.21564e-06	5.29455e-05	249.498	240.162	165.86	60.9902	105.287	56.0656
ENSG00000140905	GCSH	1335.85	-0.707259	0.145845	-4.84938	1.23848e-06	5.3806e-05	1038.77	1034.72	971.035	1774.03	1622.78	1573.78
ENSG00000176108	CHMP6	2407.1	-1.19614	0.246904	-4.84457	1.26889e-06	5.48543e-05	1475.3	1608.92	1303.73	4478.24	2756.73	2819.7
ENSG00000221988	PPT2	580.869	0.976169	0.201482	4.84493	1.26655e-06	5.48543e-05	705.896	851.096	752.811	455.648	388.491	331.27
ENSG00000123610	TNFAIP6	14.6742	4.69823	0.969958	4.84375	1.2741e-06	5.49435e-05	24.0978	31.2023	29.4193	1.25431	1.17459	0.89699
ENSG00000088367	EPB41L1	1103	0.927767	0.191764	4.83806	1.31113e-06	5.6191e-05	1503.74	1389.23	1445.13	773.157	623.238	883.511
ENSG00000124602	UNC5CL	55.7254	2.09473	0.432932	4.83847	1.30842e-06	5.6191e-05	105.966	67.7466	96.1388	19.3995	12.0692	33.0323
ENSG00000169814	BTD	547.562	0.798935	0.165143	4.83782	1.31268e-06	5.6191e-05	695.132	661.226	729.885	419.641	365.558	413.932
ENSG00000143889	HNRNPLL	852.461	0.883086	0.182629	4.83541	1.32869e-06	5.65988e-05	1170.65	1098.06	1049.34	502.904	632.907	660.912
ENSG00000172915	NBEA	162.087	1.13185	0.234067	4.83559	1.32749e-06	5.65988e-05	238.385	208.66	218.087	112.225	85.4437	109.723
ENSG00000264230	ANXA8L1	85.4159	-1.91293	0.396692	-4.82222	1.41972e-06	6.03296e-05	46.4258	34.2165	27.1123	146.509	177.618	80.6144
ENSG00000135604	STX11	134.683	1.57504	0.326788	4.81975	1.4374e-06	6.09325e-05	226.266	201.093	177.863	45.0692	98.044	59.7654
ENSG00000133069	TMCC2	113.684	1.16137	0.241083	4.81728	1.4553e-06	6.15419e-05	164.755	159.258	146.79	78.0545	70.123	63.1261
ENSG00000130300	PLVAP	14.413	3.76438	0.782723	4.80934	1.51432e-06	6.38832e-05	39.0267	20.2212	21.4797	1.03074	2.68243	2.03704
ENSG00000184979	USP18	159.85	1.17583	0.244643	4.80633	1.53728e-06	6.46955e-05	237.15	211.727	214.927	122.974	86.0593	86.2616
ENSG00000262580	RP11-334C17.5	81.3052	1.93991	0.403782	4.80435	1.55252e-06	6.51796e-05	145.37	76.1303	166.141	28.9861	27.7579	43.4459
ENSG00000140876	NUDT7	16.1808	3.37205	0.702242	4.80184	1.57216e-06	6.58459e-05	24.0517	34.2573	30.7097	2.61295	1.1508	4.30249
ENSG00000128656	CHN1	160.292	1.27604	0.266048	4.79626	1.61657e-06	6.75438e-05	251.552	216.836	211.159	96.331	115.534	70.3393
ENSG00000138496	PARP9	709.607	0.778837	0.16256	4.79108	1.65885e-06	6.91453e-05	846.281	975.791	869.079	490.23	525.762	550.5
ENSG00000023839	ABCC2	66.4366	1.92962	0.403965	4.77672	1.78181e-06	7.40935e-05	98.3416	122.691	94.0108	15.5488	24.4037	43.6238
ENSG00000011590	ZBTB32	24.7353	2.55495	0.535107	4.77466	1.80011e-06	7.46769e-05	39.4763	44.6954	41.8825	4.71865	5.23531	12.4038
ENSG00000170290	SLN	21.9125	-3.15934	0.661847	-4.77352	1.8103e-06	7.49216e-05	0	7.99896	5.04452	44.8589	35.974	37.5988
ENSG00000124313	IQSEC2	407.192	0.918732	0.193012	4.75997	1.9362e-06	7.99426e-05	532.135	514.199	550.913	318.236	236.213	291.456
ENSG00000080823	MOK	636.085	-1.02544	0.215627	-4.75561	1.97852e-06	8.14971e-05	402.112	489.875	365.366	934.134	920.874	704.149
ENSG00000173821	RNF213	4182.99	0.860965	0.181079	4.75463	1.98811e-06	8.16996e-05	5317	5423.24	5441.97	3314.9	2426.06	3174.78
ENSG00000198074	AKR1B10	691.812	1.01604	0.21395	4.74897	2.0446e-06	8.38238e-05	1076.28	752.412	947.81	510.637	459.099	404.635
ENSG00000125124	BBS2	553.58	0.810272	0.170714	4.74636	2.0711e-06	8.47115e-05	749.458	647.425	718.665	404.955	370.739	430.236
ENSG00000162999	DUSP19	34.6455	2.35372	0.495973	4.74566	2.07823e-06	8.48042e-05	64.2242	51.1117	56.6629	5.25155	15.5017	15.1208
ENSG00000077454	LRCH4	1327.72	-0.658347	0.138889	-4.74009	2.13628e-06	8.69701e-05	1020.85	1019.64	1048.67	1699.99	1631.69	1545.49
ENSG00000145040	UCN2	690.152	-1.04087	0.21977	-4.73618	2.17785e-06	8.8456e-05	434.704	523.279	396.385	1005.3	1034.71	746.534
ENSG00000128294	TPST2	1827.36	-0.771341	0.162916	-4.7346	2.19484e-06	8.89395e-05	1309.14	1387.87	1352.39	2573.69	2306.37	2034.66
ENSG00000168477	TNXB	39.8952	4.36103	0.922245	4.72871	2.25949e-06	9.1347e-05	70.073	72.8328	75.7738	0	1.10906	19.5824
ENSG00000104951	IL4I1	331.623	-1.29925	0.27483	-4.72746	2.27346e-06	9.14969e-05	198.72	204.523	171.805	460.919	618.492	335.282
ENSG00000107731	UNC5B	181.052	-1.21585	0.25719	-4.72744	2.27367e-06	9.14969e-05	124.034	92.6192	110.152	228.007	313.391	218.108
ENSG00000158714	SLAMF8	51.2419	-2.27906	0.482721	-4.72128	2.3436e-06	9.40942e-05	14.2432	8.73536	29.7533	67.3036	103.478	83.9381
ENSG00000182578	CSF1R	244.284	-1.15894	0.245952	-4.71205	2.4524e-06	9.82366e-05	147.758	127.392	178.375	393.157	274.268	344.755
ENSG00000139211	AMIGO2	3898.9	-1.06617	0.226445	-4.70828	2.49816e-06	9.98407e-05	2827.66	2675	2059.87	4263	6348.19	5219.65
ENSG00000128849	CGNL1	1868.34	-0.780782	0.165917	-4.70586	2.52797e-06	0.000100801	1421.82	1486.86	1217.21	2173.76	2523.38	2387.02
ENSG00000206073	SERPINB4	8.61991	6.41332	1.36954	4.68282	2.82962e-06	0.000112572	14.0516	15.58	22.0878	0	0	0
ENSG00000226950	DANCR	519.547	-1.03074	0.220485	-4.67487	2.94145e-06	0.000116755	340.808	355.541	327.331	877.485	620.279	595.84
ENSG00000132613	MTSS1L	4723.56	-0.686184	0.146804	-4.67416	2.95162e-06	0.000116893	3765.92	3839.46	3258.64	6015.34	5734.76	5727.24
ENSG00000088340	FER1L4	491.306	0.915693	0.196056	4.67056	3.00375e-06	0.000118421	605.903	666.216	652.541	403.911	324.207	295.057
ENSG00000182866	LCK	29.0349	-2.54108	0.544035	-4.6708	3.00035e-06	0.000118421	4.72825	9.43808	11.3837	53.5289	30.1949	64.9353
ENSG00000184005	ST6GALNAC3	98.4875	2.41852	0.518547	4.66403	3.10077e-06	0.000121697	222.891	136.824	136.575	26.3578	11.8907	56.386
ENSG00000185201	IFITM2	103.125	1.57597	0.337898	4.66405	3.10042e-06	0.000121697	155.553	163.041	142.678	78.3328	35.3693	43.7767
ENSG00000159176	CSRP1	3663.85	-0.793315	0.170209	-4.66082	3.14954e-06	0.000123334	2546.22	2902.5	2594.67	5311.5	4419.66	4208.53
ENSG00000243649	CFB	55.2019	2.49729	0.536023	4.65892	3.17869e-06	0.000124196	82.3885	96.0686	101.62	8.72275	6.99601	35.4152
ENSG00000124466	LYPD3	15.4468	4.96777	1.0677	4.65278	3.27497e-06	0.000127673	26.271	26.6744	34.7733	3.92034	1.04165	0
ENSG00000153294	GPR115	297.779	1.0862	0.233802	4.6458	3.38759e-06	0.000131769	444.041	338.33	430.771	226.873	187.738	158.92
ENSG00000174945	AMZ1	1171.29	-1.08622	0.234385	-4.63435	3.58069e-06	0.000138971	816.059	735.266	699.612	1233.67	2040.72	1502.4
ENSG00000203805	PPAPDC1A	596.724	-1.1618	0.250912	-4.63031	3.65111e-06	0.000141389	343.229	390.774	371.206	1074.01	611.064	790.061
ENSG00000156463	SH3RF2	1185.99	-0.949183	0.205056	-4.6289	3.67617e-06	0.000142045	727.915	871.025	829.129	1274.22	1845.7	1567.93
ENSG00000151502	VPS26B	863.16	0.920314	0.198943	4.62601	3.72781e-06	0.000143722	1176.32	1043.89	1167.15	700.066	488.193	603.341
ENSG00000088766	CRLS1	3271.82	-0.735839	0.159153	-4.62347	3.77382e-06	0.000144857	2445.17	2620.22	2300.7	3854.67	4562.83	3847.3
ENSG00000116701	NCF2	116.742	-1.60932	0.348044	-4.62389	3.76608e-06	0.000144857	42.6539	86.8861	44.4111	155.771	205.249	165.481
ENSG00000158470	B4GALT5	3844.47	1.17814	0.25527	4.61528	3.92574e-06	0.000150358	4926.42	5269.53	5802.62	1575.51	2775.98	2716.78
ENSG00000142173	COL6A2	30033.7	-1.08028	0.234624	-4.60428	4.13887e-06	0.000158174	19435.7	19110	19313.6	54225.6	32360.5	35756.6
ENSG00000171914	TLN2	814.901	-1.09441	0.237732	-4.60353	4.15381e-06	0.000158398	608.512	545.4	405.767	1336.37	1029.47	963.893
ENSG00000138764	CCNG2	185.667	1.95566	0.425183	4.59957	4.23362e-06	0.00016109	245.09	262.098	379.374	34.905	71.4593	121.075
ENSG00000117407	ARTN	1328.23	-1.30813	0.284718	-4.59447	4.3386e-06	0.000164725	675.375	761.042	855.236	2590.16	1266.99	1820.6
ENSG00000140416	TPM1	22863.5	-0.638393	0.138992	-4.59302	4.36877e-06	0.000165511	18060.2	19145.4	16453.1	27458.3	28603.2	27460.8
ENSG00000115902	SLC1A4	1978	-0.7656	0.16679	-4.59021	4.42805e-06	0.000167321	1632.48	1351.74	1411.4	2696.5	2272.38	2503.49
ENSG00000250697	CTD-2066L21.3	13.0891	6.06312	1.32099	4.58985	4.4357e-06	0.000167321	36.2331	22.3221	18.9266	0	1.05298	0
ENSG00000155016	CYP2U1	249.773	0.925305	0.201857	4.58396	4.56256e-06	0.000171735	318.055	315.308	349.192	146.964	184.253	184.869
ENSG00000105767	CADM4	93.3482	1.83924	0.401955	4.57573	4.74573e-06	0.000178245	163.217	105.584	168.57	52.3994	20.5428	49.777
ENSG00000157796	WDR19	530.523	0.805123	0.176065	4.57289	4.81051e-06	0.000180291	706.356	634.51	684.376	339.045	401.951	416.9
ENSG00000145349	CAMK2D	1059.74	1.28115	0.280503	4.56735	4.93931e-06	0.000184327	1679.91	1253.84	1572.01	439.574	566.022	847.074
ENSG00000244731	C4A	208.271	1.65876	0.363146	4.56775	4.92987e-06	0.000184327	430.184	195.678	323.128	109.733	68.5592	122.344
ENSG00000205809	KLRC2	21.9193	2.63863	0.578136	4.56402	5.01828e-06	0.000186875	35.5583	32.2939	44.991	3.48466	10.5217	4.66612
ENSG00000078725	BRINP1	1461.59	0.629786	0.138144	4.5589	5.1421e-06	0.000191078	1738.6	1769.16	1818.1	1201.38	1146.21	1096.11
ENSG00000113140	SPARC	19862.9	0.78015	0.171145	4.55841	5.15413e-06	0.000191119	24200.2	22323.6	28794.1	15304.7	13440.6	15114
ENSG00000196428	TSC22D2	4392.6	1.14676	0.251629	4.55735	5.18034e-06	0.000191684	6310.88	6130.97	5717.86	1827.49	3137.62	3230.78
ENSG00000179023	KLHDC7A	185.307	-0.927124	0.203533	-4.55514	5.23507e-06	0.000192891	126.844	128.633	127.607	231.477	269.459	227.82
ENSG00000197632	SERPINB2	49.4911	2.58791	0.568114	4.55527	5.23189e-06	0.000192891	97.8525	102.428	54.2007	6.45813	27.9934	8.01319
ENSG00000119771	KLHL29	493.655	0.989687	0.2173	4.55446	5.25194e-06	0.000193105	724.359	582.283	664.841	260.679	370.234	359.534
ENSG00000197415	VEPH1	39.6622	1.992	0.437997	4.54798	5.41626e-06	0.000198729	73.8322	70.2729	46.1878	13.3531	16.4676	17.8597
ENSG00000111907	TPD52L1	1366.26	0.837257	0.184124	4.54724	5.43536e-06	0.000199012	1896.31	1508.13	1850.32	1102.67	904.678	935.471
ENSG00000102312	PORCN	1723.99	-1.15456	0.254079	-4.54411	5.51674e-06	0.000201569	1068.26	1213.46	924.76	3087.35	1759.76	2290.34
ENSG00000236453	AC003092.1	737.756	0.994397	0.218904	4.54262	5.55596e-06	0.000202578	921.449	797.299	1227.54	501.033	499.753	479.458
ENSG00000189120	SP6	83.7231	-1.39276	0.306729	-4.54067	5.60761e-06	0.000204035	41.0533	61.2106	36.7603	122.46	131.29	109.565
ENSG00000162849	KIF26B	622.647	-1.2429	0.273786	-4.53969	5.63368e-06	0.000204558	414.597	445.804	250.904	728.128	1003.36	893.096
ENSG00000091409	ITGA6	3060.76	1.54635	0.340842	4.53685	5.71001e-06	0.000206471	4786.61	4098.28	4796.39	789.925	2102.6	1790.79
ENSG00000235978	AC018816.3	20.0813	2.82785	0.623291	4.53697	5.70694e-06	0.000206471	30.9302	23.7048	50.7868	5.09761	5.68154	4.28669
ENSG00000119938	PPP1R3C	196.731	0.882168	0.194725	4.53034	5.88896e-06	0.000212501	242.583	259.192	262.906	141.999	141.795	131.913
ENSG00000110400	PVRL1	2679.7	-0.688742	0.152066	-4.52922	5.92011e-06	0.000213185	2285.06	1932.63	1939.06	3218.37	3417.67	3285.42
ENSG00000268108	CTB-60B18.12	14.642	-3.34609	0.738922	-4.52834	5.94495e-06	0.000213639	1.02228	2.99721	3.6357	18.5526	37.1131	24.5312
ENSG00000142677	IL22RA1	51.5096	1.76282	0.38943	4.52666	5.99234e-06	0.0002149	77.434	70.4716	90.3412	33.138	13.9152	23.7576
ENSG00000112378	PERP	1703.25	0.781358	0.172715	4.52397	6.06904e-06	0.000217204	2151.25	1909.42	2400.26	1150.01	1250.76	1357.78
ENSG00000112902	SEMA5A	1079.53	1.49176	0.329933	4.5214	6.14317e-06	0.00021896	1736.92	1834.14	1208.74	328.084	610.419	758.887
ENSG00000168306	ACOX2	22.8163	2.62947	0.581516	4.52175	6.13301e-06	0.00021896	44.2562	27.1238	45.9084	10.5694	4.65491	4.38481
ENSG00000231864	RP11-229P13.23	495.616	-0.818214	0.181278	-4.51359	6.37403e-06	0.000226726	366.36	396.469	314.187	666.15	592.691	637.84
ENSG00000112137	PHACTR1	28.8649	-1.87173	0.414816	-4.51219	6.41603e-06	0.000227756	12.1583	12.0044	12.9868	44.2648	42.697	49.0778
ENSG00000121039	RDH10	1106.18	1.20614	0.267565	4.50782	6.54971e-06	0.00023203	1530.49	1208.3	1891.99	484.134	762.519	759.67
ENSG00000176809	LRRC37A3	321.607	-0.937909	0.208129	-4.50638	6.59444e-06	0.000233141	215.354	246.67	199.126	474.466	364.623	429.404
ENSG00000253819	LINC01151	9.54838	6.54569	1.45364	4.50296	6.7014e-06	0.000236444	29.7862	20.9934	6.51071	0	0	0
ENSG00000198003	CCDC151	22.5226	2.3959	0.532168	4.50215	6.7268e-06	0.000236862	37.3267	28.8545	47.16	7.41742	9.95983	4.41702
ENSG00000092929	UNC13D	46.6377	-1.97342	0.438386	-4.50155	6.74585e-06	0.000237055	13.7913	27.7326	15.1067	58.6617	61.8359	102.698
ENSG00000179240	RP11-111M22.2	18.089	2.4373	0.541802	4.49851	6.84307e-06	0.000239988	34.8404	32.683	24.3373	4.63628	6.82911	5.20796
ENSG00000258676	RP11-386M24.3	7.87444	6.28022	1.39702	4.49544	6.94265e-06	0.000242993	18.6118	10.05	18.5848	0	0	0
ENSG00000132535	DLG4	522.011	0.77505	0.172668	4.48868	7.16647e-06	0.000250325	667.351	599.084	709.807	410.182	358.777	386.864
ENSG00000169247	SH3TC2	31.8871	2.10243	0.469269	4.48022	7.4567e-06	0.000259425	59.5825	60.8291	34.8214	14.1646	9.87819	12.0468
ENSG00000183549	ACSM5	27.8207	2.21018	0.493274	4.48064	7.44212e-06	0.000259425	35.0207	60.8503	41.9989	9.24003	8.47442	11.3396
ENSG00000177542	SLC25A22	1052.84	-0.7149	0.159651	-4.47788	7.53866e-06	0.000261755	838.415	766.043	787.199	1267.82	1445.23	1212.35
ENSG00000108370	RGS9	209.008	1.23373	0.275566	4.47707	7.56742e-06	0.000262232	239.325	306.307	334.298	109.024	102.658	162.437
ENSG00000166670	MMP10	7.83379	6.27672	1.40461	4.46867	7.87075e-06	0.000272203	15.5489	10.0379	21.416	0	0	0
ENSG00000105974	CAV1	12598	0.85409	0.191174	4.46759	7.91043e-06	0.000273035	16473.3	15453.9	16739.2	7213.19	9313.52	10394.8
ENSG00000114270	COL7A1	21590.1	-0.988906	0.221495	-4.46469	8.0185e-06	0.000276219	13998.3	15583.9	13817.7	36188.9	27648.4	22303.3
ENSG00000225950	NTF4	18.8298	-2.62967	0.589771	-4.4588	8.24183e-06	0.000283354	2.03799	6.97843	6.49268	27.1136	38.0971	32.2592
ENSG00000124762	CDKN1A	2068.48	-0.698167	0.156641	-4.45711	8.30722e-06	0.000285041	1472.35	1582.13	1677.83	2665.08	2308.66	2704.81
ENSG00000272620	AFAP1-AS1	63.8279	1.49754	0.336315	4.45278	8.47652e-06	0.000290279	73.3486	102.318	107.305	34.4996	26.6828	38.8132
ENSG00000087266	SH3BP2	3749.6	0.672964	0.151552	4.44047	8.97616e-06	0.000306788	4762.63	4180.08	4883.89	2809.02	2772.8	3089.21
ENSG00000099812	MISP	33.831	2.59134	0.583994	4.43728	9.11017e-06	0.00031076	48.8802	58.2231	66.019	20.4813	4.38446	4.99797
ENSG00000168874	ATOH8	936.411	-1.30128	0.293576	-4.4325	9.31446e-06	0.000317109	559.158	689.657	373.314	1704.4	1067.08	1224.86
ENSG00000166396	SERPINB7	142.394	1.04093	0.234943	4.43057	9.39859e-06	0.000319351	189.509	203.957	181.485	83.9048	110.274	85.2346
ENSG00000262292	RP11-160E2.11	8.02933	6.31608	1.42595	4.42938	9.45037e-06	0.000320487	11.3494	11.0676	25.759	0	0	0
ENSG00000126010	GRPR	74.5145	1.79025	0.404239	4.42868	9.48094e-06	0.0003209	108.806	109.323	129.871	15.666	33.8087	49.6127
ENSG00000129038	LOXL1	330.372	-0.987628	0.223087	-4.42709	9.5512e-06	0.000322218	216.13	232.883	214.655	522.698	446.797	349.071
ENSG00000242265	PEG10	25867.1	-0.981224	0.221647	-4.42697	9.55678e-06	0.000322218	17115.6	20320.5	14741.3	42208.4	31307.3	29509.3
ENSG00000221963	APOL6	1825.25	1.27741	0.288776	4.42352	9.71059e-06	0.000326774	2724.8	2512.16	2517.72	650.05	1136.47	1410.28
ENSG00000127585	FBXL16	46.842	2.76299	0.625667	4.41607	1.00513e-05	0.000337588	86.4575	25.8484	133.461	9.54238	8.38266	17.3603
ENSG00000115641	FHL2	4240.56	-0.901295	0.204271	-4.41225	1.02301e-05	0.000342933	3107.02	3128.13	2636.89	6733.46	5170.22	4667.67
ENSG00000156587	UBE2L6	619.206	0.970932	0.22008	4.41173	1.02549e-05	0.000343108	767.042	799.522	892.457	517.342	335.5	403.371
ENSG00000266311	AC007952.4	7.94405	6.29159	1.42653	4.41041	1.03174e-05	0.000344537	20.6001	7.77725	19.287	0	0	0
ENSG00000132170	PPARG	199.296	1.7931	0.406958	4.40611	1.05243e-05	0.000350448	353.447	245.393	328.31	151.975	64.5904	52.0589
ENSG00000185100	ADSSL1	74.927	1.70406	0.386767	4.4059	1.05345e-05	0.000350448	118.689	111.756	112.495	54.2444	18.552	33.8258
ENSG00000154065	ANKRD29	355.145	1.01277	0.230473	4.3943	1.1113e-05	0.00036899	422.263	473.515	526.148	282.759	239.455	186.732
ENSG00000156453	PCDH1	14.4213	4.22204	0.961597	4.39066	1.13009e-05	0.000374515	31.7214	19.3644	31.4329	0	0	4.00904
ENSG00000161638	ITGA5	9317.13	0.788276	0.179629	4.38836	1.14207e-05	0.000377769	11478.1	10494.2	13429	7700.54	6437.06	6363.86
ENSG00000122861	PLAU	3058.22	0.951706	0.216954	4.38668	1.15094e-05	0.000379984	3952.48	3928.14	4214.32	1886.76	2660.64	1706.98
ENSG00000196754	S100A2	1061	-1.11408	0.254219	-4.38237	1.17397e-05	0.000386858	615.584	743.331	652.07	1938.45	1103.7	1312.87
ENSG00000177283	FZD8	546.797	1.12653	0.257831	4.36927	1.24661e-05	0.000410018	817.616	513.839	918.313	340.251	343.698	347.064
ENSG00000105894	PTN	122.058	-1.24299	0.284555	-4.3682	1.25277e-05	0.000410618	74.4053	69.7861	73.8058	130.674	164.112	219.566
ENSG00000136155	SCEL	8.06717	6.32317	1.44766	4.36785	1.25477e-05	0.000410618	13.6409	8.05892	26.7032	0	0	0
ENSG00000162512	SDC3	3555.37	-0.788556	0.180542	-4.36772	1.25548e-05	0.000410618	2832.28	2597.32	2393.23	4476.7	3883.32	5149.38
ENSG00000258077	RP11-114H23.1	13.0204	3.75801	0.8621	4.35913	1.30579e-05	0.000426274	25.7342	15.1365	31.896	1.33248	2.25687	1.76648
ENSG00000050820	BCAR1	5877.37	-0.802714	0.184227	-4.35721	1.31734e-05	0.00042924	4480.25	4302.83	4066.01	8807.52	7285.7	6321.91
ENSG00000102804	TSC22D1	1129.4	0.954277	0.219118	4.35508	1.33016e-05	0.000432611	1475.04	1468.28	1526.8	583.801	783.683	938.819
ENSG00000270629	NBPF14	982.393	0.645258	0.148186	4.35438	1.33442e-05	0.000433192	1229.76	1119.17	1245.5	786.222	776.454	737.249
ENSG00000198488	B3GNT6	34.3485	-2.27299	0.522389	-4.35114	1.3543e-05	0.00043883	7.92498	11.6629	15.7231	47.9605	35.6031	87.2165
ENSG00000167772	ANGPTL4	1243.43	1.42561	0.327809	4.34892	1.36811e-05	0.000442199	2063.55	1442.31	1928.97	945.003	686.635	394.117
ENSG00000180549	FUT7	40.61	-2.35237	0.540943	-4.34865	1.36976e-05	0.000442199	7.18645	22.1142	10.6033	102.304	58.5818	42.8705
ENSG00000109472	CPE	70.5403	1.57448	0.362148	4.34761	1.37631e-05	0.000443492	92.7835	127.516	97.0577	21.8171	48.1627	35.9046
ENSG00000048471	SNX29	522.801	1.05835	0.243687	4.34306	1.40509e-05	0.000451932	846.516	654.963	619.94	265.841	338.35	411.194
ENSG00000137124	ALDH1B1	3283.85	-0.774868	0.178453	-4.34215	1.41094e-05	0.00045298	2473.6	2545.75	2248.53	3980.82	4822.14	3632.26
ENSG00000091592	NLRP1	212.865	0.881587	0.20306	4.34151	1.41508e-05	0.000453476	253.174	284.882	289.986	138.736	145.337	165.075
ENSG00000077044	DGKD	2644.37	0.672482	0.154954	4.33989	1.42555e-05	0.000455992	3526.69	3205.37	3018.11	1869.63	2127.27	2119.13
ENSG00000056558	TRAF1	391.977	-1.34468	0.309986	-4.33787	1.43873e-05	0.000459369	202.443	252.12	210.146	408.383	822.506	456.265
ENSG00000261371	PECAM1	29.8425	1.97061	0.454338	4.33731	1.44236e-05	0.000459685	58.6883	37.4592	45.8212	11.4453	9.24723	16.3938
ENSG00000139318	DUSP6	223.396	1.62375	0.374565	4.33503	1.45743e-05	0.000463644	466.687	206.911	339.001	87.1214	153.684	86.969
ENSG00000212724	KRTAP2-3	23.4747	-2.85104	0.657809	-4.33415	1.46323e-05	0.0004638	7.14214	5.01308	4.96608	56.1453	51.868	15.7136
ENSG00000231574	RP11-91K9.1	28.2633	2.35096	0.542391	4.33445	1.46125e-05	0.0004638	49.6415	56.0811	36.1718	4.52676	16.216	6.94282
ENSG00000144063	MALL	3056.83	0.792388	0.182863	4.33324	1.46934e-05	0.00046489	4001.21	3361.99	4263.53	2468.74	1961.14	2284.38
ENSG00000163710	PCOLCE2	1075.38	0.750196	0.17355	4.32265	1.54166e-05	0.00048689	1321.4	1187.08	1537.53	823.095	773.487	809.714
ENSG00000114166	KAT2B	221.171	1.21174	0.280396	4.32153	1.5495e-05	0.000488483	288.055	319.483	321.416	85.0991	150.187	162.787
ENSG00000139289	PHLDA1	4966.62	1.02337	0.23683	4.3211	1.5525e-05	0.000488548	7402.22	5706.65	6864.88	2481.9	4094.18	3249.88
ENSG00000137070	IL11RA	41.3687	2.04028	0.472231	4.32051	1.55672e-05	0.000488994	67.4943	51.9835	79.6045	16.0144	8.09838	25.0173
ENSG00000170525	PFKFB3	7349.29	0.70713	0.163862	4.3154	1.59312e-05	0.000499531	8792.17	9246.18	9308.01	4792.13	5818.13	6139.12
ENSG00000171346	KRT15	300.706	1.01662	0.235924	4.3091	1.63923e-05	0.000513068	375.98	341.727	489.176	209.961	169.653	217.737
ENSG00000113716	HMGXB3	3290.59	-0.741618	0.172231	-4.30595	1.66273e-05	0.00051949	2344.23	2451.98	2591.08	4651.94	4169.43	3534.87
ENSG00000023445	BIRC3	1111.7	-1.63314	0.379655	-4.30164	1.69541e-05	0.000528757	495.556	656.224	474.675	790.309	2416.71	1836.75
ENSG00000113369	ARRDC3	2185.69	1.45857	0.339182	4.30026	1.706e-05	0.000531109	3395.09	2805.72	3415.95	645.069	1118.44	1733.85
ENSG00000127533	F2RL3	23.6188	-2.23112	0.518987	-4.29898	1.71585e-05	0.000533227	12.3178	8.02864	4.94758	46.2529	36.8646	33.3016
ENSG00000153162	BMP6	16.913	2.61519	0.60847	4.29798	1.72359e-05	0.000534681	33.7592	24.0893	29.4055	5.47871	3.45622	5.2891
ENSG00000167972	ABCA3	205.565	1.75425	0.408767	4.29156	1.77423e-05	0.000549414	413.686	284.806	249.832	159.522	62.2228	63.3174
ENSG00000197748	CFAP43	19.3453	2.20197	0.513318	4.28969	1.78922e-05	0.000553074	34.2463	30.4593	30.8528	7.02607	5.58393	7.9034
ENSG00000171889	MIR31HG	90.5969	1.43043	0.333492	4.28924	1.79284e-05	0.000553214	111.658	147.387	138.03	51.4486	31.3749	63.6834
ENSG00000132965	ALOX5AP	29.2889	-1.85208	0.431895	-4.28826	1.80079e-05	0.000554689	14.3456	13.9725	10.0083	48.8514	50.9852	37.5707
ENSG00000144036	EXOC6B	709.667	0.965637	0.226255	4.26792	1.97304e-05	0.000606674	1082.39	911.798	823.245	374.797	514.359	551.405
ENSG00000153132	CLGN	13.6364	3.27031	0.766475	4.26669	1.9839e-05	0.000608943	30.392	20.0908	23.582	1.26114	4.69711	1.79515
ENSG00000137868	STRA6	419.409	0.980247	0.229792	4.26579	1.99193e-05	0.000610333	511.429	626.851	530.735	343.908	279.183	224.346
ENSG00000037042	TUBG2	459.669	0.759509	0.178208	4.26193	2.02668e-05	0.000619893	546.216	573.839	613.929	362.932	300.878	360.221
ENSG00000184156	KCNQ3	6.56996	6.01112	1.41215	4.25671	2.07456e-05	0.000633429	12.061	11.2172	16.1416	0	0	0
ENSG00000091622	PITPNM3	419.389	0.782362	0.183941	4.25332	2.10625e-05	0.000641984	545.839	543.298	500.364	310.906	344.625	271.3
ENSG00000251003	ZFPM2-AS1	115.003	1.0583	0.248854	4.25267	2.11232e-05	0.000642713	169.863	137.798	158.377	65.1657	83.8589	74.9563
ENSG00000189052	CGB5	46.3995	-1.42885	0.336176	-4.25032	2.1347e-05	0.000648392	27.6785	24.1163	23.5528	75.4534	68.2809	59.3149
ENSG00000047346	FAM214A	118.244	1.09556	0.25798	4.24669	2.16951e-05	0.00065782	157.259	152.608	175.901	58.0483	79.3011	86.3469
ENSG00000104870	FCGRT	33.0439	1.79389	0.42283	4.24259	2.20957e-05	0.000668808	51.5582	57.276	45.0931	11.1664	13.4371	19.7326
ENSG00000204634	TBC1D8	425.481	0.706452	0.166639	4.23942	2.24097e-05	0.000677139	508.056	522.648	552.54	324.018	304.358	341.263
ENSG00000152527	PLEKHH2	123.924	1.99719	0.471278	4.23782	2.25702e-05	0.000680808	260.864	174.077	160.668	16.6658	60.3141	70.9523
ENSG00000184937	WT1	253.609	-0.927414	0.21887	-4.23728	2.26247e-05	0.000681278	158.753	193.514	172.859	275.071	368.835	352.623
ENSG00000141524	TMC6	25.7231	2.12437	0.501469	4.23629	2.27245e-05	0.000683103	47.6223	29.7703	47.7599	13.1089	6.43262	9.64434
ENSG00000172403	SYNPO2	80.7379	2.08112	0.49288	4.22236	2.41752e-05	0.000725465	120.01	102.457	172.838	10.9345	24.7453	53.4426
ENSG00000118777	ABCG2	253.028	0.926646	0.219763	4.21657	2.48045e-05	0.000741798	320.556	376.435	297.949	153.296	202.913	167.018
ENSG00000137414	FAM8A1	530.461	1.24809	0.295994	4.21661	2.48e-05	0.000741798	763.465	654.867	822.472	189.638	368.662	383.663
ENSG00000253802	CTA-392C11.1	19.6037	3.02565	0.718301	4.21223	2.52857e-05	0.000754897	36.156	31.3473	36.6994	9.75448	0	3.66512
ENSG00000187583	PLEKHN1	949.485	-0.899236	0.213617	-4.20957	2.55856e-05	0.000762546	669.487	613.309	704.432	1544.89	1088.15	1076.65
ENSG00000260337	RP11-386M24.6	10.7685	5.79687	1.37823	4.20602	2.59906e-05	0.000773297	24.1679	9.82802	29.8185	0	0	0.796303
ENSG00000149218	ENDOD1	1133.85	0.868648	0.206558	4.20534	2.60696e-05	0.000774328	1479.22	1415.24	1502.3	619.518	930.102	856.695
ENSG00000189143	CLDN4	1428.66	0.998853	0.237598	4.20395	2.62292e-05	0.000777746	1798.42	1602.12	2312.06	1082.17	741.941	1035.26
ENSG00000196950	SLC39A10	1711.17	1.79792	0.42796	4.20113	2.65588e-05	0.000786184	2779.37	2388.05	2807.3	272.264	923.356	1096.68
ENSG00000085063	CD59	4387.33	0.679029	0.161856	4.19526	2.72561e-05	0.000804278	5453.77	4826.21	5922.04	3661.05	3247.83	3213.09
ENSG00000182326	C1S	16.1152	2.64554	0.63061	4.19521	2.72621e-05	0.000804278	29.3503	28.6702	25.0954	1.98617	4.87193	6.71701
ENSG00000229028	KRT223P	10.7749	3.61873	0.86419	4.18742	2.82141e-05	0.00083096	20.5033	13.8736	24.559	1.91141	0.558587	3.24342
ENSG00000150593	PDCD4	1047.87	1.02012	0.243707	4.18586	2.84091e-05	0.000834263	1266.41	1349.09	1596.02	631.862	545.078	898.778
ENSG00000152582	SPEF2	71.7965	1.36349	0.325746	4.18576	2.84218e-05	0.000834263	88.4979	109.505	112.385	28.7128	40.3403	51.3374
ENSG00000196975	ANXA4	2997.72	0.815334	0.195086	4.17936	2.92324e-05	0.000856618	4236.73	3345.73	3887.48	1879.21	2098.47	2538.74
ENSG00000258088	RP11-114H23.2	10.8464	3.81614	0.91362	4.17694	2.95455e-05	0.000864341	17.5213	21.0166	22.3003	1.31826	1.16174	1.75999
ENSG00000178031	ADAMTSL1	153.508	-1.13597	0.272094	-4.17493	2.98084e-05	0.000870575	95.2499	116.441	75.8104	252.359	199.342	181.846
ENSG00000170873	MTSS1	3167.77	1.35716	0.325187	4.17347	2.99993e-05	0.000874686	4613.71	3794.02	5263.64	976.415	2233.58	2125.27
ENSG00000031081	ARHGAP31	1081.55	-0.800206	0.191919	-4.1695	3.05269e-05	0.000888589	834.636	782.131	751.389	1123.66	1564.01	1433.47
ENSG00000169604	ANTXR1	1422.28	0.652185	0.156595	4.16478	3.11649e-05	0.00090565	1683.54	1677.42	1855.7	1000.28	1139.71	1177.01
ENSG00000173801	JUP	27.275	2.34946	0.565097	4.15762	3.21578e-05	0.000931404	36.699	35.2654	64.2212	15.3981	5.5369	6.52917
ENSG00000265190	ANXA8	96.2423	-1.2688	0.305149	-4.15798	3.21076e-05	0.000931404	51.3018	72.6637	45.6868	132.115	161.02	114.667
ENSG00000230882	AC005077.14	98.5186	1.27755	0.307716	4.15171	3.29998e-05	0.000954207	162.823	110.324	145.711	44.3198	72.029	55.9044
ENSG00000077420	APBB1IP	1334.22	0.661986	0.159551	4.14906	3.33839e-05	0.000963572	1721.84	1621.25	1560.93	1141.46	1019.06	940.783
ENSG00000259661	AC068831.15	5.95861	-6.14954	1.48227	-4.14872	3.3434e-05	0.000963572	0	0	0	14.4326	15.1597	6.15929
ENSG00000142871	CYR61	9413.46	-1.0573	0.255129	-4.14419	3.41024e-05	0.000981217	6341.92	7410.73	4579.88	12219.3	15633.8	10295.2
ENSG00000196187	TMEM63A	688.04	0.628016	0.151611	4.1423	3.43841e-05	0.000987693	887.516	806.473	812.821	557.398	525.932	538.102
ENSG00000188707	ZBED6CL	1994.12	-0.762637	0.184337	-4.13718	3.51601e-05	0.00100667	1464.8	1669.38	1303.74	2696.59	2186.35	2643.89
ENSG00000214491	SEC14L6	1560.28	0.784403	0.189592	4.13732	3.51386e-05	0.00100667	1989.83	1712.27	2219.73	1309.22	1063.33	1067.32
ENSG00000088305	DNMT3B	1497.96	0.923214	0.223202	4.13623	3.53064e-05	0.00100921	1967.61	1808.68	2109.85	787.069	1049.01	1265.56
ENSG00000221890	NPTXR	1817.79	0.92574	0.223916	4.13431	3.56016e-05	0.00101598	2644.06	2319.07	2181.14	1589.81	1022.58	1150.09
ENSG00000174808	BTC	46.9876	1.58918	0.384705	4.1309	3.61352e-05	0.00102953	65.6475	75.8762	69.4644	14.9395	33.6789	22.319
ENSG00000214944	ARHGEF28	508.404	0.730752	0.177194	4.12401	3.72332e-05	0.00105908	694.57	603.146	604.51	422.906	357.632	367.66
ENSG00000176595	KBTBD11	572.226	1.02736	0.249195	4.12269	3.74469e-05	0.00106343	803.708	744.701	757.033	268.846	375.605	483.462
ENSG00000105856	HBP1	782.32	1.04364	0.25334	4.11951	3.79672e-05	0.00107646	1025	947.852	1189.41	406.518	444.437	680.702
ENSG00000235609	AF127936.9	152.79	1.05296	0.255896	4.11482	3.87486e-05	0.00109683	201.812	211.725	205.971	73.3942	104.063	119.775
ENSG00000196141	SPATS2L	4657.49	0.564717	0.13726	4.1142	3.88517e-05	0.00109797	5604.96	5689.65	5377.88	3677.7	4026.9	3567.85
ENSG00000121691	CAT	949.73	0.62472	0.151988	4.11032	3.95105e-05	0.00111313	1195	1121.55	1140.83	748.203	692.104	800.693
ENSG00000153404	PLEKHG4B	1529.66	-0.73341	0.178448	-4.10994	3.9576e-05	0.00111313	993.061	1239.78	1214.95	1721.56	1930.17	2078.44
ENSG00000244187	TMEM141	3427.7	-1.08638	0.26433	-4.10992	3.95795e-05	0.00111313	2071.98	2336.29	2175.68	6464.56	3440.43	4077.22
ENSG00000259006	RP11-566K11.4	5.76957	-6.10245	1.48611	-4.10633	4.01994e-05	0.00112875	0	0	0	14.5484	13.9315	6.13753
ENSG00000142794	NBPF3	290.317	1.04942	0.255617	4.10544	4.03539e-05	0.00113127	426.508	344.114	404.377	138.853	191.745	236.302
ENSG00000197989	SNHG12	879.845	-0.686805	0.167346	-4.10409	4.05906e-05	0.00113608	611.73	712.043	697.799	1163.15	1109.24	985.098
ENSG00000105559	PLEKHA4	262.146	1.29811	0.31664	4.09965	4.13783e-05	0.00115628	335.7	378.741	402.332	214.774	92.7524	148.576
ENSG00000060140	STYK1	88.8675	-1.57969	0.386112	-4.09128	4.29002e-05	0.00119689	59.6369	47.624	28.673	105.804	182.073	109.393
ENSG00000095739	BAMBI	479.53	0.800525	0.195956	4.08522	4.40349e-05	0.00122659	530.246	679.88	617.858	365.541	307.926	375.733
ENSG00000134802	SLC43A3	3896.22	-0.597613	0.146361	-4.08313	4.44328e-05	0.0012357	3180.56	2911.89	3208.94	4506.99	5094.8	4474.13
ENSG00000131389	SLC6A6	4832.12	1.02534	0.251158	4.08244	4.4566e-05	0.00123743	6239.92	5600.15	7602.07	2295.93	3324.99	3929.69
ENSG00000124212	PTGIS	234.659	-1.64178	0.402296	-4.08102	4.48389e-05	0.00124303	132.432	159.149	51.7816	283.689	420.121	360.782
ENSG00000166033	HTRA1	3273.84	1.2959	0.318365	4.07047	4.69187e-05	0.00129863	4135.45	3069.72	6752.23	2235.18	1480.59	1969.86
ENSG00000113916	BCL6	299.024	0.977002	0.240206	4.06735	4.75517e-05	0.00131407	404.433	381.721	404.181	146.148	221.342	236.323
ENSG00000170485	NPAS2	85.9777	1.61737	0.397751	4.0663	4.77652e-05	0.0013158	138.673	78.3293	170.888	47.6629	50.4938	29.8183
ENSG00000183765	CHEK2	494.797	0.640376	0.157474	4.06655	4.77134e-05	0.0013158	595.359	617.253	596.726	375.102	375.297	409.047
ENSG00000120833	SOCS2	256.403	-1.15044	0.28307	-4.06417	4.82041e-05	0.0013258	151.309	208.902	119.445	287.4	356.725	414.636
ENSG00000153823	PID1	372.152	-0.75672	0.186243	-4.06309	4.84279e-05	0.00132986	290.297	242.267	297.566	451.176	448.53	503.078
ENSG00000259207	ITGB3	13008.6	0.736284	0.181324	4.06059	4.89479e-05	0.00134203	16334.7	15794.5	16646.4	8160.13	9698.28	11417.9
ENSG00000176845	METRNL	1254.86	-1.012	0.249387	-4.05795	4.9506e-05	0.00135521	774.91	913.093	807.238	2253.77	1346.15	1434.02
ENSG00000158292	GPR153	148.884	1.12378	0.27711	4.05536	5.00569e-05	0.00136814	192.744	202.446	215.954	124.821	69.1162	88.2236
ENSG00000151692	RNF144A	15.8374	2.64471	0.652758	4.05159	5.08716e-05	0.00138824	17.3164	36.9441	27.9281	5.47002	2.9216	4.44433
ENSG00000137462	TLR2	124.189	-1.41694	0.350148	-4.0467	5.19439e-05	0.00141529	75.5311	64.3494	63.0789	116.421	262.577	163.177
ENSG00000279773	AL050303.10	15.2088	-2.95366	0.730067	-4.04574	5.21578e-05	0.0014189	5.14434	5.02622	0.708047	35.1071	24.2363	21.0305
ENSG00000213412	HNRNPA1P33	37.9202	-2.11437	0.523215	-4.04112	5.31965e-05	0.00144491	14.3264	19.9897	8.69607	51.7189	95.048	37.7423
ENSG00000068438	FTSJ1	2338.19	-0.788376	0.195251	-4.03776	5.39639e-05	0.00146121	1750.59	1720.61	1672.25	3628.64	2691.44	2565.62
ENSG00000165816	VWA2	19.7259	-2.95093	0.7308	-4.03795	5.392e-05	0.00146121	2.64672	10.4677	1.80871	20.7427	34.6154	48.0743
ENSG00000173926	2003-03-01	1005.66	-0.844539	0.209236	-4.03631	5.42992e-05	0.00146801	760.809	715.675	681.86	1126.57	1607.48	1141.53
ENSG00000006459	KDM7A	113.455	1.83936	0.45601	4.0336	5.49286e-05	0.00148273	206.381	174.431	152.228	17.819	53.9294	75.9408
ENSG00000129009	ISLR	22.2225	2.32507	0.57655	4.03274	5.51308e-05	0.00148589	44.4369	23.0238	42.0487	10.4737	8.09135	5.26051
ENSG00000136643	RPS6KC1	608.159	0.821032	0.203698	4.03063	5.56284e-05	0.001497	780.699	818.698	732.326	347.62	488.969	480.642
ENSG00000164733	CTSB	6715.42	0.746955	0.185483	4.02707	5.64752e-05	0.00151744	8458.49	7553.9	9234.26	5879.56	4551.87	4614.44
ENSG00000164932	CTHRC1	2117.52	-0.698493	0.173875	-4.01722	5.88895e-05	0.00157988	1441.52	1641.59	1760.74	2308.09	2729.15	2824.02
ENSG00000141034	GID4	468.608	0.728045	0.181348	4.01463	5.95402e-05	0.00159489	573.487	587.91	592.98	302.167	365.14	389.966
ENSG00000144481	TRPM8	120.268	1.46921	0.366797	4.00551	6.18826e-05	0.00165222	161.855	114.113	254.538	53.7854	59.7219	77.5922
ENSG00000215512	AP005901.1	33.1207	1.58057	0.394628	4.0052	6.19642e-05	0.00165222	47.6267	51.673	49.7894	13.5239	20.0379	16.0737
ENSG00000258315	C17orf49	1637	-0.90548	0.226049	-4.00569	6.18371e-05	0.00165222	1180.72	1097.14	1139.88	2772.94	1776.23	1855.08
ENSG00000137460	FHDC1	199.947	-1.4535	0.362945	-4.00475	6.20826e-05	0.00165285	82.6664	157.549	81.4533	193.572	345.822	338.618
ENSG00000076706	MCAM	4374.75	-0.841819	0.210245	-4.00398	6.22852e-05	0.00165572	3350.73	3513	2536.92	6470.78	5544.57	4832.5
ENSG00000151655	ITIH2	9.24258	4.32597	1.08052	4.00359	6.23873e-05	0.00165592	19.2063	21.9498	11.7486	1.91697	0	0.633786
ENSG00000203727	SAMD5	569.758	1.22117	0.305224	4.00092	6.3097e-05	0.00167221	821.938	659.274	911.878	208.867	374.457	442.136
ENSG00000178033	FAM26E	10.8204	4.31832	1.08122	3.99394	6.49834e-05	0.0017196	15.6064	19.0148	27.628	0	0	2.67342
ENSG00000054392	HHAT	185.8	-1.12561	0.281968	-3.99197	6.55272e-05	0.00173136	129.538	132.058	89.8375	195.926	310.6	256.84
ENSG00000142634	EFHD2	9271.43	-0.804867	0.202165	-3.98124	6.85564e-05	0.00180867	7139.9	6831.35	6278.83	14099.2	11862.9	9416.42
ENSG00000069020	MAST4	193.767	1.62273	0.407891	3.97835	6.93942e-05	0.00182628	387.869	259.454	230.133	47.5568	146.585	91.0035
ENSG00000081923	ATP8B1	414.104	1.42975	0.359393	3.97822	6.94332e-05	0.00182628	691.979	582.934	538.299	109.908	313.714	247.793
ENSG00000204175	GPRIN2	170.321	-0.870523	0.218857	-3.9776	6.96157e-05	0.00182833	125.481	121.714	113.803	244.02	226.72	190.188
ENSG00000183111	ARHGEF37	192.971	1.13017	0.284183	3.97693	6.98119e-05	0.00183073	326.569	199.528	268.764	94.9818	142.85	125.131
ENSG00000141682	PMAIP1	1676.05	1.28936	0.32448	3.9736	7.0794e-05	0.0018537	2518.71	2262.67	2355.75	514.48	1229.22	1175.45
ENSG00000140465	CYP1A1	31.0532	1.93696	0.487785	3.97093	7.15919e-05	0.00187178	52.3846	61.7298	33.1497	18.9317	10.5795	9.54381
ENSG00000184574	LPAR5	21.0976	2.24916	0.566584	3.96969	7.19658e-05	0.00187875	40.157	25.9838	38.2477	10.8266	3.46051	7.91013
ENSG00000107554	DNMBP	1737.89	0.771766	0.194498	3.96798	7.24833e-05	0.00188943	2337.48	2035.07	2205.63	1030.68	1431.25	1387.25
ENSG00000134827	TCN1	9.90599	5.50757	1.38903	3.96505	7.33811e-05	0.00190999	9.27692	21.0092	27.5525	1.59734	0	0
ENSG00000145730	PAM	4864.19	0.691623	0.174505	3.96333	7.39101e-05	0.00192089	5910.32	5585.54	6530.39	3280.25	3627.67	4250.97
ENSG00000182985	CADM1	1104.37	0.733234	0.185108	3.96112	7.45985e-05	0.0019359	1433.38	1441.34	1264.18	727.187	966.909	793.21
ENSG00000183615	FAM167B	14.5454	3.10691	0.784973	3.95799	7.55844e-05	0.00195858	24.5883	16.0782	37.0555	4.06378	4.61448	0.872252
ENSG00000103316	CRYM	16.5586	2.43628	0.615659	3.95719	7.58374e-05	0.00196055	24.0083	24.3685	35.4497	5.16222	4.63079	5.73231
ENSG00000170100	ZNF778	410.995	-1.14883	0.290327	-3.95704	7.58849e-05	0.00196055	256.796	289.853	220.261	366.015	718.064	614.98
ENSG00000057704	TMCC3	365.479	1.0166	0.257043	3.95499	7.65363e-05	0.00197154	482.623	443.212	540.917	184.128	319.167	222.827
ENSG00000186862	PDZD7	113.821	1.21103	0.306189	3.95517	7.6479e-05	0.00197154	184.591	117.411	175.21	84.5273	57.6358	63.5507
ENSG00000148737	TCF7L2	578.377	1.21889	0.308334	3.95313	7.7135e-05	0.00198404	827.78	790.949	808.391	200.058	464.263	378.819
ENSG00000141068	KSR1	733.105	0.990607	0.251066	3.94561	7.95985e-05	0.00204139	915.108	854.223	1156.77	377.117	473.075	622.343
ENSG00000198363	ASPH	24043.3	1.23067	0.311905	3.94567	7.95756e-05	0.00204139	35300.2	28428.2	37428	8153.27	17675.2	17274.8
ENSG00000163743	RCHY1	332.875	-0.846645	0.214805	-3.94145	8.09909e-05	0.00207102	203.351	274.146	237.273	377.025	484.625	420.827
ENSG00000198125	MB	15.6817	2.6792	0.679744	3.94148	8.09812e-05	0.00207102	35.037	23.586	22.6182	6.72584	1.696	4.42729
ENSG00000135842	FAM129A	3655.21	0.9656	0.24509	3.93978	8.15553e-05	0.0020824	5297.28	4674.08	4534.36	1710.36	2814.4	2900.77
ENSG00000066056	TIE1	118.99	1.62566	0.413566	3.93085	8.46464e-05	0.00215345	249.568	177.697	111.382	77.3769	63.3823	34.5361
ENSG00000205755	CRLF2	9.3706	4.74861	1.20809	3.93068	8.47077e-05	0.00215345	22.4499	12.8931	18.8965	1.19213	0	0.791938
ENSG00000223855	FLJ44511	81.3406	1.19133	0.303231	3.92879	8.53741e-05	0.00216724	100.288	121.414	118.822	38.6261	45.9172	62.9769
ENSG00000100628	ASB2	22.6707	-2.719	0.692379	-3.92704	8.5997e-05	0.00217988	4.65656	6.39716	6.51592	33.5999	70.6363	14.2183
ENSG00000164237	CMBL	2031.58	0.614617	0.156574	3.92541	8.65817e-05	0.00219152	2587.14	2162.7	2623.4	1592.56	1627.49	1596.19
ENSG00000272933	RP11-47A8.5	464.994	-0.623772	0.158967	-3.92392	8.71186e-05	0.00220192	358.716	376.794	362.294	564.713	591.351	536.095
ENSG00000139192	TAPBPL	194.066	-0.864308	0.220341	-3.92259	8.76009e-05	0.00221091	143.396	143.834	125.793	287.022	214.965	249.389
ENSG00000104818	CGB2	26.6684	-2.85003	0.727277	-3.91877	8.90007e-05	0.002243	0	12.0203	7.16204	66.3393	34.0876	40.4013
ENSG00000196979	RP11-88G17.6	35.3399	1.49803	0.382352	3.91795	8.93059e-05	0.00224745	51.5377	53.2472	51.3497	21.1827	19.7764	14.9454
ENSG00000076641	PAG1	2586.39	1.40413	0.358643	3.91512	9.03584e-05	0.00227003	4108.53	3405.63	3749.58	668.236	1703.89	1882.47
ENSG00000132688	NES	72.7868	1.65138	0.421824	3.91484	9.04633e-05	0.00227003	110.095	115.561	104.215	55.5703	34.572	16.7082
ENSG00000140297	GCNT3	911.478	0.702349	0.179442	3.91407	9.07529e-05	0.00227403	1156.14	1002.75	1227.75	771.75	627.349	683.128
ENSG00000135454	B4GALNT1	1054.04	-0.625311	0.159789	-3.91334	9.10268e-05	0.00227763	749.221	844.977	892.345	1314.26	1323.78	1199.65
ENSG00000138801	PAPSS1	1526.14	0.83932	0.214546	3.91208	9.15054e-05	0.00228525	2021.08	1850.14	2004.27	837.398	1129.99	1313.98
ENSG00000147813	NAPRT	694.876	-1.03048	0.263426	-3.91185	9.15933e-05	0.00228525	386.975	543.141	439.56	1112.01	1025.02	662.548
ENSG00000144677	CTDSPL	458.8	0.675099	0.172688	3.90936	9.25421e-05	0.00230563	586.196	510.341	595.163	372.661	352.968	335.468
ENSG00000131941	RHPN2	1383.77	0.964036	0.246753	3.90688	9.34952e-05	0.00232606	1891	1797.3	1801.96	638.615	1061.72	1112.05
ENSG00000177409	SAMD9L	272.282	1.38021	0.353534	3.90403	9.46041e-05	0.0023503	352.325	399.204	431.678	73.1986	179.532	197.753
ENSG00000140691	ARMC5	605.757	-1.01734	0.260665	-3.90287	9.50594e-05	0.00235826	406.282	392.087	402.3	1109.04	701.706	623.123
ENSG00000119865	CNRIP1	188.249	0.825602	0.211802	3.89799	9.69935e-05	0.00240282	256.504	249.131	216.09	149.382	133.616	124.772
ENSG00000182325	FBXL6	2533.56	-0.811153	0.208159	-3.8968	9.74727e-05	0.00241127	1859.02	1847.89	1810.55	3970.57	3149.33	2564.01
ENSG00000241119	UGT1A9	18.5437	2.39913	0.615877	3.89546	9.80115e-05	0.00242117	37.2799	32.0688	24.8996	2.63642	4.64535	9.73244
ENSG00000130590	SAMD10	313.853	-0.779805	0.200274	-3.89369	9.87307e-05	0.00243206	243.984	204.697	243.781	451.436	370.917	368.303
ENSG00000163013	FBXO41	619.136	0.635076	0.163098	3.89384	9.86697e-05	0.00243206	765.149	747.072	746.666	476.138	534.74	445.053
ENSG00000106479	ZNF862	78.5551	1.62845	0.418516	3.891	9.98304e-05	0.00245569	103.208	94.1893	158.249	43.5978	20.2003	51.8859
ENSG00000050767	COL23A1	9.42822	-3.73194	0.959308	-3.89025	0.000100143	0.00245991	0.927837	2.42088	0.852917	12.5374	16.7127	23.1176
ENSG00000106772	PRUNE2	103.133	-1.81018	0.465536	-3.88838	0.000100917	0.00247544	32.5361	46.8681	58.1064	102.014	101.161	278.114
ENSG00000232774	FLJ22447	618.732	-0.804666	0.206984	-3.88758	0.000101249	0.00248011	401.929	530.536	419.76	681.029	884.717	794.419
ENSG00000018625	ATP1A2	18.3569	-2.93468	0.755865	-3.88254	0.000103371	0.00252852	4.72143	4.12659	3.72705	12.1727	22.4738	62.92
ENSG00000265962	GACAT2	43.8746	1.46579	0.377645	3.8814	0.000103856	0.00253685	61.7686	63.477	67.3265	33.1361	17.375	20.1643
ENSG00000147041	SYTL5	23.1527	2.03124	0.523941	3.87686	0.000105815	0.00258109	37.2709	40.9962	34.0661	6.57792	5.84537	14.1596
ENSG00000125869	LAMP5	23.5661	2.03869	0.526329	3.87341	0.000107325	0.00261427	39.1059	32.0877	42.1411	14.6324	4.64326	8.78646
ENSG00000175745	NR2F1	131.968	1.09777	0.283542	3.87165	0.000108103	0.00262954	193.403	150.204	196.267	65.9534	78.9704	107.009
ENSG00000100154	TTC28	473.09	1.74242	0.450114	3.87107	0.000108358	0.0026321	915.752	634.311	634.739	77.6829	247.389	328.665
ENSG00000157827	FMNL2	1602.6	1.24815	0.322672	3.86815	0.000109662	0.00266006	2447.04	2047.69	2274.15	510.705	1230.25	1105.73
ENSG00000241553	ARPC4	3410.39	-0.769801	0.199325	-3.86203	0.000112449	0.0027239	2365.9	2706.85	2491.33	5277.19	3815.5	3805.53
ENSG00000144460	NYAP2	15.5008	-2.83096	0.73366	-3.85868	0.000114003	0.00275769	4.16671	3.01884	4.27274	10.293	37.3989	33.8546
ENSG00000091844	RGS17	437.323	1.31456	0.340885	3.85631	0.00011511	0.00278064	684.705	534.988	652.148	131.216	331.846	289.035
ENSG00000133059	DSTYK	710.461	0.644454	0.167409	3.84957	0.000118324	0.00285432	910.401	860.916	829.326	491.389	599.464	571.269
ENSG00000187498	COL4A1	3705.26	0.978149	0.254301	3.84642	0.000119855	0.00288727	4914.36	5004.26	4830.86	1646.48	2949.38	2886.25
ENSG00000246985	SOCS2-AS1	23.4971	-1.81479	0.471874	-3.84591	0.000120105	0.00288929	6.95776	11.6537	12.4736	39.2483	31.4925	39.1568
ENSG00000102554	KLF5	209.285	1.1656	0.303285	3.84326	0.000121409	0.00291667	302.042	260.629	306.717	77.6099	159.77	148.942
ENSG00000144152	FBLN7	76.1633	1.14423	0.297816	3.84206	0.000122004	0.00292692	119.692	106.506	88.0297	49.735	52.8906	40.1264
ENSG00000147689	FAM83A	6.72212	5.36181	1.39576	3.8415	0.000122286	0.00292966	11.0328	15.074	13.5347	0.691294	0	0
ENSG00000197261	C6orf141	42.7072	1.71724	0.447076	3.84104	0.000122512	0.00293106	66.354	42.9445	87.1787	13.0739	22.1279	24.5643
ENSG00000134504	KCTD1	1157.73	0.60456	0.157645	3.83494	0.000125596	0.00300073	1425.27	1292.31	1473.76	853.41	911.835	989.792
ENSG00000268223	ARL14EPL	50.6719	-1.53099	0.399348	-3.83373	0.000126213	0.00301136	34.8494	27.1498	17.8879	63.0475	63.2658	97.8308
ENSG00000169884	WNT10B	120.63	-1.13135	0.295312	-3.83102	0.000127612	0.00304059	73.3701	91.1041	62.9108	201.997	125.537	168.858
ENSG00000138316	ADAMTS14	51.196	1.53219	0.400149	3.82906	0.000128632	0.00306071	77.6585	61.2806	89.873	22.4176	18.0664	37.8798
ENSG00000105613	MAST1	117.871	1.05078	0.274779	3.82409	0.000131254	0.00311886	184.156	125.762	166.57	89.0956	72.8148	68.8305
ENSG00000145284	SCD5	508.05	0.707158	0.184964	3.82321	0.000131725	0.00312579	649.424	584.816	657.21	334.341	390.706	431.803
ENSG00000106780	MEGF9	799.803	1.23249	0.322464	3.82211	0.000132315	0.00313112	1167.65	1043.89	1156.04	256.748	557.877	616.605
ENSG00000112303	VNN2	15.5751	2.64087	0.691039	3.82159	0.000132594	0.00313112	30.0097	18.634	32.6537	1.25586	4.3423	6.55512
ENSG00000155066	PROM2	181.517	-1.19061	0.31156	-3.82145	0.000132667	0.00313112	96.6593	150.149	86.6103	322.732	223.275	209.678
ENSG00000169418	NPR1	12.7217	2.74132	0.717349	3.82146	0.000132666	0.00313112	21.5504	22.1073	22.5801	5.42919	1.15416	3.5091
ENSG00000084636	COL16A1	241.27	-1.61872	0.423646	-3.82092	0.000132952	0.00313362	57.3989	207.358	93.2011	354.43	373.911	361.318
ENSG00000197283	SYNGAP1	339.47	0.977519	0.255992	3.81855	0.00013424	0.00315971	353.189	565.926	432.718	245.311	188.081	251.599
ENSG00000147100	SLC16A2	1922.25	-0.639687	0.167769	-3.81291	0.00013734	0.00322833	1690.34	1462.13	1357.5	2187.43	2521.48	2314.62
ENSG00000152223	EPG5	794.065	0.673864	0.176934	3.80857	0.000139775	0.00328115	1018.66	1011.34	902.64	525.704	649.827	656.209
ENSG00000135047	CTSL	3190.37	0.614589	0.16139	3.80811	0.000140034	0.00328281	4069.27	3371.45	4138.49	2576.6	2380.22	2606.17
ENSG00000104826	LHB	46.542	-1.38145	0.362817	-3.80756	0.000140342	0.00328563	28.4168	24.796	24.4959	72.9692	49.0309	79.5429
ENSG00000183963	SMTN	3642.06	-0.660267	0.173555	-3.80437	0.000142168	0.00332392	2944.41	2879.56	2644.4	5070.05	4474.16	3839.77
ENSG00000132768	DPH2	1754.27	-0.535655	0.140889	-3.80197	0.00014355	0.00335174	1449.49	1425.1	1421.86	2158.71	2147.38	1923.1
ENSG00000171843	MLLT3	899.803	0.638603	0.167986	3.80153	0.000143807	0.00335325	1183.61	1026.74	1077.79	702.753	637.212	770.709
ENSG00000105825	TFPI2	13327	0.984901	0.259307	3.79821	0.000145744	0.00338937	17763.8	12532.9	22825.1	7525.45	9724.99	9589.88
ENSG00000124568	SLC17A1	5.09676	5.648	1.48765	3.79658	0.000146706	0.00340268	7.28033	14.0465	9.25375	0	0	0
ENSG00000139668	WDFY2	330.112	0.749447	0.197393	3.79672	0.000146623	0.00340268	421.154	366.588	454.715	217.732	264.577	255.906
ENSG00000137266	SLC22A23	565.359	-0.711842	0.187582	-3.79482	0.000147748	0.0034223	477.924	422.497	386.468	723.592	618.687	762.988
ENSG00000138639	ARHGAP24	13.6217	3.07268	0.810169	3.79264	0.000149053	0.00344795	29.72	14.7053	28.9979	0	3.66139	4.64566
ENSG00000012211	PRICKLE3	604.423	-0.733077	0.193425	-3.78998	0.00015066	0.00348052	485.617	466.806	409.835	817.582	810.663	636.034
ENSG00000147145	LPAR4	20.4836	-1.8143	0.478792	-3.78933	0.000151056	0.00348507	7.96466	8.72556	10.5284	28.9991	30.6656	36.0186
ENSG00000067066	SP100	1490.09	0.751961	0.19861	3.78611	0.000153022	0.00352577	1838.24	1903.65	1867.57	878.732	1298.06	1154.28
ENSG00000148719	DNAJB12	3354.55	-0.798133	0.211185	-3.7793	0.000157271	0.00361888	2403.45	2401.6	2543.07	5210.78	3316.91	4251.52
ENSG00000112183	RBM24	154.442	1.28859	0.341222	3.77639	0.000159118	0.00365658	240.234	201.017	216.528	52.2468	130.871	85.7533
ENSG00000132481	TRIM47	944.467	-0.858005	0.227291	-3.77492	0.00016006	0.0036734	665.169	758.93	590.6	1526.92	1100.44	1024.74
ENSG00000151067	CACNA1C	24.838	2.10423	0.557802	3.77237	0.000161707	0.00370632	68.6293	28.7362	24.564	7.72257	9.15344	10.2226
ENSG00000172594	SMPDL3A	134.762	1.21438	0.322418	3.76649	0.000165559	0.00378962	171.924	142.673	250.796	67.0754	73.6914	102.414
ENSG00000075702	WDR62	2808.62	-0.712192	0.18935	-3.76124	0.00016907	0.00386493	2120.81	2212.3	2053.62	4221.74	3079.56	3163.71
ENSG00000156170	NDUFAF6	584.582	-0.570441	0.151883	-3.75579	0.000172793	0.00394488	456.041	461.297	493.889	680.955	700.848	714.462
ENSG00000139880	CDH24	1102.37	-0.604111	0.160944	-3.75355	0.000174347	0.00397516	811.23	954.834	857.833	1433.31	1306.97	1250.04
ENSG00000162772	ATF3	179.705	1.10554	0.294562	3.75315	0.000174625	0.00397631	270.982	214.468	248.559	158.236	82.7888	103.197
ENSG00000146648	EGFR	8316.13	1.22542	0.326876	3.74888	0.000177629	0.00403945	12786.2	11437.5	10727.9	2620.55	6201.24	6123.36
ENSG00000129071	MBD4	512.639	0.700515	0.18689	3.74828	0.000178054	0.00404384	599.689	627.158	677.997	346.361	375.65	448.981
ENSG00000113763	UNC5A	20.4113	2.04884	0.546923	3.74613	0.000179585	0.0040733	34.6603	28.8526	37.0719	10.2484	2.73734	8.89725
ENSG00000006283	CACNA1G	29.2734	2.48901	0.664642	3.74489	0.000180471	0.0040881	28.6737	42.8834	77.0218	8.47721	15.8359	2.74847
ENSG00000126752	SSX1	5.47496	5.74112	1.53406	3.74244	0.000182241	0.00412285	15.5072	13.0472	4.29538	0	0	0
ENSG00000272482	RP11-474O21.5	12.0289	3.33606	0.892258	3.7389	0.00018483	0.00417602	12.2569	21.9684	31.3491	3.98496	0	2.614
ENSG00000052795	FNIP2	436.055	1.63794	0.438307	3.73698	0.000186247	0.00420259	634.928	599.564	745.734	73.7923	300.32	261.993
ENSG00000166002	SMCO4	378.377	-0.604297	0.161767	-3.73559	0.000187272	0.00422027	294.632	304.022	302.078	439.969	470.104	459.459
ENSG00000169085	C8orf46	13.1228	-2.98726	0.799838	-3.73483	0.00018784	0.00422761	1.17651	4.29547	4.07393	11.4045	29.7604	28.0262
ENSG00000082269	FAM135A	544.371	0.809519	0.216912	3.73201	0.000189956	0.00425069	705.005	683.314	697.423	295.049	427.764	457.673
ENSG00000101384	JAG1	2410.66	1.44276	0.386609	3.73185	0.000190082	0.00425069	3513.79	3530.66	3530.87	547.593	1489.42	1851.64
ENSG00000152784	PRDM8	158.989	0.935956	0.250739	3.7328	0.000189365	0.00425069	235.737	191.22	198.805	125.873	116.549	85.7483
ENSG00000185551	NR2F2	4089.85	0.766591	0.205393	3.73232	0.000189727	0.00425069	5889.57	4605.53	4962.08	2488.63	3057	3536.31
ENSG00000196411	EPHB4	39.3356	1.37508	0.368407	3.7325	0.000189592	0.00425069	59.187	52.1618	57.7151	20.7636	27.8063	18.3798
ENSG00000240184	PCDHGC3	4953.93	-0.559424	0.149942	-3.73094	0.00019077	0.00426062	3982.51	4063.73	3967.99	6591.94	5618.18	5499.25
ENSG00000164850	GPER1	57.1835	1.42508	0.382328	3.72736	0.000193494	0.00431592	95.2078	83.7436	70.0912	43.4035	31.0926	19.5621
ENSG00000138031	ADCY3	1123.2	0.682475	0.183148	3.72635	0.000194269	0.00432769	1324.79	1280.4	1547.5	790.269	811.038	985.209
ENSG00000177106	EPS8L2	6135.91	-0.843841	0.226631	-3.72342	0.000196546	0.00437283	4298.95	4961.02	3912.78	10064.1	6765.84	6812.75
ENSG00000143036	SLC44A3	61.0221	1.29414	0.347774	3.72122	0.000198262	0.0044054	61.9287	99.108	99.1985	40.2406	29.4081	36.249
ENSG00000257453	RP11-290L1.3	188.249	1.14384	0.307753	3.71674	0.000201811	0.00447856	322.786	175.137	280.274	91.954	128.028	131.317
ENSG00000170345	FOS	42.5377	1.8101	0.487256	3.71488	0.000203304	0.00450597	71.5688	62.4409	63.8247	30.5163	18.3585	8.51689
ENSG00000197467	COL13A1	310.107	0.789993	0.212906	3.71053	0.000206826	0.00457822	384.987	380.8	411.963	274.461	190.108	218.323
ENSG00000108219	TSPAN14	4461.27	0.476388	0.128417	3.70971	0.0002075	0.00458733	5197.47	5001.32	5374.55	3648.41	3813.83	3732.02
ENSG00000165516	KLHDC2	506.254	0.778396	0.209853	3.70924	0.000207881	0.00458794	641.738	642.033	634.929	428.893	289.916	400.013
ENSG00000166340	TPP1	1129.84	0.823985	0.222156	3.70903	0.000208053	0.00458794	1442.42	1326.81	1562.95	611.533	944.935	890.394
ENSG00000168016	TRANK1	301.779	1.41388	0.38159	3.70523	0.0002112	0.00465145	465.706	423.106	426.841	78.7504	165.614	250.659
ENSG00000184898	RBM43	124.616	1.26302	0.340938	3.70455	0.000211766	0.00465805	188.047	163.127	176.114	40.4335	97.5121	82.4648
ENSG00000164403	SHROOM1	526.157	-0.750412	0.202927	-3.69794	0.000217354	0.00476895	376.52	341.607	458.229	727.28	586.569	666.735
ENSG00000185519	FAM131C	110.646	1.44646	0.391147	3.69799	0.000217314	0.00476895	186.104	120.55	177.943	92.9225	35.5929	50.7621
ENSG00000167178	ISLR2	52.2674	2.37165	0.641435	3.69741	0.000217812	0.00477058	62.7762	59.1185	134.225	8.91999	8.05305	40.5123
ENSG00000228526	RP3-510D11.1	59.7289	-1.65987	0.44895	-3.69722	0.000217974	0.00477058	29.7966	22.9559	33.1372	56.3588	146.418	69.7068
ENSG00000227039	ITGB2-AS1	12.8625	-2.81461	0.761417	-3.69654	0.000218558	0.00477737	1.03174	4.02637	4.26944	26.5457	28.9954	12.3064
ENSG00000197665	AC007952.6	5.20345	5.68552	1.53866	3.69511	0.000219789	0.00479827	7.91558	5.59549	17.7096	0	0	0
ENSG00000105717	PBX4	174.095	-0.842033	0.227918	-3.69445	0.00022036	0.00480472	100.769	136.396	136.381	234.231	225.617	211.178
ENSG00000102934	PLLP	137.619	-1.38014	0.373652	-3.69366	0.000221052	0.00481381	67.4756	96.0206	65.3501	298.646	171.268	126.955
ENSG00000112773	FAM46A	1815.68	0.979686	0.265538	3.68944	0.000224747	0.00488818	2370.37	2219.08	2640.29	807.519	1317.07	1539.73
ENSG00000174373	RALGAPA1	282.973	0.808811	0.219317	3.68787	0.000226139	0.00491234	393.938	323.037	357.23	231.685	219.236	172.711
ENSG00000159840	ZYX	10991.6	-0.656768	0.178166	-3.68627	0.000227564	0.00493714	8618.93	8380.97	8595.1	15978.7	12599.4	11776.7
ENSG00000214106	PAXIP1-AS2	128.683	0.987026	0.267863	3.68481	0.000228869	0.00495931	178.324	140.324	195.014	70.2595	98.5625	89.6168
ENSG00000142798	HSPG2	7736.91	-0.985765	0.267727	-3.68198	0.000231431	0.00500861	5165.32	5953.92	4453.87	14013.5	9196.11	7638.71
ENSG00000138821	SLC39A8	1088.68	-0.8602	0.233775	-3.6796	0.000233601	0.0050493	801.148	773.992	745.836	1007.46	1667.89	1535.74
ENSG00000104827	CGB	21.5638	-2.01176	0.546961	-3.67807	0.000235002	0.00507332	8.19751	8.03632	9.27973	49.9062	20.8301	33.1329
ENSG00000074964	ARHGEF10L	663.86	0.659357	0.179389	3.67557	0.000237324	0.00511711	803.676	774.952	859.453	585.097	450.789	509.196
ENSG00000105808	RASA4	67.9065	1.72867	0.470407	3.67484	0.000238	0.00512004	99.3433	116.098	94.1384	45.3965	40.1467	12.3157
ENSG00000131187	F12	563.32	-1.06382	0.289491	-3.67479	0.000238046	0.00512004	350.298	365.312	377.04	1102.53	601.688	583.05
ENSG00000115295	CLIP4	854.917	0.925945	0.252135	3.67241	0.000240271	0.00516153	1234.31	976.093	1151.63	413.046	646.182	708.241
ENSG00000135365	PHF21A	420.87	0.706158	0.192354	3.67114	0.000241474	0.00518102	475.421	528.319	562.986	295.159	297.527	365.806
ENSG00000182378	PLCXD1	242.484	-0.75094	0.204685	-3.66875	0.000243737	0.00522315	170.721	176.2	194.738	268.917	346.114	298.214
ENSG00000236658	RP11-83J21.3	8.7217	3.88019	1.0579	3.66783	0.00024462	0.00523565	18.3995	12.9955	17.407	2.65259	0	0.875549
ENSG00000156804	FBXO32	146.604	0.783606	0.213686	3.66709	0.000245328	0.00524437	196.621	184.148	175.545	109.147	111.044	103.121
ENSG00000125798	FOXA2	697.223	-0.794058	0.216556	-3.66676	0.000245639	0.0052446	534.026	489.269	506.203	1097.52	715.999	840.316
ENSG00000161642	ZNF385A	250.409	1.0945	0.298539	3.6662	0.00024618	0.00524974	376.889	305.086	339.459	229.593	132.655	118.768
ENSG00000186847	KRT14	4.6978	5.52837	1.5084	3.66506	0.000247276	0.00526668	7.22426	13.1147	7.8478	0	0	0
ENSG00000109814	UGDH	4121.34	1.11092	0.303157	3.66451	0.000247808	0.00527157	5965.74	5390.76	5546.24	1480.06	3119.51	3225.72
ENSG00000177943	MAMDC4	857.246	-0.772989	0.211286	-3.65849	0.000253707	0.00539051	531.177	647.155	719.696	1264.52	939.266	1041.67
ENSG00000166147	FBN1	1679.7	1.40004	0.382949	3.65594	0.00025624	0.0054377	2648.72	2758.79	1902.76	432.997	1369.53	965.414
ENSG00000197451	HNRNPAB	12006.6	-0.543543	0.148708	-3.65511	0.000257069	0.00544868	9676.13	10066.9	9569.66	15272.7	14754.3	12699.9
ENSG00000131381	RBSN	791.486	0.75226	0.205874	3.65398	0.000258207	0.00546617	984.773	888.518	1107.28	477.173	653.726	637.445
ENSG00000111859	NEDD9	699.051	-0.795295	0.21773	-3.65266	0.000259538	0.00548768	523.757	486.421	523.995	704.003	865.273	1090.85
ENSG00000103067	ESRP2	64.3896	-1.32868	0.36381	-3.65213	0.000260073	0.00549236	40.2757	22.7304	47.469	102.101	79.077	94.6843
ENSG00000129422	MTUS1	688.766	-0.893093	0.244796	-3.64832	0.000263957	0.00556765	563.547	507.336	377.694	800.102	783.409	1100.51
ENSG00000217801	RP11-465B22.3	258.341	-0.723706	0.198388	-3.64794	0.000264354	0.00556929	212.867	182.09	189.131	354.795	322.79	288.374
ENSG00000164619	BMPER	71.648	1.75487	0.481431	3.64512	0.000267269	0.00562392	131.962	81.5614	113.928	46.4569	42.4065	13.5733
ENSG00000205250	E2F4	1777.43	-0.584662	0.160423	-3.64451	0.000267899	0.0056304	1446.06	1466.7	1353.4	2082.82	2383.73	1931.84
ENSG00000204681	GABBR1	462.593	1.21597	0.333765	3.64319	0.000269281	0.00565263	690.262	553.251	695.998	154.224	298.273	383.55
ENSG00000110080	ST3GAL4	818.497	-0.799662	0.219606	-3.64136	0.000271204	0.00568617	564.849	601.81	624.05	1316.47	932.917	870.889
ENSG00000147027	TMEM47	308.25	1.16968	0.321463	3.63861	0.000274113	0.00574026	434.44	401.252	445.7	105.132	214.07	248.907
ENSG00000086666	ZFAND6	1482.43	0.525431	0.144627	3.63301	0.000280137	0.00585237	1773.92	1677.22	1796.85	1286.89	1134.41	1225.27
ENSG00000115738	ID2	1153.2	0.760653	0.20936	3.63323	0.000279893	0.00585237	1537.38	1369.18	1445.61	675.644	863.726	1027.67
ENSG00000180902	D2HGDH	330.609	0.91474	0.25182	3.63251	0.000280673	0.00585657	438.459	425.897	430.484	307.003	179.84	201.972
ENSG00000014914	MTMR11	238.189	1.05459	0.290381	3.63175	0.000281502	0.00586499	290.786	332.518	341.656	147.369	105.808	210.997
ENSG00000126790	L3HYPDH	812.017	0.598644	0.164846	3.63153	0.000281748	0.00586499	979.112	978.643	977.584	564.225	683.39	689.148
ENSG00000155629	PIK3AP1	26.285	2.04963	0.564882	3.62842	0.000285165	0.00592905	41.6626	50.0987	35.1672	3.31524	17.4233	10.0429
ENSG00000233276	GPX1	4787.55	-0.903528	0.249143	-3.62654	0.000287242	0.00596514	3091.81	3733.33	3180.71	8404.93	5266.54	5048
ENSG00000163617	KIAA1407	91.9975	0.935332	0.25812	3.62364	0.000290488	0.00602538	120.637	118.247	123.465	56.0337	59.7398	73.8617
ENSG00000063438	AHRR	278.624	-1.40946	0.389396	-3.61959	0.000295067	0.0061131	180.37	210.339	68.5844	429.925	373.444	409.084
ENSG00000156983	BRPF1	968.591	-0.515928	0.142635	-3.61711	0.000297914	0.00616476	798.766	820.046	773.13	1107.1	1193.29	1119.21
ENSG00000164171	ITGA2	680.559	1.84024	0.509012	3.61532	0.000299975	0.00620007	1172.16	905.313	1114.69	73.2064	442.672	375.309
ENSG00000111846	GCNT2	421.081	-0.717343	0.198522	-3.61342	0.00030218	0.00622566	291.86	333.452	330.713	439.045	546.356	585.058
ENSG00000161048	NAPEPLD	356.906	0.952544	0.263619	3.61334	0.000302282	0.00622566	482.35	463.77	467.087	172.999	232.679	322.549
ENSG00000171033	PKIA	2133.63	0.715913	0.198124	3.61346	0.000302139	0.00622566	2736.57	2530.38	2691.16	1280.99	1884.65	1678.01
ENSG00000101665	SMAD7	2096.63	0.641134	0.177486	3.61231	0.000303485	0.00624307	2525.72	2543.14	2598.15	1353.76	1801.74	1757.26
ENSG00000157168	NRG1	1392.58	-1.02504	0.284135	-3.60758	0.000309064	0.00635036	918.552	1085.23	750.876	1224.46	2299.38	2076.99
ENSG00000085185	BCORL1	577.118	0.591688	0.164048	3.60679	0.000310012	0.00636235	708.265	653.595	718.325	501.773	431.443	449.305
ENSG00000132361	CLUH	3561.24	-0.639684	0.177375	-3.60639	0.000310489	0.00636466	2616.81	2950.68	2785.24	5033.69	4204.15	3776.89
ENSG00000101347	SAMHD1	1305.42	0.695485	0.193102	3.60165	0.000316209	0.00647431	1665.66	1562.19	1615.64	795.419	1084.54	1109.07
ENSG00000136859	ANGPTL2	37.4314	3.09687	0.862393	3.59102	0.000329386	0.00673621	61.0513	68.5405	62.4824	4.02438	27.8223	0.667597
ENSG00000130726	TRIM28	27491.9	-0.759689	0.211687	-3.58873	0.000332291	0.00678767	21076.5	21856.2	18316.1	43345.5	30216.5	30140.5
ENSG00000112787	FBRSL1	3590.56	-0.688131	0.191783	-3.58807	0.000333131	0.00679689	2848.37	2559.61	2841.04	5141.27	4541.38	3611.71
ENSG00000170006	TMEM154	303.14	1.69723	0.47315	3.58708	0.000334396	0.00681474	404.952	440.938	542.452	64.7419	94.992	270.764
ENSG00000100867	DHRS2	27.6083	1.99731	0.557031	3.58563	0.000336267	0.00684488	71.2479	26.5806	35.0307	10.7833	8.38195	13.6254
ENSG00000180758	GPR157	782.436	-0.849019	0.237224	-3.57898	0.000344943	0.0069985	442.093	736.741	499.668	990.397	1020.93	1004.79
ENSG00000183508	FAM46C	41.256	1.48049	0.413641	3.57916	0.000344694	0.0069985	47.6888	61.1197	72.4856	30.2644	20.9142	15.0632
ENSG00000242366	UGT1A8	283.177	0.890929	0.248938	3.57892	0.000345016	0.0069985	359.23	291.581	453.097	191.455	176.442	227.255
ENSG00000115758	ODC1	4126.25	-0.650854	0.181942	-3.57727	0.000347203	0.00703468	3241.98	3180.7	3209.28	5263.37	5730.2	4131.95
ENSG00000187678	SPRY4	151.276	1.41279	0.394991	3.57676	0.000347874	0.00704011	238.116	203.765	216.673	53.8102	140.464	54.8288
ENSG00000039560	RAI14	8391.35	1.20253	0.336922	3.56915	0.000358147	0.00722476	12866.4	10250.6	11980.5	2632.21	6813.83	5804.53
ENSG00000133135	RNF128	882.374	1.09151	0.305825	3.56908	0.000358239	0.00722476	1217.7	1000.88	1385.53	335.418	662.972	691.742
ENSG00000148204	CRB2	10.1005	3.21183	0.899817	3.56942	0.000357767	0.00722476	15.4241	25.5286	13.1722	3.75176	1.07668	1.64954
ENSG00000156011	PSD3	1304.15	1.03136	0.289105	3.56744	0.000360483	0.00726163	1887.27	1614.57	1755.85	518.298	955.691	1093.2
ENSG00000143320	CRABP2	448.514	0.978014	0.274449	3.56356	0.000365862	0.0073615	531.062	634.602	618.69	395.28	203.15	308.298
ENSG00000105939	ZC3HAV1	2740.76	0.907725	0.254829	3.56209	0.000367909	0.00738567	3788.49	3633.77	3306.57	1283.54	2358.11	2074.07
ENSG00000120217	CD274	395.036	-1.17854	0.330843	-3.56224	0.000367702	0.00738567	292.91	224.205	210.404	323.232	748.028	571.437
ENSG00000215032	GNL3LP1	4.40119	5.44639	1.53021	3.55926	0.000371908	0.00745737	6.19237	8.0391	12.1757	0	0	0
ENSG00000137251	TINAG	126.131	1.25638	0.353091	3.55822	0.00037337	0.00747811	193.514	128.772	211.268	84.4769	45.3119	93.4402
ENSG00000197976	AKAP17A	1603.62	-0.48492	0.136373	-3.55585	0.000376765	0.00753746	1381.11	1319.35	1309.28	1890.94	1931.2	1789.85
ENSG00000126500	FLRT1	45.1229	-1.68363	0.473535	-3.55546	0.000377317	0.00753987	15.476	34.1895	14.8653	93.7103	47.4222	65.0741
ENSG00000139174	PRICKLE1	1494.96	-0.73838	0.207736	-3.55441	0.000378829	0.00754915	1205.99	1126.51	1030.6	1484.8	1909.6	2212.25
ENSG00000171130	ATP6V0E2	220.869	0.89794	0.252639	3.55424	0.000379079	0.00754915	289.257	264.294	307.732	201.162	135.596	127.171
ENSG00000175592	FOSL1	5899.68	-0.80431	0.226263	-3.55476	0.000378323	0.00754915	4358.59	4601.14	3929.12	8308.84	8710.34	5490.07
ENSG00000140379	BCL2A1	9.89479	-3.17691	0.894069	-3.55332	0.0003804	0.00756684	0	2.01228	3.56833	11.8754	24.355	17.5577
ENSG00000162614	NEXN	1168.13	-0.685971	0.193153	-3.55144	0.000383131	0.00760384	950.229	975.016	762.407	1280.49	1632.01	1408.61
ENSG00000239911	PRKAG2-AS1	23.6497	-1.79362	0.505021	-3.55158	0.000382927	0.00760384	11.9665	10.725	8.99077	43.281	43.9448	22.9902
ENSG00000164142	FAM160A1	339.191	-1.03799	0.292355	-3.55045	0.000384579	0.00762391	211.807	249.202	205.583	306.339	622.267	439.948
ENSG00000172058	SERF1A	34.7696	-1.71346	0.483123	-3.54663	0.000390195	0.00772647	19.5055	22.2016	7.98546	63.5532	40.8109	54.5611
ENSG00000181690	PLAG1	57.0462	1.26736	0.357547	3.54461	0.000393189	0.00776815	79.6439	76.2474	87.648	22.8561	29.4326	46.4492
ENSG00000204540	PSORS1C1	44.6539	1.8025	0.50849	3.5448	0.000392905	0.00776815	38.2732	89.4614	77.4577	34.0896	14.2456	14.3962
ENSG00000272808	RP11-66B24.7	27.4976	1.51758	0.428556	3.54115	0.00039839	0.00786201	36.4409	41.4642	44.6491	11.8914	13.8783	16.662
ENSG00000158805	ZNF276	697.81	-0.728058	0.205816	-3.53743	0.000404042	0.00796455	455.597	606.158	513.829	928.824	946.428	736.023
ENSG00000100504	PYGL	4254.48	0.501106	0.141681	3.53686	0.000404911	0.00797268	4987.68	4654.03	5315.22	3705.82	3425.65	3438.47
ENSG00000154678	PDE1C	17.0383	2.35971	0.667365	3.53586	0.000406443	0.00799384	24.9613	21.7223	40.2454	2.81423	3.8096	8.67694
ENSG00000164088	PPM1M	70.1588	1.15045	0.325407	3.53543	0.000407116	0.00799806	89.7563	93.2735	105.354	59.9774	38.6177	33.974
ENSG00000101096	NFATC2	45.0902	1.94349	0.549772	3.53509	0.000407634	0.00799925	71.1928	75.1959	68.4721	6.01498	13.6619	36.0037
ENSG00000148175	STOM	774.553	0.897402	0.253978	3.53339	0.000410274	0.00804202	1037.65	902.121	1084.27	392.827	706.539	523.911
ENSG00000176678	FOXL1	391.622	-0.637984	0.180631	-3.53198	0.000412463	0.00807585	306.42	300.133	312.627	501.334	416.542	512.677
ENSG00000139874	SSTR1	21.0645	1.89349	0.536995	3.52609	0.00042175	0.00824845	38.2102	29.1583	32.5737	3.98978	12.7494	9.70545
ENSG00000131148	EMC8	1065.6	-0.658367	0.18676	-3.52521	0.000423149	0.00826655	867.907	858.225	753.301	1496.54	1299.89	1117.76
ENSG00000137054	POLR1E	1699.63	-0.614321	0.174353	-3.52344	0.000425986	0.00831268	1376.67	1368.08	1283.9	2336.51	2067.86	1764.79
ENSG00000166689	PLEKHA7	311.642	1.08987	0.309415	3.52236	0.000427727	0.00833733	454.454	552.338	266.284	167.574	215.935	213.266
ENSG00000143195	ILDR2	403.808	-1.91752	0.544613	-3.52089	0.000430108	0.00836508	152.464	266.913	88.9151	197.08	805.226	912.25
ENSG00000267022	AC084219.2	10.9848	3.42428	0.972545	3.52095	0.000430001	0.00836508	28.9419	21.9948	9.21147	3.99602	0	1.76477
ENSG00000261587	TMEM249	149.759	-0.858688	0.244029	-3.51879	0.000433513	0.00842193	107.286	96.4476	114.641	209.752	213.959	156.466
ENSG00000110888	CAPRIN2	941.716	0.855797	0.243472	3.51497	0.000439808	0.00853472	1300.78	1094.52	1243.57	487.553	845.528	678.344
ENSG00000240891	PLCXD2	98.3254	-0.994797	0.2833	-3.51146	0.000445659	0.00863866	74.8267	72.7375	50.7905	126.325	120.242	145.03
ENSG00000087494	PTHLH	279.954	-0.681791	0.194333	-3.50837	0.000450867	0.00871062	203.805	202.064	238.383	329.316	379.517	326.642
ENSG00000186480	INSIG1	2595.93	-0.953794	0.271835	-3.50872	0.000450267	0.00871062	1750.41	1715.73	1837.61	3379.35	2276.73	4615.76
ENSG00000256542	RP13-895J2.3	89.4271	-1.16209	0.331218	-3.50854	0.000450574	0.00871062	40.1858	57.3347	67.2787	158.637	98.0959	115.031
ENSG00000113924	HGD	246.666	0.980086	0.279407	3.50774	0.000451934	0.00872157	308.992	260.879	410.472	211.11	138.967	149.576
ENSG00000230615	RP5-1198O20.4	45.2725	1.38301	0.394329	3.50725	0.000452762	0.00872792	64.4175	51.226	79.4721	34.2999	23.29	18.9295
ENSG00000147224	PRPS1	3789.9	-0.492779	0.14057	-3.50557	0.000455624	0.00877341	3140.64	3216.13	3089.32	4813.44	4224.32	4255.56
ENSG00000116954	RRAGC	1006.68	0.561742	0.160344	3.50334	0.000459455	0.00883743	1277.86	1113.5	1210.39	753.608	804.934	879.777
ENSG00000183186	C2CD4C	59.4237	-1.84187	0.526282	-3.49977	0.000465654	0.0089468	19.3912	38.1304	20.305	147.745	40.064	90.9068
ENSG00000026508	CD44	16654.3	0.749404	0.214211	3.49844	0.000467981	0.00898163	21341.1	19152.3	22161.8	9605.32	15077.7	12587.6
ENSG00000166783	KIAA0430	1101.72	0.750948	0.214689	3.49785	0.000469031	0.00899191	1401.16	1366.73	1380.12	614.805	928.906	918.615
ENSG00000087842	PIR	338.802	0.901569	0.257946	3.49518	0.000473737	0.00904027	459.673	392.713	470.318	315.018	185.382	209.709
ENSG00000107331	ABCA2	3493.23	-0.8474	0.242388	-3.49604	0.000472219	0.00904027	2414.86	2494.57	2577.08	5733.19	3196.97	4542.7
ENSG00000149380	P4HA3	12.9805	2.48949	0.712208	3.49546	0.000473254	0.00904027	28.4146	13.1317	24.7828	2.16738	6.46444	2.92184
ENSG00000160469	BRSK1	35.2944	1.67932	0.480499	3.49495	0.000474142	0.00904027	42.5696	51.7807	66.2493	9.09237	16.5624	25.5121
ENSG00000188157	AGRN	41233.4	-0.498045	0.142478	-3.4956	0.000472996	0.00904027	33659.2	33576.9	35320.5	52790	47202.8	44851.1
ENSG00000176697	BDNF	861.893	-0.694343	0.19869	-3.49461	0.000474756	0.0090421	730.429	661.535	584.657	884.218	1153.86	1156.65
ENSG00000146049	KAAG1	115.895	-0.892754	0.255628	-3.4924	0.000478702	0.00910733	90.9903	78.4923	74.7863	123.871	157.941	169.288
ENSG00000090339	ICAM1	3117.93	-0.718669	0.206046	-3.4879	0.000486828	0.00925185	2441.61	2246.48	2382.7	3259.78	4840.94	3536.09
ENSG00000107679	PLEKHA1	1505.05	1.32608	0.380621	3.48399	0.000493995	0.00937786	2118.63	1705.46	2632.01	397.444	1008.3	1168.45
ENSG00000081189	MEF2C	123.904	1.09607	0.314833	3.48144	0.000498734	0.00945754	180.796	164.268	161.267	48.282	98.0733	90.736
ENSG00000264343	NOTCH2NL	507.728	0.615791	0.176986	3.47932	0.000502692	0.00952225	642.969	607.997	591.918	453.153	360.205	390.127
ENSG00000088756	ARHGAP28	265.766	-1.27089	0.365558	-3.47658	0.000507857	0.00960966	148.865	189.806	129.272	195.867	435.114	495.67
ENSG00000134294	SLC38A2	6365.75	1.15103	0.331174	3.4756	0.000509709	0.00962385	9641.97	7868.63	8825.52	2074.36	4553.67	5230.37
ENSG00000167550	RHEBL1	50.7336	1.15979	0.333677	3.47578	0.000509363	0.00962385	70.5285	58.6979	80.6231	33.6842	32.0757	28.7924
ENSG00000205220	PSMB10	719.661	-0.82511	0.237635	-3.47217	0.000516264	0.00973709	528.131	512.89	515.778	1209.24	811.259	740.668
ENSG00000215256	DHRS4-AS1	302.434	0.627758	0.180837	3.47141	0.000517738	0.00975437	392.282	350.303	359.991	220.418	238.724	252.888
ENSG00000232709	MARK2P9	12.7832	2.61317	0.753201	3.46942	0.000521574	0.00981605	18.5169	34.1135	13.5289	2.67751	3.47398	4.38844
ENSG00000092969	TGFB2	2297.9	-1.2828	0.369798	-3.46892	0.000522545	0.00982374	1397.94	1635.17	984.193	1634.92	4449.28	3685.92
ENSG00000127561	SYNGR3	28.5366	1.50239	0.433283	3.46745	0.000525419	0.00986714	47.2055	38.6352	40.713	17.7991	10.2832	16.5833
ENSG00000147862	NFIB	1620.23	0.58568	0.168926	3.46708	0.000526151	0.00987028	1946.98	1838.11	2049.57	1128.52	1319.02	1439.19
ENSG00000167676	PLIN4	30.1197	1.79427	0.517626	3.46635	0.000527579	0.00988644	61.7541	48.4651	29.8206	20.2181	8.11444	12.346
ENSG00000131370	SH3BP5	658.893	0.605883	0.174819	3.46578	0.000528704	0.0098969	819.973	786.391	780.681	447.89	550.482	567.939
ENSG00000136982	DSCC1	1054.42	-0.629116	0.181555	-3.46516	0.000529918	0.00990901	843.144	907.949	734.527	1120.03	1378.3	1342.55
ENSG00000261786	RP4-555D20.2	367.01	-0.923807	0.266871	-3.46163	0.000536913	0.0100291	223.627	293.683	243.114	353.395	619.332	468.909
ENSG00000119899	SLC17A5	481.382	0.710667	0.205545	3.45748	0.000545244	0.0101663	607.251	516.373	669.675	311.338	379.062	404.59
ENSG00000173918	C1QTNF1	1005.44	-0.877859	0.253907	-3.4574	0.000545424	0.0101663	832.218	615.384	677.53	1149.74	1709.26	1048.53
ENSG00000165271	NOL6	4333.88	-0.641449	0.185581	-3.45643	0.000547374	0.0101918	3398.44	3739.66	3019.63	5849.66	5521.7	4474.18
ENSG00000104848	KCNA7	44.7465	-1.29562	0.37494	-3.45554	0.0005492	0.0102149	18.4018	28.1186	30.9936	50.2131	69.4813	71.2702
ENSG00000074966	TXK	10.2304	2.79053	0.807696	3.45493	0.000550434	0.010227	17.5025	23.8614	12.4407	3.30755	1.45531	2.81495
ENSG00000145623	OSMR	3641.47	0.728957	0.211052	3.45392	0.00055251	0.0102462	4732.8	4045.88	4849.39	2117.55	3033.44	3069.77
ENSG00000151012	SLC7A11	1049.34	1.19098	0.344827	3.45385	0.000552646	0.0102462	1826.59	1122.71	1430.21	381.752	601.406	933.356
ENSG00000168216	LMBRD1	543.467	0.760837	0.220379	3.4524	0.000555613	0.0102903	674.038	619.509	757.353	312.993	440.069	456.842
ENSG00000133106	EPSTI1	35.1819	2.07514	0.601577	3.4495	0.000561617	0.0103905	39.3008	50.4642	76.7428	21.6601	17.8481	5.07507
ENSG00000107371	EXOSC3	1265.68	-0.521617	0.151258	-3.44852	0.000563678	0.0104176	1030.72	1078.06	1008.51	1616.05	1483.48	1377.26
ENSG00000153558	FBXL2	162.942	0.736409	0.213775	3.44479	0.000571508	0.0105512	218.314	185.262	207.986	111.873	125.282	128.933
ENSG00000120306	CYSTM1	567.415	0.85635	0.248661	3.44385	0.000573497	0.0105767	770.313	646.03	775.164	531.147	365.093	316.745
ENSG00000180332	KCTD4	22.3176	-1.63886	0.475961	-3.44326	0.000574747	0.0105886	8.35784	15.0565	9.28107	34.4854	32.769	33.9559
ENSG00000178726	THBD	220.71	0.784674	0.227915	3.44284	0.000575645	0.0105939	317.344	235.826	284.948	143.122	184.438	158.582
ENSG00000240065	PSMB9	1408.53	-0.712451	0.206982	-3.4421	0.00057722	0.0106117	1055.61	1039.85	1106.31	2187.67	1533.87	1527.88
ENSG00000173575	CHD2	1673.45	0.561353	0.163138	3.44096	0.000579656	0.0106453	2252.2	1888.33	1846.38	1287.49	1352.54	1413.75
ENSG00000079337	RAPGEF3	1185.39	-0.930501	0.27073	-3.43701	0.000588176	0.0107904	860.542	960.117	627.221	2052.22	1284.37	1327.9
ENSG00000173193	PARP14	1919.76	0.671024	0.195335	3.43524	0.000592024	0.0108383	2294.5	2590.01	2193.3	1196.46	1629.11	1615.17
ENSG00000177494	ZBED2	12.1631	-2.96811	0.863986	-3.43537	0.000591755	0.0108383	1.03319	6.01766	1.42153	10.6333	33.5869	20.286
ENSG00000221955	SLC12A8	267.492	0.831363	0.242304	3.43107	0.000601202	0.0109948	324.061	373.51	329.324	236.637	146.075	195.343
ENSG00000060566	CREB3L3	8.9295	3.12163	0.90996	3.43052	0.000602433	0.0110057	21.1017	15.6839	11.0749	2.60629	2.25435	0.855889
ENSG00000125746	EML2	701.606	-0.61814	0.180276	-3.42885	0.000606145	0.011062	503.99	579.478	576.176	922.713	888.894	738.382
ENSG00000144802	NFKBIZ	1835.14	1.11875	0.326744	3.42393	0.000617219	0.0112523	2442.78	2632.26	2464.89	606.341	1383.37	1481.21
ENSG00000169398	PTK2	5468.57	0.582338	0.170228	3.42093	0.000624072	0.0113654	6912.69	6082.44	6679.12	3763.12	4534.92	4839.12
ENSG00000050393	MCUR1	1206.54	-0.478554	0.139928	-3.41999	0.000626232	0.0113929	1037.9	1004.95	981.409	1469.48	1350.83	1394.68
ENSG00000049130	KITLG	2509.47	1.27564	0.373108	3.41897	0.000628591	0.0114239	3674.17	3500.01	3482.45	649.757	1726.55	2023.88
ENSG00000231948	HS1BP3-IT1	14.7116	2.52291	0.738267	3.41734	0.000632372	0.0114806	22.5625	25.1434	27.3764	7.92761	0	5.25941
ENSG00000132434	LANCL2	739.663	-0.658349	0.192712	-3.41624	0.000634932	0.0115151	676.168	521.168	524.618	971.552	921.95	822.519
ENSG00000070404	FSTL3	4979.47	-0.905162	0.265096	-3.41446	0.000639075	0.0115551	3091.64	4088.99	3218.83	8865.53	5202.79	5409.06
ENSG00000106976	DNM1	2564.68	0.485099	0.142072	3.41445	0.000639108	0.0115551	2982.65	3042.7	2949.82	2320.34	2078.15	2014.42
ENSG00000198846	TOX	463.705	1.07812	0.315753	3.41445	0.000639119	0.0115551	655.427	532.918	700.508	170.77	356.137	366.473
ENSG00000108106	UBE2S	12658.7	-0.783194	0.22946	-3.41321	0.000642018	0.0115596	9158.23	9657.33	9097.58	21102.4	13780.3	13156.6
ENSG00000163820	FYCO1	400.628	0.806502	0.236284	3.41327	0.000641873	0.0115596	562.471	478.402	489.951	214.337	324.624	333.984
ENSG00000185885	IFITM1	7.98014	3.75519	1.10013	3.4134	0.000641581	0.0115596	7.23842	17.2444	20.0092	1.32418	1.18136	0.883271
ENSG00000228742	RP5-884M6.1	28.1718	1.43473	0.420336	3.41328	0.000641855	0.0115596	37.3932	44.5787	41.3825	16.2461	12.4412	16.989
ENSG00000112715	VEGFA	12947.6	0.86431	0.25367	3.40723	0.000656263	0.011804	17019.3	12868.3	20255.1	6961.82	9898.1	10683.1
ENSG00000184481	FOXO4	311.667	1.32314	0.388379	3.40682	0.000657239	0.0118093	492.211	350.789	492.237	161.789	92.2496	280.727
ENSG00000136026	CKAP4	7300.38	-0.454314	0.133479	-3.40363	0.000664962	0.0119358	5952.38	6180.69	6346.72	8967.38	8204.84	8150.26
ENSG00000117069	ST6GALNAC5	7.70006	-3.88259	1.141	-3.4028	0.00066699	0.0119546	1.39899	1.34728	0	5.16916	11.77	26.5149
ENSG00000165943	MOAP1	379.577	0.635482	0.186761	3.40264	0.000667379	0.0119546	493.463	413.397	479.391	283.817	279.998	327.394
ENSG00000138606	SHF	163.539	-1.15434	0.339295	-3.40218	0.00066851	0.0119626	76.5008	127.798	100.279	313.859	157.364	205.432
ENSG00000184986	TMEM121	65.5811	1.12434	0.330574	3.40117	0.000670978	0.0119945	87.1136	100.908	80.7533	55.1038	38.1161	31.4919
ENSG00000151276	MAGI1	469.019	1.16551	0.342715	3.40083	0.000671817	0.0119972	732.773	602.804	610.899	148.851	376.535	342.254
ENSG00000163346	PBXIP1	827.956	0.898435	0.26429	3.39942	0.000675285	0.0120468	1057.92	935.213	1239.81	721.177	399.541	614.072
ENSG00000139187	KLRG1	24.5828	1.54491	0.454552	3.39875	0.000676957	0.0120643	32.6687	45.3132	32.1265	12.9369	10.947	13.5043
ENSG00000214022	REPIN1	5124.96	-0.57493	0.169316	-3.39559	0.000684798	0.0121916	4055.35	4309	3986.39	7080.67	5437.47	5880.9
ENSG00000132781	MUTYH	298.624	-0.723672	0.213268	-3.39325	0.000690692	0.0122693	223.873	198.238	252.516	432.825	342.375	341.919
ENSG00000204060	FOXO6	18.5139	-2.16111	0.63698	-3.39274	0.000691968	0.0122693	6.85365	4.9092	8.05056	51.638	19.02	20.6121
ENSG00000204580	DDR1	1986.71	0.663888	0.195676	3.3928	0.00069183	0.0122693	2406.17	2268.12	2632.83	1740.45	1238.44	1634.24
ENSG00000214960	ISPD	53.7915	-1.34695	0.396935	-3.39336	0.000690396	0.0122693	43.5283	30.7595	18.5573	76.7474	67.7188	85.4375
ENSG00000168140	VASN	1169.96	-0.771345	0.227415	-3.3918	0.000694349	0.012299	786.952	878.793	926.641	1817.71	1123.92	1485.74
ENSG00000106462	EZH2	1663.01	-0.451932	0.13327	-3.39109	0.000696146	0.0123183	1370.48	1461.02	1382.38	1952.42	1915.69	1896.06
ENSG00000180385	EMC3-AS1	163.53	-0.773051	0.228416	-3.38439	0.000713354	0.01261	122.667	128.655	110.311	239.227	179.103	201.219
ENSG00000100065	CARD10	6142.29	-0.811426	0.239779	-3.38405	0.000714244	0.012613	4448.84	4632.03	4295.52	10459	6140.54	6877.85
ENSG00000135749	PCNXL2	562.065	0.663853	0.196205	3.38348	0.000715744	0.012614	757.927	587.027	721.513	412.674	488.899	404.352
ENSG00000186868	MAPT	50.2639	1.50002	0.443303	3.38373	0.000715077	0.012614	99.2361	52.2599	71.3926	19.4703	19.6683	39.5563
ENSG00000025772	TOMM34	2488.23	-0.629329	0.186045	-3.38268	0.000717824	0.0126379	1928.2	1958.44	1974.07	3628.91	2824.63	2615.11
ENSG00000101938	CHRDL1	3192.09	0.802438	0.237277	3.38186	0.000719972	0.012663	4382.71	3632.24	4158.67	1664.36	2557.07	2757.5
ENSG00000114805	PLCH1	92.6098	1.16162	0.343685	3.3799	0.000725132	0.0127402	111.338	147.239	126.734	34.3477	59.5099	76.4904
ENSG00000154319	FAM167A	102.152	0.837992	0.247966	3.37947	0.000726269	0.0127402	140.194	117.413	135.538	66.9102	79.833	73.0259
ENSG00000167779	IGFBP6	3439.63	1.08281	0.320419	3.37936	0.000726553	0.0127402	4362.5	4551.07	5103.99	3372.37	1429.77	1818.06
ENSG00000144730	IL17RD	196.153	1.42504	0.421924	3.37749	0.000731513	0.0128056	338.825	185.668	331.518	106.845	53.4284	160.636
ENSG00000160255	ITGB2	24.5101	-1.98825	0.588692	-3.3774	0.000731748	0.0128056	9.9891	17.4503	3.50232	39.0467	45.7209	31.3514
ENSG00000258429	PDF	789.835	-0.612444	0.181417	-3.3759	0.00073575	0.0128627	609.38	617.359	646.072	1117.42	857.036	891.741
ENSG00000132256	TRIM5	422.841	0.878306	0.260612	3.37017	0.000751226	0.0131202	532.333	639.529	472.803	214.755	312.853	364.771
ENSG00000078142	PIK3C3	638.306	0.517269	0.153575	3.36819	0.000756633	0.0131824	747.667	715.155	791.731	528.839	505.542	540.905
ENSG00000147155	EBP	2554.47	-1.0165	0.301784	-3.3683	0.000756341	0.0131824	1697.91	1747.41	1624.13	5129.14	2470.28	2657.91
ENSG00000277778	PGM5P2	5.70624	4.79391	1.42336	3.36804	0.000757055	0.0131824	13.4408	11.0809	8.55305	0	1.16263	0
ENSG00000131504	DIAPH1	7405.33	-0.47587	0.141356	-3.36647	0.000761379	0.0132445	6537.04	5660.72	6386.8	8911.3	8538.85	8397.25
ENSG00000149809	TM7SF2	118.879	-0.83988	0.249687	-3.36373	0.000768978	0.0133508	81.3301	88.2465	85.2041	169.702	163.985	124.805
ENSG00000182492	BGN	8.12281	-3.01467	0.896234	-3.36371	0.000769019	0.0133508	1.05321	2.05606	2.17305	16.6205	8.89526	17.9387
ENSG00000167601	AXL	21990	-0.531477	0.158083	-3.36202	0.00077374	0.0134194	18711.2	19314.9	15929.6	24080.3	27365.6	26538.6
ENSG00000161921	CXCL16	19.2498	1.94143	0.57766	3.36085	0.000777019	0.0134629	38.2979	25.9663	28.4491	3.4577	7.21794	12.1096
ENSG00000146232	NFKBIE	636.279	-0.610367	0.181689	-3.3594	0.000781125	0.0135207	526.794	476.176	507.217	815.248	836.124	656.114
ENSG00000111912	NCOA7	801.815	1.23616	0.368015	3.359	0.000782264	0.013527	1196.18	1007.81	1173.78	219.301	639.344	574.471
ENSG00000188818	ZDHHC11	213.144	0.773532	0.230437	3.35681	0.000788471	0.0136208	254.308	293.842	259.433	123.361	174.097	173.825
ENSG00000080815	PSEN1	1646.36	0.554056	0.16514	3.35506	0.000793477	0.0136937	2004.35	1945.61	1926.36	1147.39	1439.73	1414.74
ENSG00000247077	PGAM5	3644.75	-0.556857	0.16617	-3.35112	0.000804854	0.0138764	3148.26	2967.83	2733.64	4774.01	4433.95	3810.83
ENSG00000112139	MDGA1	779.402	0.664112	0.198359	3.34803	0.000813887	0.0139769	896.003	883.689	1084.31	545.16	708.556	558.695
ENSG00000171658	RP11-443P15.2	6.56385	3.78331	1.13001	3.34804	0.000813866	0.0139769	8.76968	14.5134	13.6266	0	1.79245	0.681038
ENSG00000183072	NKX2-5	74.4637	-1.17116	0.349794	-3.34815	0.000813542	0.0139769	43.8901	47.7616	45.1796	136.702	105.54	67.7088
ENSG00000185088	RPS27L	916.119	-0.684908	0.204587	-3.34776	0.000814684	0.0139769	683.555	796.766	627.54	1343.29	998.034	1047.53
ENSG00000244405	ETV5	868.031	0.581491	0.17367	3.34826	0.000813216	0.0139769	1143.85	909.142	1067.54	738.998	690.814	657.84
ENSG00000185432	METTL7A	11.7292	2.52534	0.754631	3.34645	0.000818533	0.0140291	21.6614	24.2428	14.741	3.01669	1.35293	5.36003
ENSG00000177000	MTHFR	1115.92	0.714098	0.213464	3.34528	0.000821982	0.0140744	1418.41	1269.35	1472.4	894.074	653.481	987.813
ENSG00000112246	SIM1	455.468	0.970359	0.290308	3.34251	0.000830229	0.0142017	627.914	643.828	540.135	187.781	354.998	378.152
ENSG00000164053	ATRIP	615.528	-0.671989	0.201136	-3.34097	0.000834859	0.0142569	503.35	459.349	460.552	885.647	762.966	621.306
ENSG00000170500	LONRF2	22.3248	1.69897	0.508537	3.34089	0.000835089	0.0142569	30.0116	32.1418	39.631	13.1411	12.8012	6.22227
ENSG00000170522	ELOVL6	3133.78	0.519692	0.155583	3.3403	0.00083689	0.0142737	3837.96	3500.56	3739.68	2363.64	2495.49	2865.35
ENSG00000196110	ZNF699	283.075	-1.05915	0.317119	-3.33992	0.000838023	0.0142791	186.607	193.743	171.206	222.292	437.34	487.264
ENSG00000143473	KCNH1	76.724	-1.46246	0.437982	-3.3391	0.000840509	0.0143075	30.8645	66.591	26.0557	84.2019	102.523	150.108
ENSG00000105971	CAV2	4225.6	0.627255	0.187881	3.33858	0.000842064	0.0143112	5009.33	4763.82	5617.08	2741.57	3496.26	3725.54
ENSG00000124664	SPDEF	11.3439	-2.76858	0.829291	-3.33849	0.000842364	0.0143112	3.12979	1.02015	4.25881	33.5347	11.3876	14.7322
ENSG00000154493	C10orf90	144.295	1.00109	0.299911	3.33795	0.000843988	0.0143248	203.116	156.047	216.737	128.713	88.7095	72.445
ENSG00000137825	ITPKA	213.082	-1.03928	0.31139	-3.33756	0.000845161	0.0143308	126.712	131.551	159.323	412.709	224.385	223.809
ENSG00000131016	AKAP12	7025.77	1.05994	0.317664	3.33668	0.00084785	0.0143625	10405.3	7549.57	10535.1	2735.77	6338.67	4590.17
ENSG00000138760	SCARB2	3207.95	0.690017	0.207021	3.33308	0.000858906	0.0144957	3938.65	3805.65	4139.18	1885.14	2619.19	2859.89
ENSG00000163735	CXCL5	815.183	-1.54075	0.462245	-3.3332	0.000858543	0.0144957	461.053	434.785	355.489	447.08	2119.67	1073.03
ENSG00000164929	BAALC	29.0645	2.59561	0.778816	3.33277	0.000859863	0.0144957	37.4079	17.1554	94.9199	4.98986	16.3458	3.56842
ENSG00000168152	THAP9	46.7479	1.37474	0.412492	3.33277	0.000859856	0.0144957	88.7044	48.3297	66.3609	21.691	20.6425	34.7588
ENSG00000180354	MTURN	193.323	0.972585	0.291816	3.33287	0.000859558	0.0144957	248.383	225.362	291.318	103.036	183.282	108.554
ENSG00000110330	BIRC2	1807.19	-0.824477	0.247426	-3.33221	0.000861578	0.0145106	1354.99	1418.83	1140.78	1622.89	2728.3	2577.33
ENSG00000214530	STARD10	470.186	-0.843977	0.253447	-3.33	0.000868463	0.0146124	353.852	332.583	322.309	810.088	519.558	482.726
ENSG00000065675	PRKCQ	165.721	-0.702037	0.211044	-3.3265	0.000879452	0.0147831	124.564	138.047	116.527	209.083	189.655	216.449
ENSG00000265749	RP11-849F2.5	8.11568	-2.99237	0.899916	-3.32517	0.000883655	0.0148395	3.29975	1.47728	1.08652	7.3774	16.7379	18.7152
ENSG00000198478	SH3BGRL2	29.3123	1.527	0.459321	3.32446	0.000885895	0.0148628	44.9755	44.1919	42.0681	7.63226	16.4028	20.6033
ENSG00000115963	RND3	960.145	0.820198	0.246789	3.32348	0.00088902	0.0149009	1476.13	1252.61	949.794	598.783	849.266	634.283
ENSG00000126775	ATG14	575.713	0.563298	0.169546	3.32239	0.000892493	0.0149448	676.243	684.93	700.091	414.961	462.976	515.075
ENSG00000111145	ELK3	1677.55	0.971744	0.29253	3.32185	0.000894214	0.014953	2267.93	2195.18	2203.88	677.181	1491.75	1229.4
ENSG00000141994	DUS3L	1435.9	-0.609889	0.183607	-3.3217	0.000894695	0.014953	1171.95	1197.23	1041.66	2013.89	1675.94	1514.71
ENSG00000196562	SULF2	15.5839	3.10744	0.93588	3.32034	0.000899074	0.0150118	27.0563	15.6483	39.7768	1.31313	0	9.70919
ENSG00000105676	ARMC6	2433.52	-0.619065	0.186524	-3.31896	0.000903538	0.0150719	1987.14	1917.75	1852.71	3540.56	2714.12	2588.82
ENSG00000001617	SEMA3F	1503.38	0.725315	0.218582	3.31828	0.000905741	0.0150943	1908.5	1686.56	2024.84	1386.47	890.555	1123.38
ENSG00000168394	TAP1	2884.3	-0.567673	0.17114	-3.31701	0.000909866	0.0151485	2319.29	2310.68	2340.71	3963.06	3394.26	2977.79
ENSG00000082497	SERTAD4	73.3912	-1.17968	0.355847	-3.31512	0.000916035	0.0152367	58.3322	37.0691	40.8165	70.7503	101.04	132.339
ENSG00000101194	SLC17A9	1575.99	-0.472829	0.142656	-3.31447	0.000918186	0.015258	1255.66	1323	1380.36	1871.97	1895.71	1729.24
ENSG00000006468	ETV1	533.142	1.31388	0.396576	3.31306	0.000922822	0.0153204	773.808	621.031	885.699	133.573	350.34	434.402
ENSG00000115884	SDC1	10827.9	-0.473779	0.143111	-3.31056	0.000931084	0.01544	9709.03	8620.41	8867.84	13498.8	12215.9	12055.2
ENSG00000175866	BAIAP2	2026.37	-0.768392	0.232118	-3.31035	0.000931796	0.01544	1363.17	1682.18	1451.37	3300.38	2220.41	2140.73
ENSG00000132570	PCBD2	229.532	-0.874629	0.264287	-3.30939	0.000934985	0.0154782	134.225	140.76	210.563	342.467	260.887	288.288
ENSG00000166741	NNMT	3276.94	-1.01327	0.306233	-3.30882	0.000936909	0.0154954	2191.53	2153.84	2167.62	6577.35	2936.5	3634.82
ENSG00000087269	NOP14	3200.61	-0.574158	0.173538	-3.30854	0.00093785	0.0154963	2750.01	2581.2	2384.37	4244.3	3957.34	3286.44
ENSG00000143067	ZNF697	851.356	-1.05908	0.320277	-3.30676	0.000943824	0.0155802	610.231	591.783	455.362	691.259	1612.24	1147.26
ENSG00000143614	GATAD2B	913.238	0.799646	0.241903	3.30565	0.000947573	0.0156274	1154.98	1119.21	1206.23	464.282	779.601	755.123
ENSG00000112658	SRF	3013.58	-0.469094	0.141996	-3.30358	0.0009546	0.0157284	2575.76	2509.78	2498.21	3358.84	3810	3328.87
ENSG00000268509	RP11-572B2.1	19.1337	1.95063	0.59085	3.3014	0.000962035	0.015836	41.0023	26.0743	24.1233	5.81613	12.5564	5.22964
ENSG00000141076	CIRH1A	2461.7	-0.431956	0.130853	-3.30109	0.000963112	0.0158388	2116.83	2064.76	2105.66	2933.67	2833.11	2716.18
ENSG00000117525	F3	470.639	1.35347	0.410143	3.29999	0.000966894	0.015886	716.129	620.186	693.042	110.998	419.952	263.529
ENSG00000101955	SRPX	1867.14	0.625506	0.189594	3.29918	0.000969682	0.0159063	2241.65	1974.33	2580.5	1590.29	1274.41	1541.65
ENSG00000196497	IPO4	4300.87	-0.72496	0.219745	-3.2991	0.000969953	0.0159063	3376.28	3556.67	2793.97	6457.58	5393.43	4227.27
ENSG00000174485	DENND4A	406.677	0.808325	0.245069	3.29836	0.000972521	0.0159335	549.882	517.134	489.995	205.764	337.818	339.466
ENSG00000023171	GRAMD1B	88.8693	-1.3858	0.420441	-3.29605	0.000980539	0.0160048	23.687	52.9496	71.1532	159.052	114.185	112.19
ENSG00000122420	PTGFR	258.801	1.10053	0.333876	3.29623	0.000979907	0.0160048	336.57	328.478	394.015	90.3038	225.237	178.2
ENSG00000259498	RP11-244F12.3	74.9405	-0.96051	0.291361	-3.29663	0.000978514	0.0160048	45.1247	51.1424	55.593	119.871	89.9324	87.9791
ENSG00000262919	FAM58A	628.708	-0.696299	0.211245	-3.29617	0.000980112	0.0160048	508.539	467.719	462.679	963.89	673.903	695.517
ENSG00000171148	TADA3	3045.81	-0.806372	0.245035	-3.29085	0.00099886	0.0162886	2213.95	2219.64	2213.9	5218.34	2975.21	3433.8
ENSG00000145287	PLAC8	555.348	-1.17988	0.35886	-3.28786	0.00100951	0.0164469	300.289	500.859	219.846	1053.11	577.886	680.1
ENSG00000049089	COL9A2	47.9619	-2.06545	0.628542	-3.28609	0.00101588	0.0165352	20.4334	18.3126	16.439	157.014	29.173	46.3996
ENSG00000183048	SLC25A10	3184.24	-0.965966	0.294179	-3.2836	0.00102492	0.0166668	2274.08	2135.6	2058.71	6227.9	3065.3	3343.83
ENSG00000168300	PCMTD1	652.319	1.18262	0.360261	3.28268	0.00102826	0.0167056	869.439	869.598	978.381	203.463	390.016	603.016
ENSG00000276850	CH17-360D5.2	21.1194	-2.0791	0.634089	-3.27887	0.00104222	0.0169167	7.91838	12.2847	4.35735	22.5073	55.8838	23.7648
ENSG00000164220	F2RL2	16.9202	1.91965	0.586117	3.27519	0.0010559	0.0171228	21.0458	38.1257	21.3003	6.33279	7.86154	6.85514
ENSG00000171055	FEZ2	1092.56	0.451362	0.137836	3.27463	0.00105801	0.0171411	1259	1276.05	1251.82	890.003	926.046	952.428
ENSG00000164916	FOXK1	2425.85	0.537689	0.164347	3.27167	0.00106916	0.0173057	2942.34	2646.06	3031.15	1740.25	2089.67	2105.61
ENSG00000276529	AP001505.10	320.224	-0.901547	0.275703	-3.26999	0.00107551	0.0173924	212.501	213.024	243.222	567.086	377.187	308.322
ENSG00000118939	UCHL3	466.551	-0.505102	0.154547	-3.26827	0.00108206	0.017466	395.378	377.359	384.216	560.988	545.925	535.439
ENSG00000179604	CDC42EP4	2647.34	0.681279	0.208445	3.26838	0.00108164	0.017466	3447.27	3071.99	3263.02	2496.47	1628.68	1976.63
ENSG00000113492	AGXT2	7.57185	4.04953	1.23915	3.26799	0.00108315	0.0174674	19.0083	14.1386	9.61451	1.23606	0	1.43355
ENSG00000173531	MST1	107.05	0.876177	0.268267	3.26606	0.00109053	0.0175557	147.246	134.75	132.741	72.2671	93.8335	61.4627
ENSG00000198431	TXNRD1	11227.5	0.979751	0.299981	3.26604	0.00109063	0.0175557	15762.4	14128.3	14808.9	4353.69	8628.38	9683.1
ENSG00000205885	C1RL-AS1	149.427	0.930545	0.285162	3.26321	0.00110158	0.0177156	193.868	175.766	218.748	70.3803	120.077	117.725
ENSG00000184368	MAP7D2	674.737	-0.901412	0.276299	-3.26246	0.00110451	0.0177464	359.05	605.135	448.272	822.635	706.65	1106.68
ENSG00000247596	TWF2	2779.12	0.913313	0.280019	3.26161	0.00110783	0.017767	3815.59	3343.82	3730.83	2750.52	1377.22	1656.72
ENSG00000261298	RP11-309M7.1	41.0138	1.44312	0.442446	3.2617	0.00110747	0.017767	42.7364	52.5756	84.5452	15.2907	27.2483	23.6866
ENSG00000135318	NT5E	3960.41	0.815632	0.250118	3.26098	0.00111027	0.0177872	5318.12	3892.35	5942.59	2203.45	3412.6	2993.38
ENSG00000188636	LDOC1L	2386.09	0.609707	0.186983	3.26076	0.00111113	0.0177872	3060.78	2701.19	2888.1	1541.87	2085.4	2039.22
ENSG00000125347	IRF1	1173.76	-0.527107	0.161749	-3.2588	0.00111886	0.0178946	910.09	1045.67	929.131	1453.16	1448.28	1256.26
ENSG00000143862	ARL8A	602.092	0.560394	0.172012	3.25787	0.00112252	0.0179367	653.062	728.053	771.46	505.439	443.205	511.336
ENSG00000119699	TGFB3	203.682	-0.760398	0.233468	-3.25697	0.00112607	0.0179769	152.931	181.357	120.249	264.505	249.033	254.018
ENSG00000183668	PSG9	7.73715	3.71255	1.14004	3.25651	0.00112793	0.0179822	6.69136	17.0599	19.21	1.38855	2.07302	0
ENSG00000221968	FADS3	1663.54	-0.752335	0.231035	-3.25637	0.00112846	0.0179822	1290.64	1226.53	1199.72	2716.32	1902.2	1645.82
ENSG00000188487	INSC	29.3674	1.72188	0.529103	3.25435	0.00113654	0.0180945	31.4262	31.0929	72.7948	12.4254	13.658	14.807
ENSG00000179041	RRS1	2921.07	-0.600901	0.184693	-3.25351	0.00113991	0.0181316	2413.31	2425.23	2125.44	3609.82	4006.22	2946.41
ENSG00000100345	MYH9	72869.7	-0.489843	0.150571	-3.25323	0.00114101	0.0181326	64047.9	62997.2	54804.5	85489.9	90410.1	79468.5
ENSG00000136542	GALNT5	14.0775	1.96442	0.604181	3.25138	0.00114847	0.0182345	23.0206	20.0969	24.2309	3.81149	7.03063	6.27478
ENSG00000149091	DGKZ	3037.66	-0.788796	0.24267	-3.25049	0.00115205	0.0182749	2181.27	2326.66	2172.93	5184.02	3112.32	3248.74
ENSG00000176463	SLCO3A1	1284.1	0.532207	0.163818	3.24876	0.00115908	0.0183697	1572.81	1413.99	1566.81	1020	1170.86	960.133
ENSG00000075213	SEMA3A	468.415	1.52962	0.470962	3.24787	0.00116274	0.0184109	682.121	590.516	811.709	79.3604	395.035	251.747
ENSG00000047457	CP	180.987	1.30893	0.403474	3.24415	0.001178	0.0186357	210.157	202.215	360.898	56.0844	155.155	101.413
ENSG00000070814	TCOF1	8557.42	-0.645275	0.19905	-3.24177	0.00118791	0.0187591	6901.3	6884.68	6238.28	12672	10067.6	8580.67
ENSG00000148362	C9orf142	1077.32	-0.889118	0.27427	-3.24176	0.00118795	0.0187591	728.472	796.116	740.926	1985.47	1122.22	1090.71
ENSG00000152284	TCF7L1	15.9396	1.8261	0.563383	3.24132	0.00118977	0.0187708	21.5306	23.1105	30.0868	7.47946	5.31648	8.11355
ENSG00000272405	RP11-284F21.10	63.0786	1.39478	0.430779	3.2378	0.00120456	0.018987	68.8441	74.2575	130.175	51.3659	23.1066	30.7227
ENSG00000169955	ZNF747	169.085	-0.719148	0.222177	-3.23683	0.00120866	0.0190227	132.403	110.609	139.638	228.7	213.076	190.084
ENSG00000279605	RP11-661A12.8	142.624	-0.952201	0.294184	-3.23675	0.001209	0.0190227	92.898	104.704	93.3417	233.239	203.157	128.407
ENSG00000118407	FILIP1	9.56081	2.69858	0.834245	3.23475	0.00121747	0.0191388	8.39836	19.5325	21.8962	2.25139	2.08739	3.19904
ENSG00000189060	H1F0	456.255	0.799718	0.247293	3.23389	0.00122117	0.0191797	543.487	655.818	538.599	428.928	256.957	313.739
ENSG00000078967	UBE2D4	492.925	-0.59791	0.184924	-3.23327	0.00122383	0.0192004	430.685	364.36	381.285	613.469	645.707	522.046
ENSG00000100139	MICALL1	3143.02	-0.601821	0.186146	-3.23307	0.00122469	0.0192004	2551.97	2298.45	2638.93	4508.66	3447.71	3412.39
ENSG00000167106	FAM102A	1457.62	0.683035	0.211414	3.23079	0.00123448	0.0193365	1728.08	2197.93	1464.97	1062.68	1064.97	1227.09
ENSG00000145911	N4BP3	100.67	-0.974276	0.301716	-3.22912	0.00124173	0.0194327	76.2658	65.3752	62.1861	118.449	175.374	106.367
ENSG00000083454	P2RX5	25.607	1.75688	0.5445	3.22659	0.00125273	0.0195778	49.8068	25.1743	42.9499	18.7591	7.07711	9.87458
ENSG00000184232	OAF	746.538	0.815696	0.252813	3.22648	0.00125325	0.0195778	1063.37	846.375	944.846	724.535	440.642	459.457
ENSG00000270757	HSPE1-MOB4	24.9319	1.83772	0.570545	3.221	0.00127745	0.019938	56.0867	31.0548	30.2228	11.5983	4.67835	15.9504
ENSG00000069702	TGFBR3	36.298	1.88364	0.584892	3.2205	0.00127969	0.0199552	62.575	75.349	33.4244	4.58533	24.4009	17.4532
ENSG00000146834	MEPCE	2738.95	-0.692564	0.21507	-3.22018	0.00128109	0.0199591	2011.21	2197.1	2072.42	4300.92	2810.33	3041.7
ENSG00000170356	OR2A20P	90.9626	0.826252	0.256774	3.21782	0.00129168	0.0201063	126.722	107.886	114.386	72.779	65.3278	58.6748
ENSG00000166046	TCP11L2	41.2411	1.9749	0.613955	3.21668	0.00129681	0.0201681	79.9783	35.0236	81.966	4.43917	21.1043	24.9353
ENSG00000110315	RNF141	704.593	0.604863	0.188103	3.2156	0.00130174	0.0202267	878.271	890.41	782.488	482.576	646.468	547.347
ENSG00000261175	CTD-2015G9.2	83.2093	1.15752	0.36004	3.21499	0.00130449	0.0202515	118.681	107.285	115.964	40.6324	36.1973	80.4967
ENSG00000099194	SCD	15371.8	1.36518	0.424845	3.21336	0.00131191	0.0203487	23062.7	16725.6	26651.7	10452.3	3299.41	12039
ENSG00000176890	TYMS	8976.18	-0.50842	0.15836	-3.21054	0.00132487	0.0205313	7619.18	7989.25	6623.98	11302.9	10554.4	9767.33
ENSG00000185033	SEMA4B	16667.1	0.70843	0.220689	3.21008	0.00132697	0.0205456	21092.8	17448.9	23494.8	14515.1	9892.97	13558.2
ENSG00000165475	CRYL1	144.995	0.853752	0.265981	3.20982	0.00132816	0.0205459	183.867	154.09	221.778	115.813	83.6849	110.735
ENSG00000124067	SLC12A4	1740.23	-0.611977	0.190722	-3.20874	0.00133316	0.020605	1249	1598.32	1282.74	2127.61	2338.13	1845.59
ENSG00000091436	pk	2482.54	0.888926	0.277126	3.20766	0.00133821	0.0206647	3366.7	3040.07	3266.56	1078.29	2113.92	2029.69
ENSG00000130204	TOMM40	8457.14	-0.649159	0.202751	-3.20176	0.0013659	0.0210736	6716.19	7172.83	5868.33	12475.7	9855.48	8654.32
ENSG00000169851	PCDH7	2369.83	0.551703	0.172477	3.1987	0.00138047	0.0212766	2945.94	2739.24	2769.02	1684.13	1862.79	2217.88
ENSG00000170745	KCNS3	219.119	-0.664516	0.207759	-3.19849	0.00138149	0.0212766	185.046	165.698	158.841	259.132	242.747	303.25
ENSG00000096433	ITPR3	8447.23	0.503837	0.157684	3.19524	0.00139713	0.0214836	10531.4	8936.68	10255.1	6361.92	7142.37	7455.85
ENSG00000179532	DNHD1	224.706	0.785811	0.245936	3.19519	0.00139738	0.0214836	307.19	313.18	234.344	164.053	135.483	193.987
ENSG00000177335	C8orf31	19.2302	-2.11752	0.662821	-3.19472	0.00139969	0.0215001	3.29655	6.31767	12.4082	46.9807	20.678	25.6999
ENSG00000148840	PPRC1	2987.04	-0.5258	0.164605	-3.1943	0.00140169	0.0215119	2410.24	2608.45	2326.18	3868.52	3624.26	3084.56
ENSG00000010704	HFE	639.567	0.85979	0.269284	3.19287	0.00140865	0.0215997	765.574	772.7	935.125	301.218	531.043	531.744
ENSG00000154217	PITPNC1	417.159	0.834855	0.261623	3.19106	0.00141751	0.0217165	589.643	434.075	579.071	372.568	221.512	306.085
ENSG00000258818	RNASE4	46.4868	1.47627	0.462862	3.18944	0.0014255	0.0218197	72.3192	48.7793	82.8836	38.7926	12.8435	23.3029
ENSG00000006118	TMEM132A	3816.5	-0.443289	0.139159	-3.18549	0.00144511	0.0221006	3198.59	3138.52	3365.9	4651.44	4441.08	4103.45
ENSG00000166578	IQCD	16.8371	1.99927	0.627905	3.18403	0.0014524	0.0221926	35.5452	20.4375	24.3441	11.6947	4.86427	4.13669
ENSG00000168389	MFSD2A	173.25	-0.924726	0.290484	-3.1834	0.00145557	0.0222216	118.479	125.702	113.791	268.68	261.878	150.972
ENSG00000277734	TRAC	4.94153	-4.8725	1.53128	-3.18199	0.00146269	0.0223109	0	1.00347	0	7.93702	16.3213	4.38741
ENSG00000150977	RILPL2	430.651	-0.595869	0.187394	-3.17977	0.00147392	0.0224625	350.228	352.026	326.081	597.645	493.058	464.868
ENSG00000176619	LMNB2	18451.5	-0.437847	0.13773	-3.17902	0.00147774	0.0225011	15478	16719.1	14821.3	22219	21195.1	20276.3
ENSG00000187266	EPOR	347.559	0.70555	0.222008	3.17803	0.00148277	0.022558	450.576	389.804	451.581	312.066	208.612	272.717
ENSG00000134461	ANKRD16	244.557	-0.714866	0.224975	-3.17754	0.00148532	0.0225772	202.026	176.692	176.175	364.037	294.045	254.364
ENSG00000135835	KIAA1614	47.518	1.29459	0.407459	3.17722	0.00148693	0.022582	89.7826	57.5493	55.2236	38.5072	20.3829	23.6626
ENSG00000109610	SOD3	306.294	-0.98191	0.309127	-3.1764	0.00149116	0.0226265	220.319	222.105	174.985	583.052	285.388	351.916
ENSG00000135521	LTV1	1439.21	-0.513228	0.161603	-3.17586	0.00149394	0.022649	1231.07	1245.61	1081.18	1727.26	1812.71	1537.44
ENSG00000167962	ZNF598	3488.76	-0.645144	0.203169	-3.17541	0.00149625	0.0226644	2833.17	2588.95	2740.94	5287.88	3866.24	3615.37
ENSG00000197077	KIAA1671	1535.3	0.723349	0.227909	3.17385	0.00150434	0.0227671	1893.55	2046.56	1799.9	844.688	1254.16	1372.91
ENSG00000166086	JAM3	12.5954	2.10368	0.663136	3.17233	0.00151223	0.0228667	23.6628	21.8525	15.9694	2.59394	6.87073	4.62321
ENSG00000148677	ANKRD1	202.693	-1.04012	0.327934	-3.17175	0.00151524	0.0228924	115.99	183.217	99.1891	229.985	360.484	227.29
ENSG00000107954	NEURL1	11.9723	2.52302	0.795673	3.17093	0.00151954	0.022898	20.6016	24.1384	16.7324	6.87152	0	3.48969
ENSG00000117139	KDM5B	1005.92	0.604917	0.190767	3.17097	0.00151931	0.022898	1279.9	1155.03	1208.47	687.86	754.923	949.346
ENSG00000133639	BTG1	874.15	0.785676	0.247759	3.17113	0.00151849	0.022898	1181.1	895.184	1244.01	492.824	639.794	791.985
ENSG00000147852	VLDLR	1487.3	0.680152	0.214561	3.16997	0.00152453	0.0229534	1922.79	1682.18	1890.21	904.047	1124.21	1400.36
ENSG00000113648	H2AFY	7970.84	-0.410686	0.129635	-3.16802	0.0015348	0.023088	6732.65	6908.69	6890.85	8577.55	9366.86	9348.42
ENSG00000136286	MYO1G	5.13053	4.57332	1.44405	3.16702	0.00154012	0.0231482	11.2468	11.0431	7.48168	0	0	1.01158
ENSG00000126351	THRA	787.039	0.725159	0.229062	3.16578	0.00154669	0.0232269	1000.1	896.303	1045.08	728.952	448.728	603.075
ENSG00000180287	PLD5	39.6025	1.25614	0.397	3.16408	0.00155572	0.0233425	46.1036	74.7508	46.792	22.2729	23.666	24.0298
ENSG00000146966	DENND2A	651.222	0.715291	0.226119	3.16333	0.00155973	0.0233825	851.698	767.131	808.618	612.157	378.069	489.659
ENSG00000174827	PDZK1	1117.55	-0.898055	0.28402	-3.16195	0.00156718	0.0234741	652.617	1041.54	648.067	1655.87	1061.41	1645.82
ENSG00000052749	RRP12	3848.82	-0.684499	0.216648	-3.1595	0.00158041	0.023652	3084.17	2984.61	2787.93	5848.94	4726.91	3660.38
ENSG00000180573	HIST1H2AC	67.9308	0.922833	0.29214	3.15887	0.00158382	0.0236828	91.2316	100.379	75.4552	45.5205	49.7473	45.2513
ENSG00000125912	NCLN	9654.56	-0.674896	0.213726	-3.15777	0.00158984	0.0237523	7670.04	7500.2	7138.83	15107.1	10721.8	9789.44
ENSG00000109220	CHIC2	146.668	0.684141	0.21669	3.15724	0.00159273	0.0237752	185.938	165.075	191.644	109.55	108.61	119.191
ENSG00000167244	IGF2	16.7276	3.00613	0.95224	3.15691	0.00159453	0.0237818	12.5774	9.42628	67.3002	5.02618	1.08419	4.95124
ENSG00000109846	CRYAB	6.64088	3.98352	1.26225	3.15588	0.00160013	0.023845	17.6148	9.48172	10.3718	1.07283	0	1.30406
ENSG00000103528	SYT17	19.2384	1.72535	0.546788	3.15543	0.00160262	0.0238617	22.1135	41.5994	24.8102	8.85582	10.773	7.27829
ENSG00000130052	STARD8	1468.52	-0.417839	0.132438	-3.15498	0.00160508	0.0238779	1283.63	1256.44	1232.49	1664.35	1662.28	1711.92
ENSG00000176531	PHLDB3	165.41	1.00092	0.317387	3.15363	0.00161254	0.0239481	251.772	190.149	219.62	154.57	72.6347	103.718
ENSG00000188554	NBR1	1768.77	0.629974	0.199755	3.15374	0.00161193	0.0239481	2165.6	2015.35	2267.19	1158.79	1320.15	1685.51
ENSG00000004799	PDK4	68.3083	1.13815	0.361014	3.15264	0.00161803	0.0240092	83.6136	84.2725	114.072	27.1706	44.0128	56.7086
ENSG00000188290	HES4	813.417	-0.824011	0.26158	-3.15013	0.00163199	0.0241958	574.729	556.552	628.794	1429.26	881.281	809.89
ENSG00000136231	IGF2BP3	1490.63	1.40541	0.446245	3.14941	0.00163601	0.0242349	2071.13	1945.57	2475.19	270.99	1084.7	1096.18
ENSG00000099849	RASSF7	1321.34	-0.870586	0.276452	-3.14914	0.00163749	0.0242363	937.993	918.424	945.9	2433.9	1261.47	1430.37
ENSG00000115461	IGFBP5	96.9099	1.67411	0.531747	3.14832	0.00164213	0.0242843	233.517	110.484	98.0082	84.8031	25.5316	29.1157
ENSG00000185163	DDX51	1246.81	-0.650104	0.206556	-3.14735	0.0016476	0.0243446	998.023	974.317	938.14	1865.13	1471.19	1234.05
ENSG00000165507	C10orf10	481.189	0.699979	0.222435	3.1469	0.00165012	0.0243597	595.54	492.522	698.35	410.309	310.811	379.603
ENSG00000197122	SRC	3622.51	0.595889	0.189371	3.14667	0.00165141	0.0243597	4763.06	4026.55	4290.28	3411.27	2486.27	2757.62
ENSG00000106785	TRIM14	1490.65	0.597797	0.19001	3.14613	0.00165448	0.0243844	1758.17	1853.63	1774.11	960.972	1362.08	1234.94
ENSG00000164830	OXR1	529.557	0.864727	0.274907	3.14553	0.00165789	0.0244107	686.467	648.089	717.031	238.076	437.997	449.68
ENSG00000182021	RP11-381O7.3	6.48344	3.74662	1.19117	3.14532	0.00165906	0.0244107	13.7011	17.0781	5.54604	0.933337	1.64202	0
ENSG00000254122	PCDHGB7	48.3825	1.13007	0.359452	3.14386	0.00166736	0.0245121	64.3583	73.2744	62.3088	23.0923	26.6239	40.6371
ENSG00000107796	ACTA2	83.3546	0.801689	0.255123	3.14237	0.00167588	0.0246167	104.815	102.504	110.016	62.6955	63.6805	56.4167
ENSG00000198832	SELM	1446.05	-0.763284	0.242987	-3.14126	0.00168224	0.0246894	1115.96	1070.71	1029.11	2438.99	1559.62	1461.9
ENSG00000092421	SEMA6A	738.834	-0.833284	0.265766	-3.13541	0.00171614	0.0251621	421.184	515.692	656.489	771.527	856.143	1211.97
ENSG00000145685	LHFPL2	1356.24	1.04079	0.33197	3.13521	0.00171733	0.0251621	1917.29	1714.49	1844.07	459.253	1063.1	1139.22
ENSG00000177192	PUS1	1506.55	-0.776238	0.247681	-3.13402	0.0017243	0.025243	1217.99	1042.96	1070.22	2469.49	1846.21	1392.44
ENSG00000130158	DOCK6	934.313	0.643006	0.205193	3.13366	0.00172643	0.0252531	1291.05	1102.7	1023.09	867.073	627.964	694.007
ENSG00000005020	SKAP2	2581.14	0.778105	0.248346	3.13315	0.00172941	0.0252754	3184.15	3073.83	3524.72	1318.83	2014.68	2370.6
ENSG00000090776	EFNB1	1116.24	-0.520885	0.166272	-3.13273	0.00173187	0.0252902	1026.99	899.817	824.506	1390.3	1266.48	1289.37
ENSG00000131018	SYNE1	302.685	0.750831	0.239696	3.13243	0.00173365	0.025295	366.802	343.315	431.826	172.203	233.615	268.348
ENSG00000106351	AGFG2	603.091	-0.732768	0.234049	-3.13083	0.00174312	0.0254074	478.083	418.311	462.513	964.87	598.606	696.164
ENSG00000135723	FHOD1	3176.93	-0.675646	0.215826	-3.13051	0.00174502	0.0254074	2345.87	2281.59	2710.39	4903.95	3268.9	3550.88
ENSG00000197646	PDCD1LG2	116.286	-1.04519	0.333886	-3.1304	0.00174571	0.0254074	91.2901	61.1346	75.5575	105.858	209.56	154.314
ENSG00000114554	PLXNA1	3558.75	0.477363	0.152521	3.12981	0.0017492	0.025437	4535.53	3823.23	4067.04	3052.32	3092.6	2781.79
ENSG00000164039	BDH2	208.714	0.853409	0.273109	3.1248	0.00177929	0.025853	208.041	302.059	296.357	164.062	112.557	169.211
ENSG00000134508	CABLES1	1587.18	-0.637275	0.203995	-3.12397	0.0017843	0.025888	1428.76	1248.58	1049.76	2230.14	1869.86	1696.01
ENSG00000204394	VARS	11665.6	-0.773834	0.247713	-3.12391	0.00178466	0.025888	8695.57	8730.63	8402.55	20128	12032	12005.1
ENSG00000171793	CTPS1	2802.76	-0.583781	0.187188	-3.11869	0.0018166	0.0263294	2348.63	2319.78	2060.68	3711.32	3616.97	2759.16
ENSG00000099139	PCSK5	412.226	1.76867	0.567545	3.11635	0.00183102	0.0265164	414.172	364.937	1133.34	66.8474	166.215	327.845
ENSG00000008256	CYTH3	1218.62	0.491675	0.157797	3.11588	0.00183398	0.0265372	1445.38	1447.42	1381.49	938.713	969.295	1129.41
ENSG00000188807	TMEM201	1377.46	-0.617186	0.198164	-3.11452	0.00184242	0.0266373	1055.49	1136.03	1069.18	1847.66	1837.62	1318.81
ENSG00000166313	APBB1	380.168	0.897772	0.288361	3.11336	0.00184967	0.02672	467.392	523.992	491.197	382.421	197.92	218.088
ENSG00000159403	C1R	34.7278	1.83048	0.588013	3.11299	0.00185203	0.026732	79.6709	36.459	45.8084	14.595	5.53633	26.2975
ENSG00000117266	CDK18	127.572	0.895764	0.288	3.11029	0.00186902	0.0269549	150.407	175.737	170.169	120.888	78.553	69.6792
ENSG00000110237	ARHGEF17	1734.46	-0.678464	0.218159	-3.10995	0.00187116	0.0269635	1378.67	1335.72	1286.25	2644.86	1647.74	2113.54
ENSG00000117152	RGS4	45.4365	1.12724	0.36267	3.10817	0.00188251	0.0271047	52.6676	71.472	63.3283	21.094	29.9063	34.1508
ENSG00000125089	SH3TC1	396.001	0.75714	0.243688	3.10701	0.0018899	0.0271887	511.996	527.695	452.988	357.313	214.304	311.708
ENSG00000163235	TGFA	2077.09	0.958587	0.308667	3.10557	0.00189913	0.0272991	2797.04	2347.47	3083.92	828.49	1874.28	1531.35
ENSG00000174136	RGMB	310.384	0.889905	0.286621	3.10482	0.00190397	0.0273461	401.964	423.722	384.572	136.551	277.051	238.443
ENSG00000185480	PARPBP	637.559	0.590205	0.190147	3.10394	0.00190959	0.0274042	760.356	732.926	806.672	429.243	508.004	588.154
ENSG00000138411	HECW2	288.851	0.80196	0.25865	3.10056	0.00193154	0.0276966	406.804	340.522	357.695	144.33	235.98	247.775
ENSG00000172927	MYEOV	214.937	0.759928	0.245371	3.09706	0.00195449	0.0280027	301.182	215.252	292.843	173.269	173.241	133.837
ENSG00000187514	PTMA	32054.2	-0.456555	0.147482	-3.09567	0.00196372	0.0281118	25712.1	28238.9	27120.6	40730.8	36167.3	34355.7
ENSG00000260914	RP11-343C2.11	885.615	-0.725571	0.234502	-3.0941	0.00197414	0.0282378	726.134	633.014	642.52	1417.87	1028.32	865.827
ENSG00000079691	LRRC16A	1506.87	0.719124	0.232488	3.09316	0.00198035	0.0283035	1999.73	1857.05	1769.41	814.818	1316.55	1283.66
ENSG00000100726	TELO2	2526.62	-0.614058	0.198604	-3.09187	0.00198902	0.0284041	1912.91	2085.13	1991.66	3732.95	2878.51	2558.59
ENSG00000037241	RPL26L1	1122.84	-0.49697	0.160772	-3.09115	0.00199381	0.0284492	893.633	931.689	967.552	1466.12	1266.85	1211.22
ENSG00000159314	ARHGAP27	302.004	-0.742409	0.240197	-3.09083	0.00199597	0.0284569	235.814	227.946	213.068	487.113	331.412	316.672
ENSG00000128284	APOL3	160.53	0.931194	0.301327	3.09031	0.00199948	0.0284836	228.067	209.166	191.65	159.431	87.4804	87.3865
ENSG00000075651	PLD1	290.036	0.722798	0.234086	3.08774	0.00201684	0.0287075	360.893	318.27	405.939	173.985	221.499	259.632
ENSG00000213949	ITGA1	69.1071	1.74801	0.566404	3.08616	0.00202758	0.0288369	109.36	120.841	88.9527	22.5151	10.8309	62.1428
ENSG00000198917	C9orf114	1759.52	-0.669799	0.217101	-3.0852	0.00203415	0.0289068	1451.68	1406.25	1216.46	2716.41	1923.28	1843.03
ENSG00000011454	RABGAP1	1003.83	0.552416	0.179074	3.08485	0.00203656	0.028911	1170.42	1162.59	1249.19	736.491	753.137	951.16
ENSG00000121900	TMEM54	4190.25	-0.807003	0.261617	-3.08467	0.00203776	0.028911	3014.16	2830.97	3297.51	7379.33	4058.4	4561.17
ENSG00000159733	ZFYVE28	131.456	0.882175	0.286104	3.08341	0.00204644	0.0290106	172.991	144.396	192.866	122.21	76.3795	79.8914
ENSG00000029993	HMGB3	3580	-0.542484	0.176	-3.0823	0.00205408	0.0290527	3074.19	2973.13	2697.22	4886.82	3706.46	4142.2
ENSG00000105426	PTPRS	1274.97	0.581239	0.188576	3.08225	0.0020544	0.0290527	1737.86	1448.86	1400.57	938.651	951.363	1172.53
ENSG00000166710	B2M	13970.1	0.411603	0.13352	3.0827	0.00205133	0.0290527	15787.1	15198.9	16861.9	12424.6	11511.8	12036.4
ENSG00000265241	RBM8A	3447.97	-0.626489	0.203566	-3.07756	0.002087	0.0294899	2636.21	2963.56	2531.81	5137.2	3857.6	3561.46
ENSG00000127329	PTPRB	1046.28	0.995989	0.323765	3.07627	0.0020961	0.0295945	1374.24	1577.97	1230.56	382.802	803.022	909.082
ENSG00000177548	RABEP2	884.155	-0.797363	0.259338	-3.0746	0.00210782	0.0297359	707.699	646.153	583.33	1520.44	864.594	982.707
ENSG00000115525	ST3GAL5	472.297	0.605832	0.197185	3.07241	0.00212337	0.0299311	618.532	551.97	540.723	372.479	318.281	431.795
ENSG00000005238	FAM214B	635.17	0.530452	0.172868	3.06853	0.00215112	0.0302958	704.612	732.666	812.785	556.617	538.673	465.665
ENSG00000111897	SERINC1	3167.28	0.82601	0.269207	3.06831	0.00215271	0.0302958	3967.63	3748.27	4435.22	1474.11	2543.23	2835.23
ENSG00000120318	ARAP3	223.71	0.654428	0.213336	3.06759	0.00215791	0.0303445	292.407	231.044	296.696	188.493	166.714	166.908
ENSG00000122547	EEPD1	204.684	0.94589	0.308377	3.06731	0.00215993	0.0303485	185.995	319.214	303.695	168.816	104.44	145.943
ENSG00000153786	ZDHHC7	3209.84	-0.569473	0.185674	-3.06706	0.00216176	0.0303498	2612.37	2876.82	2265.03	3324.72	4282	3898.13
ENSG00000100557	C14orf105	280.287	0.856509	0.279348	3.0661	0.00216873	0.0304232	322.031	411.648	349.747	132.51	240.416	225.373
ENSG00000263731	RP11-498C9.15	92.6769	-1.41578	0.461943	-3.06483	0.00217797	0.0305283	49.8496	57.2663	44.2429	236.958	92.205	75.5394
ENSG00000143147	GPR161	960.498	0.554155	0.180886	3.06356	0.00218721	0.0306333	1211.65	1112.11	1103.55	870.899	657.191	807.597
ENSG00000111424	VDR	137.78	-0.945553	0.308792	-3.06211	0.00219785	0.0307575	96.3738	121.246	66.3277	165.916	220.092	156.723
ENSG00000149131	SERPING1	9.50813	3.11009	1.01575	3.06186	0.00219967	0.0307584	22.6752	6.65039	21.6626	2.65527	0	3.40523
ENSG00000111186	WNT5B	952.1	0.819812	0.267838	3.06085	0.00220711	0.0308377	1398.58	1139.45	1107.17	943.949	594.548	528.903
ENSG00000117399	CDC20	12142.3	-0.638074	0.20858	-3.05913	0.00221979	0.0309732	9757.92	10069.4	8672.35	18501.4	13077.9	12774.7
ENSG00000130147	SH3BP4	4940.79	-0.49255	0.161014	-3.05906	0.00222035	0.0309732	4258.71	4471.44	3587.97	5446.77	5925.86	5954
ENSG00000182919	C11orf54	212.482	0.736945	0.240942	3.0586	0.00222373	0.0309955	291.722	218.387	287.321	133.735	158.782	184.948
ENSG00000108852	MPP2	169.24	0.753577	0.246444	3.0578	0.0022297	0.031054	213.847	222.8	200.257	145.055	95.4426	138.04
ENSG00000137210	TMEM14B	3779.32	-0.453279	0.148321	-3.05607	0.00224261	0.0312088	3237.79	3160.88	3171.88	4850.22	4166.37	4088.78
ENSG00000167105	TMEM92	375.317	-0.695858	0.227756	-3.05528	0.00224848	0.0312409	299.673	275.06	284.416	569.984	364.05	458.718
ENSG00000214706	IFRD2	3450.31	-0.580007	0.189825	-3.05548	0.00224702	0.0312409	2760.88	2820.54	2715.58	5010.01	3844.69	3550.19
ENSG00000115318	LOXL3	71.9581	-1.15007	0.376489	-3.05472	0.00225269	0.031241	60.117	33.037	41.5454	100.218	128.447	68.3835
ENSG00000143842	SOX13	499.827	0.673314	0.220405	3.05489	0.00225144	0.031241	714.254	535.518	592.823	458.718	330.029	367.621
ENSG00000175215	CTDSP2	2258.69	0.586121	0.191884	3.05457	0.00225386	0.031241	2755.75	2486.01	2893.34	1561.85	1699.19	2155.97
ENSG00000270977	AC015849.16	6.78723	4.28805	1.40408	3.05399	0.00225821	0.0312765	1.21426	12.4712	25.4778	0.52234	0	1.03774
ENSG00000186854	TRABD2A	709.423	0.688202	0.225398	3.05327	0.00226364	0.0313268	993.876	779.898	853.243	423.165	642.825	563.532
ENSG00000108561	C1QBP	5875.14	-0.419788	0.137636	-3.04999	0.00228852	0.0316461	4999.06	5300.01	4779.86	7049.08	6747.39	6375.42
ENSG00000164983	TMEM65	2518.18	0.826236	0.271029	3.04851	0.00229978	0.0317766	3273.26	2917.14	3471.24	1170.74	1997.61	2279.12
ENSG00000171988	JMJD1C	1213.55	0.745829	0.244686	3.04811	0.00230289	0.0317944	1555.41	1623.19	1390.17	632.426	970.952	1109.18
ENSG00000145819	ARHGAP26	1274.8	0.516947	0.169616	3.04775	0.00230559	0.0318066	1604.71	1344.7	1553.05	1003.41	1160.73	982.219
ENSG00000233818	AP000695.4	60.958	0.879401	0.288677	3.04631	0.00231666	0.0319341	78.5995	74.3068	83.9377	44.2765	40.8512	43.7761
ENSG00000100304	TTLL12	3199.1	-0.580846	0.190822	-3.04391	0.00233525	0.0321208	2672.17	2619.7	2398.38	4578.09	3689.12	3237.14
ENSG00000168528	SERINC2	3099.71	-0.819089	0.269117	-3.04361	0.00233757	0.0321208	2369.71	2182.04	2175.5	5598.58	3082.77	3189.68
ENSG00000253266	RP11-128L5.1	4.6351	4.47245	1.46935	3.04383	0.00233585	0.0321208	11.2964	8.03141	7.1665	1.31627	0	0
ENSG00000264364	DYNLL2	3980.73	-0.417681	0.137226	-3.04374	0.0023366	0.0321208	3292.7	3551.04	3381.35	4828.21	4315.35	4515.7
ENSG00000235173	HGH1	2835.91	-0.748408	0.24592	-3.0433	0.00233997	0.0321286	2272.11	2188.64	1887.91	4747.24	3084.45	2835.11
ENSG00000038358	EDC4	3272.28	-0.575257	0.189169	-3.04097	0.00235814	0.0323527	2742.02	2697.86	2444.64	4679.94	3702.16	3367.06
ENSG00000263443	RP11-973F15.2	8.51647	3.23191	1.06312	3.04001	0.0023657	0.0324309	12.3069	14.0125	20.3806	0	0	4.39885
ENSG00000254470	AP5B1	1123.02	-0.550168	0.181065	-3.03851	0.00237749	0.0325669	881.386	1004.84	847.728	1533.49	1238.83	1231.82
ENSG00000213516	RBMXL1	253.91	0.961253	0.316391	3.03818	0.00238013	0.0325775	237.783	404.793	362.952	130.61	233.541	153.781
ENSG00000154736	ADAMTS5	400.012	-1.01667	0.334762	-3.03699	0.00238956	0.032681	254.159	326.308	214.108	314.874	718.307	572.317
ENSG00000175084	DES	8.30746	3.10621	1.02314	3.03595	0.00239779	0.0327679	11.47	8.04505	25.1866	3.60044	1.54272	0
ENSG00000167523	SPATA33	486.955	-0.633065	0.209037	-3.02849	0.0024578	0.0335355	436.939	395.638	313.798	659.821	572.393	543.143
ENSG00000186812	ZNF397	259.59	0.906193	0.299299	3.02771	0.00246412	0.0335956	302.103	287.738	425.494	122.725	198.79	220.692
ENSG00000148344	PTGES	47.3456	1.45413	0.480427	3.02674	0.00247207	0.0336775	62.1928	97.0405	48.5304	39.8715	13.9762	22.462
ENSG00000196458	ZNF605	119.686	1.44915	0.478864	3.02622	0.00247632	0.0337092	181.654	127.957	214.459	24.7289	104.264	65.0518
ENSG00000099860	GADD45B	1315.68	-0.635792	0.21014	-3.02556	0.00248171	0.0337285	1015.6	1108.38	966.471	1994.97	1375.57	1433.07
ENSG00000114767	RRP9	1748.48	-0.765879	0.253155	-3.02534	0.00248353	0.0337285	1281.3	1353.55	1249.18	2990.56	1950.51	1665.79
ENSG00000170832	USP32	1318.63	0.523885	0.173148	3.02565	0.00248097	0.0337285	1694.81	1525.53	1448.57	944.606	1116.71	1181.57
ENSG00000165757	KIAA1462	4968.54	-0.970221	0.320841	-3.02399	0.00249464	0.033853	3342.66	3505.72	3226.57	3523.36	8523.02	7689.89
ENSG00000122515	ZMIZ2	5318.84	-0.584285	0.19336	-3.02174	0.00251324	0.0340786	4738.32	3935.37	4094.2	7540.99	6159.58	5444.58
ENSG00000213221	DNLZ	518.7	-0.85172	0.281885	-3.02151	0.00251516	0.0340786	432.735	354.16	322.303	909.324	606.51	487.166
ENSG00000163513	TGFBR2	3804.09	0.921002	0.304988	3.01979	0.00252946	0.0342225	5157.5	4567.89	5212.11	1496.95	3024.18	3365.93
ENSG00000166548	TK2	544.944	0.502404	0.166372	3.01977	0.0025297	0.0342225	593.106	647.919	674.446	454.026	481.029	419.14
ENSG00000102743	SLC25A15	568.852	-0.541347	0.179372	-3.01802	0.00254432	0.0343936	513.552	437.407	439.612	650.975	748.316	623.248
ENSG00000124766	SOX4	4491.76	0.477666	0.158309	3.01731	0.00255027	0.0344287	5077.29	5202.12	5407.38	3706.24	3350.01	4207.53
ENSG00000164674	SYTL3	1176.29	0.485788	0.161004	3.01724	0.00255086	0.0344287	1263.81	1314.78	1537.7	1010.62	965.916	964.944
ENSG00000087245	MMP2	12023.3	-0.62305	0.206548	-3.0165	0.00255713	0.0344866	9253.28	9855.61	9290.87	17543.6	11337.2	14859.2
ENSG00000112096	SOD2	5665.44	0.541192	0.179424	3.01626	0.0025591	0.0344867	7173.91	6171.45	6803.82	3863.05	5031.51	4948.9
ENSG00000034152	MAP2K3	1497.56	-0.6349	0.210643	-3.0141	0.00257741	0.0346921	1322.48	1130.27	1066.49	2094.57	1923.5	1448.07
ENSG00000062582	MRPS24	4150.33	-0.750769	0.249113	-3.01376	0.0025803	0.0346921	3233.71	3122.33	2925.63	7086.4	4427.63	4106.26
ENSG00000127399	LRRC61	2808.7	-0.67902	0.225296	-3.0139	0.0025791	0.0346921	2156.29	2348.68	1973.97	4398.89	2757.54	3216.81
ENSG00000107819	SFXN3	2508.12	0.619727	0.205732	3.0123	0.0025928	0.0348065	2869.49	2609.85	3636.29	2088.42	1696.64	2148.03
ENSG00000119801	YPEL5	686.61	0.564227	0.187298	3.01245	0.0025915	0.0348065	767.362	794.011	896.609	527.03	495.232	639.414
ENSG00000128242	GAL3ST1	3707.13	0.876041	0.290908	3.0114	0.00260046	0.0348826	4597.96	3977.31	5821.11	3661.25	1897.09	2288.06
ENSG00000167861	HID1	36.7206	1.25766	0.417671	3.01111	0.00260292	0.0348887	52.6727	49.1719	52.1167	32.6381	19.1198	14.6043
ENSG00000110318	KIAA1377	135.387	0.915183	0.304075	3.00973	0.0026148	0.0349674	195.719	173.415	154.868	135.517	81.4198	71.3814
ENSG00000145687	SSBP2	62.8292	0.927133	0.308004	3.01013	0.00261135	0.0349674	73.1628	81.6356	91.4865	38.3026	52.8656	39.5219
ENSG00000162104	ADCY9	1301.55	-0.637768	0.211892	-3.00987	0.00261362	0.0349674	1090.51	1062.66	903.041	1267.26	1884.07	1601.75
ENSG00000175832	ETV4	212.711	0.794525	0.264022	3.00932	0.00261834	0.034988	289.518	211.274	307.385	171.259	174.835	121.995
ENSG00000138074	SLC5A6	1590.43	-0.600631	0.199614	-3.00896	0.00262143	0.0350025	1383.49	1258.15	1150.18	2101.33	2105.43	1544.01
ENSG00000179168	GGN	22.8395	1.86662	0.620592	3.00781	0.00263138	0.0351085	34.9445	19.3313	52.7044	4.40441	15.0529	10.5994
ENSG00000198825	INPP5F	373.437	0.658335	0.2189	3.00747	0.00263432	0.035121	438.524	483.56	451.281	222.478	314.59	330.19
ENSG00000187688	TRPV2	18.8972	2.32247	0.772441	3.00667	0.00264128	0.0351868	18.7356	30.0364	43.905	13.7439	1.50876	5.45376
ENSG00000170390	DCLK2	155.011	-0.625025	0.2079	-3.00637	0.0026439	0.0351949	121.745	117.876	125.778	203.144	176.617	184.908
ENSG00000112320	SOBP	25.906	1.71254	0.570216	3.00332	0.00267054	0.0355224	46.7257	47.3187	24.1867	7.26683	8.60807	21.3297
ENSG00000170684	ZNF296	49.1565	-1.0211	0.340029	-3.00297	0.00267361	0.0355362	28.5923	38.1536	30.3631	78.5264	64.2431	55.0606
ENSG00000100644	HIF1A	5294.23	0.488835	0.162888	3.00105	0.0026905	0.0357068	6745.21	5498.38	6305.37	4196.87	4216.63	4802.92
ENSG00000146243	IRAK1BP1	109.331	0.914461	0.304714	3.00105	0.00269054	0.0357068	155.435	149.033	124.606	50.8753	95.3569	80.6778
ENSG00000138641	HERC3	175.513	1.1671	0.388971	3.00047	0.00269562	0.0357471	293.727	219.976	216.033	51.4129	116.983	154.948
ENSG00000281406	BLACAT1	13.9478	1.88965	0.630076	2.99908	0.002708	0.0358841	27.8578	15.0611	22.7615	6.63661	6.96741	4.40224
ENSG00000128271	ADORA2A	172.706	-0.835777	0.278731	-2.99851	0.002713	0.0358959	160.578	105.988	107.126	254.676	176.567	231.3
ENSG00000134516	DOCK2	235.366	0.649705	0.216674	2.99854	0.00271277	0.0358959	311.693	286.122	264.96	181.305	156.004	212.111
ENSG00000070413	DGCR2	4006.24	-0.452461	0.150986	-2.99671	0.0027291	0.0359472	3480.42	3313.79	3354.8	5151.87	4271.27	4465.32
ENSG00000102038	SMARCA1	1502.28	0.659907	0.22016	2.99739	0.00272298	0.0359472	1984.36	1819.04	1718.21	871.285	1270.02	1350.74
ENSG00000108846	ABCC3	3276.97	0.434716	0.145045	2.99711	0.0027255	0.0359472	3758.02	3498.71	4043.03	2937.78	2717.72	2706.56
ENSG00000125459	MSTO1	1731.79	-0.422078	0.140801	-2.9977	0.00272027	0.0359472	1377.11	1547.15	1516.47	2004.35	1931.61	2014.02
ENSG00000160256	FAM207A	1846.12	-0.737666	0.24616	-2.9967	0.00272923	0.0359472	1350.09	1452.72	1348.66	3105.2	2023.6	1796.43
ENSG00000277363	SRCIN1	22.0662	2.13908	0.713679	2.99726	0.00272422	0.0359472	55.4955	15.9302	35.5802	3.18782	6.39541	15.8083
ENSG00000105875	WDR91	1092.89	-0.758058	0.253038	-2.99583	0.00273698	0.0360221	809.092	688.331	937.411	1430.44	1692.2	999.862
ENSG00000126067	PSMB2	7371.67	-0.40445	0.13502	-2.99548	0.00274015	0.0360367	6113.64	6379.52	6540.91	8879.7	8398.41	7917.82
ENSG00000119950	MXI1	455.771	0.823418	0.274938	2.99492	0.00274517	0.0360756	551.444	493.795	702.914	226.473	373.509	386.493
ENSG00000156711	MAPK13	83.8097	1.22605	0.409442	2.99445	0.00274941	0.0360883	104.866	72.9736	174.125	48.9521	37.6037	64.3387
ENSG00000240583	AQP1	8.06976	3.0122	1.00596	2.99435	0.00275027	0.0360883	13.9297	12.5383	16.1254	4.66168	0	1.16341
ENSG00000104524	PYCRL	1562.51	-0.698304	0.233244	-2.99387	0.00275462	0.0361111	1251.04	1188.09	1134.98	2543.55	1594.17	1663.22
ENSG00000116729	WLS	1820.79	0.514018	0.1717	2.9937	0.00275615	0.0361111	2138.43	1978.28	2308.04	1316	1667.59	1516.38
ENSG00000250548	RP11-47I22.2	28.317	1.21076	0.404529	2.99302	0.00276228	0.0361643	39.0947	40.4217	38.6839	18.0425	18.8007	14.8583
ENSG00000175294	CATSPER1	62.757	0.848125	0.283454	2.99211	0.00277059	0.0362459	80.3007	82.3185	79.2681	48.1601	44.6334	41.8612
ENSG00000186153	WWOX	202.292	-0.792852	0.265056	-2.99126	0.00277828	0.0363193	117.229	149.038	176.538	316.492	225.838	228.617
ENSG00000142619	PADI3	19.0871	1.99927	0.668686	2.98985	0.00279116	0.0364604	32.9958	23.1098	34.9299	15.8853	2.32688	5.27489
ENSG00000101290	CDS2	1659.1	0.522709	0.17513	2.98469	0.0028387	0.0370261	2030.27	1913.64	1924.06	1541.33	1155.12	1390.18
ENSG00000106305	AIMP2	1605.54	-0.627485	0.210231	-2.98474	0.00283824	0.0370261	1290.67	1346.31	1147.87	2418.98	1770.32	1659.1
ENSG00000119630	PGF	667.963	-0.718281	0.240687	-2.98429	0.00284234	0.0370459	563.251	537.916	414.021	1047.01	713.758	731.823
ENSG00000104381	GDAP1	411.809	0.689143	0.230988	2.98346	0.0028501	0.0371193	433.086	542.149	549.952	244.96	344.548	356.162
ENSG00000172732	MUS81	1842.16	-0.70691	0.237055	-2.98205	0.00286324	0.0372627	1553.99	1372.04	1272.08	2992.43	1903.32	1959.09
ENSG00000156265	MAP3K7CL	136.9	-0.884282	0.296571	-2.98169	0.00286662	0.0372789	96.633	119.071	74.4365	136.13	185.653	209.478
ENSG00000140481	CCDC33	8.93108	2.31766	0.777743	2.97998	0.00288266	0.0374595	17.7866	11.5427	14.876	2.82406	2.1027	4.45438
ENSG00000118432	CNR1	45.1716	1.17836	0.395496	2.97944	0.00288772	0.0374974	50.7472	67.7789	70.9939	23.6002	20.8817	37.0276
ENSG00000130529	TRPM4	388.705	0.765605	0.257265	2.97594	0.00292096	0.0379009	450.765	506.093	509.114	388.769	223.669	253.818
ENSG00000124171	PARD6B	207.437	0.696603	0.234102	2.97564	0.00292381	0.0379097	210.941	294.504	264.748	136.97	166.293	171.17
ENSG00000148090	AUH	331.747	0.635541	0.213653	2.97464	0.00293335	0.037977	393.514	389.961	428.632	217.24	248.241	312.892
ENSG00000188549	C15orf52	1765.94	-0.623949	0.209755	-2.97466	0.00293313	0.037977	1495.38	1475.32	1199.5	1969.99	2601.89	1853.58
ENSG00000074047	GLI2	425.389	0.668149	0.224659	2.97405	0.00293894	0.0380211	634.666	488.62	444.456	298.888	310.22	375.487
ENSG00000197934	CYYR1-AS1	6.29277	4.22759	1.4222	2.97258	0.00295306	0.0381756	6.11084	4.19552	25.7264	0	0.977542	0.746282
ENSG00000170619	COMMD5	1409.55	-0.600343	0.202141	-2.96993	0.00297871	0.0384503	1136.83	1165.12	1058.86	2094.44	1474.98	1527.08
ENSG00000198355	PIM3	841.164	-0.567358	0.191024	-2.97009	0.00297714	0.0384503	639.909	691.546	700.774	1196.87	935.275	882.611
ENSG00000000971	CFH	144.425	1.31056	0.441328	2.96959	0.00298201	0.0384644	134.351	157.174	326.748	59.0878	64.5619	124.627
ENSG00000133812	SBF2	560.937	0.814881	0.274462	2.96901	0.0029876	0.0385081	794.838	724.979	628.497	263.769	465.953	487.583
ENSG00000105520	LPPR2	1086.22	0.641778	0.216205	2.96837	0.00299381	0.0385596	1304.01	1160.26	1505.89	1035.85	725.716	785.602
ENSG00000156873	PHKG2	856.474	-0.678135	0.2286	-2.96647	0.0030124	0.0387705	603.451	700.261	671.721	1349.6	951.976	861.834
ENSG00000204740	MALRD1	25.9543	-1.51697	0.511492	-2.96577	0.00301928	0.0388304	10.6238	22.2667	7.87374	36.0513	38.0655	40.8446
ENSG00000103150	MLYCD	199.178	-0.683599	0.230555	-2.96501	0.00302673	0.0388564	164.822	144.83	148.587	289.845	199.959	247.023
ENSG00000107968	MAP3K8	195.274	-0.805989	0.271845	-2.96488	0.00302797	0.0388564	130.504	179.972	117.209	206.481	299.916	237.561
ENSG00000163453	IGFBP7	1213.56	0.631904	0.213097	2.96533	0.00302359	0.0388564	1432.99	1285.81	1707.32	888.126	826.619	1140.47
ENSG00000160813	PPP1R35	1089.6	-0.626127	0.211512	-2.96024	0.00307404	0.0394185	804.361	836.053	928.519	1642.34	1119.16	1207.15
ENSG00000185189	NRBP2	1539.17	0.683641	0.231126	2.95787	0.00309775	0.0396934	1848.05	1688.92	2155.23	884.658	1263.86	1394.33
ENSG00000276570	CTD-2587H24.14	355.598	-0.606517	0.205086	-2.95737	0.00310273	0.0397281	256.78	299.039	288.874	505.755	406.272	376.867
ENSG00000114670	NEK11	112.173	0.810218	0.274073	2.95621	0.00311446	0.0398491	116.651	144.11	167.295	93.4606	68.4432	83.077
ENSG00000183914	DNAH2	14.9009	2.19961	0.744167	2.95579	0.00311866	0.0398737	13.6304	17.5047	41.6479	2.65174	7.484	6.48664
ENSG00000115290	GRB14	483.401	-0.52331	0.17709	-2.95505	0.0031262	0.0398824	365.827	407.853	416.757	534.559	541.313	634.095
ENSG00000149256	TENM4	427.719	0.897735	0.303782	2.9552	0.00312469	0.0398824	637.041	475.111	557.985	189.032	303.746	403.402
ENSG00000162241	SLC25A45	64.1253	0.943848	0.319384	2.95522	0.00312448	0.0398824	83.6922	84.0367	83.5645	59.4658	34.7062	39.2867
ENSG00000136156	ITM2B	4145.44	0.52499	0.17775	2.95353	0.00314159	0.0400495	4869.51	4471.91	5333.8	2983.06	3330.82	3883.55
ENSG00000064932	SBNO2	7061.88	-0.460905	0.156083	-2.95294	0.00314759	0.0400967	6108.84	6018.47	5701.94	9065.35	8199.48	7277.2
ENSG00000064195	DLX3	14.4325	-2.5069	0.849195	-2.95209	0.00315632	0.0401787	3.86589	8.2903	1.06372	17.174	11.8076	44.3933
ENSG00000133740	E2F5	390.425	0.529042	0.179246	2.95149	0.00316241	0.0401976	446.662	454.519	483.082	283.596	325.03	349.658
ENSG00000146085	MUT	636.402	0.62411	0.211455	2.9515	0.00316233	0.0401976	802.301	719.024	795.916	405.839	487.344	607.986
ENSG00000178573	MAF	1122.84	-0.600411	0.203463	-2.95096	0.00316785	0.0402375	794.057	864.937	1018.87	1123.66	1405.44	1530.09
ENSG00000074219	TEAD2	47.3733	1.17158	0.397137	2.95006	0.00317717	0.0403224	63.4865	69.7025	63.451	41.6234	27.88	18.0962
ENSG00000132561	MATN2	1501.38	0.485665	0.16464	2.94986	0.00317915	0.0403224	1735.31	1959.73	1560.25	1280.73	1279.97	1192.28
ENSG00000099985	OSM	5.14471	-3.37475	1.14413	-2.94963	0.00318159	0.0403239	1.03189	1.00702	0.709163	10.681	10.4081	7.0311
ENSG00000237807	RP11-400K9.4	406.695	-0.629644	0.213495	-2.94922	0.0031858	0.0403481	319.647	328.66	310.016	409.412	602.355	470.078
ENSG00000198440	ZNF583	59.3586	-1.04853	0.355775	-2.94716	0.00320702	0.0405874	35.3549	40.2475	40.1807	65.8543	112.921	61.593
ENSG00000232810	TNF	68.1254	-1.3387	0.454312	-2.94666	0.00321227	0.0406243	36.1562	43.2865	36.2636	78.3998	161.814	52.8325
ENSG00000126970	ZC4H2	202.126	0.696085	0.236317	2.94556	0.00322371	0.0407396	258.706	271.091	221.021	171.674	121.745	168.517
ENSG00000151690	MFSD6	243.53	0.887445	0.301452	2.9439	0.00324106	0.0409292	380.633	277.352	290.412	115.135	229.268	168.38
ENSG00000101210	EEF1A2	9148.26	-0.835649	0.283921	-2.94325	0.0032479	0.040986	6610.48	7102.71	5997.75	16897	8472.72	9808.9
ENSG00000143198	MGST3	757.428	0.623722	0.212055	2.94132	0.00326814	0.0412116	957.361	831.477	965.732	736.531	506.425	547.043
ENSG00000163293	NIPAL1	240.498	0.922914	0.313803	2.94106	0.00327089	0.0412165	269.059	334.028	341.887	98.6888	214.378	184.944
ENSG00000070087	PFN2	4813.43	0.38688	0.131564	2.94063	0.00327547	0.0412445	5385.55	5392.28	5587.66	4010.47	4097.66	4406.97
ENSG00000138079	SLC3A1	14.0477	1.70939	0.581674	2.93874	0.00329554	0.0414672	22.0485	19.8193	22.6695	8.0767	4.7013	6.97061
ENSG00000130305	NSUN5	1929.73	-0.706108	0.240327	-2.93811	0.0033022	0.0415212	1538.91	1407.82	1452.42	3200.13	2013.32	1965.79
ENSG00000100330	MTMR3	986.113	0.54233	0.184807	2.93457	0.00334011	0.0419375	1123.21	1200.25	1185.61	667.217	828.375	912.016
ENSG00000183250	LINC01547	85.785	-1.08883	0.371011	-2.93478	0.00333788	0.0419375	39.5097	61.9764	62.0368	159.429	114.974	76.7841
ENSG00000102977	ACD	1483.85	-0.76189	0.259669	-2.93408	0.00334539	0.0419737	1114.34	1045.35	1141.91	2586.9	1504.53	1510.05
ENSG00000111275	ALDH2	40.682	-1.09815	0.374365	-2.93338	0.00335295	0.0420383	31.3129	23.1546	23.0231	62.067	61.8333	42.701
ENSG00000162694	EXTL2	636.54	0.544078	0.185547	2.9323	0.00336466	0.0421548	746.845	720.139	799.083	434.074	554.005	565.094
ENSG00000204934	ATP6V0E2-AS1	25.3733	1.25741	0.428882	2.93184	0.00336959	0.0421863	35.8429	33.1625	38.0413	17.7928	14.156	13.2443
ENSG00000067182	TNFRSF1A	7049.61	0.761406	0.259811	2.93061	0.00338292	0.0423228	9336.25	7496.89	9769.92	6770.62	3702.64	5221.34
ENSG00000112578	BYSL	1649.42	-0.495787	0.169223	-2.92978	0.00339205	0.0423556	1401.23	1384.37	1320.27	2170.17	1947.55	1672.92
ENSG00000161791	FMNL3	1588.67	-0.435162	0.148514	-2.9301	0.00338852	0.0423556	1452.63	1295.72	1304.55	1776.78	1944.39	1757.97
ENSG00000196535	MYO18A	1906.17	0.593934	0.202754	2.92933	0.00339693	0.0423556	2417	2281.73	2179.8	1807.63	1207.1	1543.73
ENSG00000214425	LRRC37A4P	376.011	0.73213	0.249937	2.92926	0.00339766	0.0423556	461.709	519.46	429.365	199.159	323.315	323.059
ENSG00000279453	RP3-425C14.4	34.1694	1.15	0.392537	2.92965	0.0033934	0.0423556	49.1672	37.1843	54.9571	19.018	22.2823	22.4074
ENSG00000141655	TNFRSF11A	791.431	0.874234	0.298531	2.92845	0.00340656	0.0424362	1085.24	934.721	1051.84	350.581	781.154	545.049
ENSG00000145860	RNF145	3160.89	0.506331	0.172994	2.92688	0.00342385	0.0426212	3508.19	3542.18	4080.18	2291.11	2623.6	2920.05
ENSG00000090263	MRPS33	1070.6	-0.561901	0.192001	-2.92655	0.00342741	0.0426222	819.742	920.053	853.305	1492.64	1269.83	1068.01
ENSG00000130600	H19	4.46173	4.3092	1.47262	2.9262	0.00343125	0.0426222	7.6935	10.3489	7.28821	0	1.43974	0
ENSG00000176485	PLA2G16	383.052	0.720755	0.246308	2.92623	0.00343092	0.0426222	460.418	457.344	510.398	377.881	267.725	224.543
ENSG00000160072	ATAD3B	2743.69	-0.728299	0.248954	-2.92544	0.00343974	0.042667	2167.84	2106.17	1921.72	4568.46	3147.3	2550.64
ENSG00000175573	C11orf68	1639.57	-0.676226	0.231143	-2.92557	0.00343822	0.042667	1307.48	1217.67	1260.35	2633.6	1810.44	1607.89
ENSG00000164647	STEAP1	125.637	-0.714643	0.244387	-2.92422	0.00345315	0.0428029	92.4751	80.9666	111.48	155.577	145.976	167.346
ENSG00000104055	TGM5	8.41579	-2.22113	0.759758	-2.92347	0.00346152	0.0428762	3.1789	3.86801	1.7812	15.3789	13.7154	12.5723
ENSG00000243147	MRPL33	957.076	-0.553204	0.189312	-2.92217	0.00347597	0.0430247	755.573	790.884	779.845	1361.31	1060.17	994.677
ENSG00000160326	SLC2A6	1658.13	-0.664783	0.227563	-2.92131	0.00348558	0.0430826	1397.76	1220.46	1229.12	2621.7	1811.98	1667.74
ENSG00000275496	CH507-24F1.2	566.999	0.718227	0.245845	2.92147	0.00348389	0.0430826	805.13	531.762	778.078	350.455	454.186	482.381
ENSG00000143344	RGL1	154.026	0.684074	0.234235	2.92046	0.00349516	0.0431704	206.972	198.025	165.897	100.598	123.56	129.105
ENSG00000183943	PRKX	409.539	0.550988	0.188681	2.92021	0.003498	0.0431749	509.277	515.312	438.074	300.774	323.356	370.442
ENSG00000129675	ARHGEF6	796.931	0.66746	0.228587	2.91994	0.00350099	0.0431813	1003.13	935.667	997.017	453.82	644.758	747.199
ENSG00000146670	CDCA5	3469.64	-0.431179	0.14772	-2.9189	0.00351268	0.043295	3010.85	2975.08	2878.54	4393.13	3864.36	3695.91
ENSG00000117016	RIMS3	21.7834	1.64564	0.564006	2.91777	0.00352542	0.0434214	31.8048	45.7504	21.3796	5.62803	14.9828	11.1547
ENSG00000136854	STXBP1	1477.21	0.593845	0.203558	2.91733	0.00353045	0.0434526	1838.45	1737.5	1752.6	1123.61	1445.11	965.991
ENSG00000099821	POLRMT	6323.03	-0.738091	0.253055	-2.91672	0.00353728	0.043506	4942.83	4778.52	4497.74	10841.9	6755.08	6122.16
ENSG00000134324	LPIN1	1737.03	0.830212	0.284795	2.91512	0.00355555	0.0436562	2535.61	2364.45	1771.62	1092.35	928.187	1729.97
ENSG00000137074	APTX	989.772	-0.456189	0.156489	-2.91515	0.00355516	0.0436562	836.636	867.812	798.965	1234.4	1156.69	1044.13
ENSG00000184009	ACTG1	154758	-0.374684	0.128537	-2.91499	0.00355699	0.0436562	140292	136514	127516	175586	178312	170327
ENSG00000164938	TP53INP1	61.1703	1.13131	0.388369	2.91298	0.00357996	0.0439073	75.2179	99.4634	78.2939	21.739	38.5686	53.7391
ENSG00000101198	NKAIN4	7.32851	2.91142	0.999931	2.91162	0.00359554	0.0440057	13.9567	15.8811	8.66254	1.37105	0	4.09974
ENSG00000141934	PPAP2C	62.293	1.11772	0.383857	2.9118	0.00359352	0.0440057	67.3099	99.3579	88.9548	51.6077	22.9761	43.5517
ENSG00000183242	WT1-AS	61.719	-1.62907	0.559478	-2.91176	0.00359393	0.0440057	54.5428	15.9233	21.7135	153.379	55.7808	68.9744
ENSG00000220785	MTMR9LP	41.5254	1.04642	0.359522	2.91058	0.00360762	0.0441226	61.7459	44.8009	61.373	24.2655	29.4469	27.5201
ENSG00000272668	RP11-190A12.8	33.0847	1.31348	0.451468	2.90935	0.00362181	0.0442652	47.4328	30.1182	63.9672	17.2961	18.5691	21.1248
ENSG00000092758	COL9A3	4.34934	4.72203	1.62382	2.90797	0.00363785	0.044402	14.4154	1.96446	9.15699	0	0.559157	0
ENSG00000254093	PINX1	394.073	-0.691876	0.237926	-2.90795	0.00363809	0.044402	287.823	345.782	270.189	587.395	492.323	380.924
ENSG00000131089	ARHGEF9	244.008	0.553649	0.190409	2.90768	0.00364115	0.0444083	276.251	281.027	312.393	212.556	196.391	185.432
ENSG00000127554	GFER	1077.36	-0.776241	0.267403	-2.90288	0.00369743	0.0450004	857.052	773.211	751.879	1886.48	1178.48	1017.03
ENSG00000157150	TIMP4	5.39256	3.88732	1.33911	2.9029	0.0036972	0.0450004	10.3148	8.05561	12.2248	0	0	1.76015
ENSG00000268655	CTB-60B18.10	28.5723	-1.76683	0.608588	-2.90316	0.00369423	0.0450004	6.74252	10.3007	22.0827	21.3272	65.3721	45.6083
ENSG00000126882	FAM78A	45.2824	1.03805	0.35797	2.89983	0.00373371	0.0453486	68.0835	67.3738	47.4457	33.2655	25.4151	30.1106
ENSG00000165092	ALDH1A1	83.657	1.1582	0.399436	2.8996	0.00373642	0.0453486	73.4136	106.299	167.127	38.4913	50.3101	66.3008
ENSG00000258655	ARHGAP5-AS1	102.351	0.684057	0.235908	2.89968	0.00373546	0.0453486	119.302	127.571	131.589	79.0887	75.9086	80.6453
ENSG00000114541	FRMD4B	325.25	0.752818	0.259828	2.89738	0.00376299	0.0456393	338.775	472.099	416.406	180.568	247.662	295.992
ENSG00000111911	HINT3	536.667	0.732309	0.25282	2.89657	0.00377272	0.0457255	703.967	602.656	704.505	284.123	423.775	500.976
ENSG00000119862	LGALSL	66.5892	1.45942	0.503927	2.89609	0.00377846	0.0457623	153.459	72.3675	64.5391	60.4223	24.7297	24.0173
ENSG00000175920	DOK7	42.0578	-2.78476	0.96163	-2.89588	0.00378099	0.0457623	0.965835	32.0122	1.241	78.4737	89.8132	49.8406
ENSG00000276386	RP11-203I2.1	29.3102	1.33139	0.460019	2.89421	0.00380118	0.0459749	45.294	42.1332	39.0257	8.02858	22.0137	19.3662
ENSG00000163795	ZNF513	129.683	-0.910336	0.314569	-2.89392	0.00380466	0.045985	84.3876	91.0692	93.257	238.249	149.628	121.511
ENSG00000158435	CNOT11	2060.44	-0.430261	0.148761	-2.8923	0.00382427	0.0461901	1679.51	1807.51	1779.92	2300.74	2211.88	2583.06
ENSG00000236287	ZBED5	548.758	0.581667	0.201139	2.89186	0.0038297	0.0462237	680.924	668.573	624.794	358.474	446.792	512.991
ENSG00000235109	ZSCAN31	203.161	0.829366	0.287037	2.88941	0.00385972	0.0465217	254.09	251.893	274.305	103.097	135.306	200.277
ENSG00000254986	DPP3	2036.1	-0.53819	0.186252	-2.88958	0.0038576	0.0465217	1601.6	1788.87	1591.08	2859.3	2253.68	2122.1
ENSG00000161847	RAVER1	5339.93	-0.46595	0.161325	-2.88827	0.00387373	0.0466584	4673.03	4575.22	4206.34	6993.5	5957.81	5633.68
ENSG00000219626	FAM228B	129.244	0.787723	0.27277	2.88786	0.0038787	0.0466861	189.924	161.333	138.803	112.87	74.8797	97.6536
ENSG00000099901	RANBP1	6412.99	-0.549161	0.190218	-2.88701	0.00388919	0.0467801	5114.07	5709.78	4796.75	9093.52	7000.29	6763.55
ENSG00000265393	CTD-2517M22.17	63.2384	-0.914932	0.31699	-2.88631	0.00389788	0.0468523	44.8468	38.908	47.1284	104.581	70.1048	73.8614
ENSG00000151136	BTBD11	797.766	0.46698	0.161926	2.88392	0.00392764	0.0471777	956.109	897.437	925.504	596.223	692.293	719.028
ENSG00000108439	PNPO	1550.21	-0.397961	0.138043	-2.88288	0.00394052	0.0472673	1264.4	1404.27	1344.39	1789.29	1746.02	1752.89
ENSG00000170542	SERPINB9	779.08	0.670815	0.232683	2.88296	0.00393963	0.0472673	960.546	876.354	1034.92	438.301	696.438	667.916
ENSG00000174839	DENND6A	585.045	0.756822	0.262745	2.88044	0.0039712	0.0476026	803.502	607.528	794.459	305.655	526.309	472.819
ENSG00000171067	C11orf24	1646.17	-0.539807	0.187443	-2.87984	0.00397872	0.0476601	1374.89	1372.65	1277.03	2339.77	1770.14	1742.55
ENSG00000142684	ZNF593	884.16	-0.779392	0.270668	-2.87951	0.00398292	0.0476777	625.524	698.481	628.045	1564.29	935.147	853.479
ENSG00000053372	MRTO4	4128.07	-0.642653	0.223274	-2.87831	0.00399807	0.0477935	3272.24	3399.98	2997.72	6422.37	4687.14	3988.98
ENSG00000169169	CPT1C	10.2192	2.50908	0.871712	2.87834	0.00399772	0.0477935	16.8761	5.2559	29.5605	4.44693	1.35903	3.81672
ENSG00000173221	GLRX	175.787	0.653289	0.227118	2.87643	0.004022	0.0480467	225.869	201.897	216.631	163.315	117.507	129.502
ENSG00000006327	TNFRSF12A	8711.73	-0.604054	0.210096	-2.87514	0.00403854	0.0481784	6863.2	7004.34	6873.59	13301.1	9549.37	8678.72
ENSG00000175550	DRAP1	12069.5	-0.717892	0.249688	-2.87516	0.00403827	0.0481784	9408	9355.94	8616.3	20448.9	12970.3	11617.5
ENSG00000131153	GINS2	960.06	-0.707739	0.246179	-2.87489	0.00404165	0.0481825	767.068	759.576	660.249	1579.04	1057.09	937.336
ENSG00000046604	DSG2	7749.04	1.26048	0.438633	2.87365	0.0040576	0.0482784	10718.5	10605.3	11479.5	1527.39	5741.64	6421.92
ENSG00000184497	TMEM255B	72.5314	1.20089	0.417903	2.87362	0.00405798	0.0482784	112.669	82.4734	106.982	72.2726	26.0106	34.781
ENSG00000168398	BDKRB2	7.59431	2.81146	0.978715	2.8726	0.00407105	0.0483351	9.84872	10.6515	19.483	0	1.42305	4.15961
ENSG00000171680	PLEKHG5	588.849	0.517414	0.180114	2.87271	0.00406965	0.0483351	711.27	601.613	766.266	476.437	512.862	464.642
ENSG00000250091	DNAH10OS	11.8637	1.85236	0.644774	2.87288	0.00406743	0.0483351	16.5097	22.0913	17.0624	5.31413	5.80003	4.40442
ENSG00000167080	B4GALNT2	90.7106	-0.932534	0.324757	-2.87148	0.00408556	0.0484744	74.7002	58.5763	53.3462	158.791	89.2183	109.631
ENSG00000103034	NDRG4	152.589	0.876505	0.305536	2.86874	0.00412104	0.0488622	181.227	159.847	251.192	136.675	80.0947	106.498
ENSG00000213963	AC074286.1	63.2982	0.899317	0.314205	2.8622	0.00420711	0.0498488	89.5878	88.899	69.9427	39.126	39.2767	52.9571
ENSG00000148444	COMMD3	636.26	-0.604394	0.211394	-2.85909	0.00424858	0.0503061	459.775	519.661	533.975	943.855	693.719	666.572
ENSG00000125629	INSIG2	482.791	0.852142	0.298141	2.85819	0.00426068	0.0504152	720.188	448.058	696.462	237.006	375.006	420.027
ENSG00000176058	TPRN	475.673	-0.879368	0.307696	-2.85791	0.00426438	0.0504248	355.332	337.36	311.705	915.944	451.2	482.494
ENSG00000037897	METTL1	691.147	-0.58394	0.20439	-2.85699	0.00427684	0.0504696	531.708	590.404	536.496	972.294	845.427	670.554
ENSG00000146242	TPBG	4011.67	0.640952	0.22433	2.85719	0.00427414	0.0504696	5052.39	3735.76	5877.29	2938.63	2908.62	3557.3
ENSG00000177951	BET1L	1260.86	-0.485112	0.169779	-2.85732	0.00427238	0.0504696	1043.41	1065.94	1042.36	1698.37	1345.86	1369.22
ENSG00000182287	AP1S2	1066.55	0.484611	0.169722	2.85532	0.00429933	0.0507008	1188.32	1228.84	1315.24	772.114	928.083	966.711
ENSG00000239775	AC017116.11	18.9413	1.51203	0.529768	2.85414	0.00431542	0.0508561	28.2017	33.3259	22.9994	7.77493	7.85862	13.4871
ENSG00000254615	RP11-395G23.3	286.214	0.530884	0.186033	2.8537	0.00432128	0.0508909	375.7	316.146	323.003	242.666	233.17	226.601
ENSG00000065054	SLC9A3R2	4449.34	-0.800714	0.280696	-2.8526	0.00433632	0.0509992	3388.84	3317.71	3028.83	8162.19	4545.84	4252.6
ENSG00000242779	ZNF702P	189.91	0.840093	0.294487	2.85273	0.0043345	0.0509992	275.011	259.775	203.036	86.4456	171.498	143.694
ENSG00000101844	ATG4A	184.423	-0.597821	0.209614	-2.852	0.00434447	0.0510607	146.32	146.623	147.163	237.552	191.182	237.698
ENSG00000260549	MT1L	220.732	-0.83638	0.293603	-2.84867	0.00439018	0.0515632	149.758	179.538	146.062	371.599	190.998	286.437
ENSG00000245532	NEAT1	7107.52	0.956194	0.335749	2.84794	0.00440034	0.0516478	8319.08	9286.46	10535	2539.18	5357.5	6607.88
ENSG00000105447	GRWD1	3894.21	-0.614071	0.215691	-2.847	0.00441339	0.0517662	3179.04	3184.34	2868.85	5821.59	4636.85	3674.58
ENSG00000125520	SLC2A4RG	6025.14	-0.723855	0.254315	-2.84629	0.00442318	0.0518114	4606.51	4358.92	4666.92	10359.1	5928.94	6230.47
ENSG00000151773	CCDC122	139.013	0.76604	0.269125	2.84641	0.0044215	0.0518114	223.788	148.583	153.725	97.7982	94.4904	115.692
ENSG00000132669	RIN2	1561.25	0.604509	0.212478	2.84505	0.00444047	0.0519791	1815.37	1880.12	1956.27	935.574	1363.22	1416.93
ENSG00000204642	HLA-F	224.969	1.03574	0.3641	2.84466	0.00444583	0.052007	283.232	254.798	365.512	234.541	94.3723	117.36
ENSG00000108759	KRT32	6.21201	3.31084	1.16446	2.84325	0.00446556	0.0521679	13.3889	6.03192	14.2087	1.32671	2.31584	0
ENSG00000272078	RP4-734G22.3	41.5596	-1.07658	0.378631	-2.84334	0.00446435	0.0521679	28.8457	27.1389	23.9953	71.5946	56.4762	41.3071
ENSG00000189091	SF3B3	7541.92	-0.474569	0.166945	-2.84267	0.00447369	0.0522279	6204.85	6592.48	6138.72	10091.7	8431.41	7792.33
ENSG00000005187	ACSM3	77.588	1.01159	0.355904	2.84231	0.00447883	0.0522343	92.0972	115.57	103.773	58.9026	29.6839	65.501
ENSG00000102349	KLF8	52.4012	1.30742	0.460072	2.84178	0.0044862	0.0522343	57.5054	83.8019	83.559	14.5823	26.9283	48.0303
ENSG00000111196	MAGOHB	774.667	-0.46031	0.161964	-2.84206	0.00448231	0.0522343	611.37	707.132	637.754	965.765	878.1	847.884
ENSG00000137962	ARHGAP29	7316.02	1.28482	0.452096	2.84193	0.00448419	0.0522343	10970.1	10385.6	9766.4	1342.02	5509.52	5922.46
ENSG00000102978	POLR2C	1804.22	-0.468014	0.164839	-2.83921	0.00452248	0.0525866	1495.55	1619.34	1427.12	2333.62	2067.63	1882.04
ENSG00000221869	CEBPD	1281.61	0.722275	0.254374	2.83942	0.0045195	0.0525866	1663.01	1345.89	1777.34	1243.93	711.751	947.762
ENSG00000171155	C1GALT1C1	576.99	0.503599	0.177449	2.83799	0.0045398	0.0527529	686.194	597.103	745.99	464.378	510.119	458.156
ENSG00000131981	LGALS3	1647.19	0.550269	0.193926	2.83752	0.00454658	0.0527965	1902.91	1786.62	2182.18	1539.36	1123.69	1348.37
ENSG00000184451	CCR10	50.8764	1.03286	0.364083	2.83689	0.0045555	0.052865	65.3489	69.0638	69.5813	39.5991	40.2847	21.3808
ENSG00000144834	TAGLN3	33.081	1.1336	0.399788	2.83549	0.00457556	0.0530626	52.6108	47.5821	36.0731	24.078	18.8901	19.2519
ENSG00000129595	EPB41L4A	280.735	0.853865	0.301255	2.83436	0.00459173	0.0532079	349.309	373.276	363.232	123.553	204.024	271.017
ENSG00000172831	CES2	1781.12	-0.493983	0.174294	-2.83419	0.00459419	0.0532079	1371.83	1530.72	1533.84	2407.91	1920.76	1921.63
ENSG00000092853	CLSPN	3346.99	-0.396039	0.139837	-2.83215	0.0046236	0.0535131	2891.4	3082.61	2697.99	3765.3	3935.5	3709.16
ENSG00000213398	LCAT	168.504	-0.611014	0.215804	-2.83133	0.00463548	0.053615	129.322	140.508	129.59	217.705	217.192	176.705
ENSG00000143153	ATP1B1	2341.93	0.63393	0.224026	2.82972	0.00465892	0.0538505	2657.43	2828.46	3060.07	1348.2	2101.42	2055.96
ENSG00000166595	FAM96B	2086.48	-0.526466	0.186161	-2.82802	0.00468374	0.0541015	1662.76	1690.19	1775.64	2957.94	2235.66	2196.71
ENSG00000170927	PKHD1	7.68507	-2.45774	0.869809	-2.82561	0.0047191	0.0544739	1.03358	4.00871	2.12979	7.96764	15.0717	15.8989
ENSG00000158545	ZC3H18	3289.6	-0.414707	0.146846	-2.82409	0.00474151	0.0546965	2809.21	2868.07	2781.88	4096.39	3755.99	3426.06
ENSG00000169105	CHST14	882.844	-0.498187	0.176498	-2.82262	0.00476331	0.0549117	687.417	757.17	750.095	1187.67	927.183	987.53
ENSG00000171045	TSNARE1	103.474	0.83969	0.297536	2.82215	0.00477035	0.0549566	160.723	96.7626	140.934	82.5258	75.2204	64.6753
ENSG00000004478	FKBP4	7928.81	-0.574689	0.20377	-2.82028	0.00479817	0.0552042	6269.2	6659.82	6180.65	11863.3	8466.19	8133.65
ENSG00000144476	ACKR3	83.0014	0.89042	0.315698	2.82048	0.00479514	0.0552042	133.105	82.4313	108.793	46.0006	65.5481	62.13
ENSG00000134375	TIMM17A	2247.24	-0.441212	0.15653	-2.8187	0.00482178	0.0554394	1993.88	1957.82	1767.1	2830.13	2560.21	2374.32
ENSG00000149483	TMEM138	528.227	-0.550233	0.195246	-2.81815	0.00483011	0.0554621	397.171	437.156	450.211	729.275	619.135	536.413
ENSG00000159388	BTG2	59.9889	-1.0159	0.360464	-2.81832	0.00482754	0.0554621	35.4118	42.3087	41.4507	52.1268	104.031	84.6038
ENSG00000181026	AEN	896.624	-0.536825	0.190528	-2.81757	0.00483887	0.0555262	762.377	778.025	654.789	1076.52	1203.02	905.012
ENSG00000213585	VDAC1	12409.5	-0.353615	0.125525	-2.8171	0.004846	0.0555715	10611.9	11317.8	10759.3	13558.2	14074.9	14134.7
ENSG00000166317	SYNPO2L	28.9723	1.53397	0.544718	2.81607	0.00486145	0.0557121	27.0602	63.6166	37.6206	10.8756	10.5198	24.1407
ENSG00000168268	NT5DC2	7791	-0.683314	0.242853	-2.8137	0.00489749	0.0560515	6084.62	5482.99	6370.23	12885.3	7822.19	8100.72
ENSG00000130810	PPAN	2496.01	-0.662571	0.235541	-2.81298	0.00490853	0.0561051	2041.69	1930.14	1825.4	3868.3	3064.88	2245.64
ENSG00000138675	FGF5	149.489	1.4421	0.512661	2.81297	0.00490859	0.0561051	248.696	208.382	198.612	25.7325	149.661	65.853
ENSG00000155508	CNOT8	1306.71	0.404802	0.143957	2.81197	0.00492398	0.0561707	1446.1	1484.5	1536.35	1074.94	1096.39	1201.99
ENSG00000174177	CTU2	717.942	-0.735879	0.26167	-2.81225	0.00491966	0.0561707	537.908	543.359	533.876	1240.99	732.87	718.644
ENSG00000197769	MAP1LC3C	7.31705	2.89161	1.02832	2.81197	0.00492398	0.0561707	6.18305	19.0928	13.6543	0	2.33559	2.63655
ENSG00000268858	RP4-591C20.9	423.204	-0.529144	0.188207	-2.8115	0.00493114	0.0562157	339.919	357.268	341.17	561.595	511.487	427.786
ENSG00000231925	TAPBP	10020.4	-0.412399	0.146792	-2.80941	0.00496321	0.0565326	8730.58	7924.64	9138.3	10688.2	11517.5	12123.5
ENSG00000258924	CTB-96E2.3	81.8031	0.819732	0.291795	2.80927	0.00496541	0.0565326	117.742	108.386	87.1054	70.3111	49.6502	57.6239
ENSG00000137285	TUBB2B	745.162	-0.586716	0.208989	-2.8074	0.00499435	0.0567879	555.356	654.746	576.252	1095.6	794.911	794.108
ENSG00000168542	COL3A1	10.8014	1.93023	0.687515	2.80754	0.00499208	0.0567879	19.5977	14.2687	17.3748	5.27311	3.27641	5.01778
ENSG00000103254	FAM173A	726.159	-0.838173	0.298639	-2.80664	0.00500607	0.0568842	553.068	513.472	495.37	1374.91	696.347	723.786
ENSG00000148400	NOTCH1	34.263	1.15858	0.413033	2.80507	0.0050306	0.0571258	47.3441	47.2718	48.7059	12.9293	28.6095	20.7171
ENSG00000204574	ABCF1	6723.23	-0.480567	0.171374	-2.8042	0.0050442	0.057243	5545.83	5812.48	5482.15	9161.76	7293.46	7043.71
ENSG00000105711	SCN1B	697.597	0.7627	0.272102	2.80299	0.0050631	0.0574201	903.93	829.208	898.465	731.28	414.772	407.928
ENSG00000198768	APCDD1L	1444.1	0.465097	0.166034	2.80122	0.00509096	0.0576986	1773.09	1490.66	1761.34	1105.32	1257.51	1276.66
ENSG00000146826	C7orf43	640.813	-0.664094	0.237138	-2.80045	0.00510316	0.0577995	458.325	594.755	435.266	958.496	639.022	759.014
ENSG00000272841	RP3-428L16.2	156.253	-0.917695	0.32784	-2.79921	0.00512275	0.0579837	107.428	102.59	115.068	120.187	229.555	262.691
ENSG00000070614	NDST1	9351.08	-0.690522	0.246739	-2.79859	0.00513267	0.0580208	6981.5	8234.77	6249.15	8190.99	13520.1	12930
ENSG00000183018	SPNS2	299.077	-0.804839	0.287584	-2.79863	0.00513207	0.0580208	216.394	270.676	166.423	431.7	432.735	276.533
ENSG00000102359	SRPX2	33.5794	2.15424	0.77025	2.7968	0.00516109	0.0582453	73.1433	27.664	61.3474	8.47732	2.4153	28.4291
ENSG00000134262	AP4B1	752.636	-0.414074	0.148063	-2.7966	0.00516434	0.0582453	667.346	634.977	633.947	901.863	819.256	858.427
ENSG00000173894	CBX2	852.06	-0.468377	0.167497	-2.79634	0.00516849	0.0582453	752.736	744.486	647.962	1078.31	973.568	915.299
ENSG00000213782	DDX47	1902.89	-0.476766	0.170499	-2.7963	0.00516921	0.0582453	1663.8	1662.52	1447.48	2374.95	2336.11	1932.47
ENSG00000105204	DYRK1B	119.864	-0.625324	0.223751	-2.79473	0.00519428	0.05849	89.1097	98.2535	95.1898	148.354	151.716	136.562
ENSG00000205683	DPF3	151.191	0.722186	0.258441	2.7944	0.00519966	0.058513	233.365	160.472	171.602	111.502	102.583	127.624
ENSG00000175352	NRIP3	567.122	-0.493698	0.176733	-2.79347	0.00521464	0.058609	473.282	495.757	444.775	579.572	722.27	687.076
ENSG00000198369	SPRED2	1094.7	0.98572	0.352868	2.79345	0.00521491	0.058609	1521.02	1336.7	1506.95	356.142	994.245	853.13
ENSG00000071127	WDR1	26243.6	-0.438253	0.156975	-2.79186	0.00524057	0.0588595	23309.5	22640.5	20913.6	33738.3	29448.6	27411.3
ENSG00000179115	FARSA	5694.59	-0.628822	0.225395	-2.78987	0.00527299	0.0591856	4634.43	4439.84	4343.4	8937.22	6364.22	5448.4
ENSG00000023697	DERA	777.363	-0.413735	0.148338	-2.78914	0.0052849	0.0592431	638.458	692.208	669.394	903.882	844.549	915.692
ENSG00000125675	GRIA3	10.284	3.1683	1.13588	2.7893	0.00528223	0.0592431	26.7467	4.87408	19.8111	8.62692	0.690544	0.95465
ENSG00000076003	MCM6	2773.27	-0.422401	0.151499	-2.78814	0.00530116	0.0593873	2447.68	2532.54	2131.11	3129.72	3327.77	3070.78
ENSG00000108924	HLF	14.4372	-1.89181	0.678857	-2.78676	0.00532376	0.0596023	6.63578	8.23626	3.87612	11.9348	21.9909	33.9494
ENSG00000188313	PLSCR1	664.393	0.724804	0.260127	2.78634	0.00533064	0.0596411	822.947	786.296	874.927	332.588	598.527	571.072
ENSG00000172115	CYCS	6393.18	-0.469457	0.16858	-2.78478	0.00535646	0.0598915	5501.78	5672.92	4912.45	6535.97	8314.56	7421.4
ENSG00000132031	MATN3	75.5279	0.811264	0.291362	2.78439	0.00536289	0.0598952	92.331	94.1637	102.702	41.3937	64.7776	57.7997
ENSG00000165655	ZNF503	873.844	0.507041	0.182118	2.78413	0.00536708	0.0598952	1058.41	1037.54	983.623	609.837	731.658	821.998
ENSG00000227467	LINC01537	7.3643	2.56382	0.920842	2.78421	0.00536588	0.0598952	14.4586	7.01496	16.4207	1.31896	2.32763	2.64494
ENSG00000260852	FBXL19-AS1	159.859	0.687697	0.247047	2.78367	0.00537478	0.0599429	157.79	220.723	213.568	107.566	126.595	132.913
ENSG00000095203	EPB41L4B	223.825	0.885943	0.318291	2.78343	0.00537869	0.0599482	331.688	288.61	251.463	106.917	227.979	136.29
ENSG00000275832	ARHGAP23	1476.68	0.386225	0.138875	2.7811	0.00541744	0.0603416	1732.94	1664.41	1622.16	1336.8	1224.73	1279.03
ENSG00000115844	DLX2	112.438	0.846878	0.304655	2.7798	0.0054393	0.0605465	134.895	164.451	134.812	54.9877	105.408	80.0762
ENSG00000163808	KIF15	751.592	-0.419938	0.151101	-2.7792	0.00544937	0.0606199	657.71	638.159	630.418	920.002	850.914	812.347
ENSG00000132563	REEP2	47.2437	0.96538	0.347424	2.77868	0.00545802	0.0606524	55.9196	63.9287	67.494	35.7483	23.5121	36.8596
ENSG00000160886	LY6K	46.9655	-1.41871	0.510601	-2.7785	0.00546099	0.0606524	22.7961	41.6562	12.556	96.7589	50.6912	57.3344
ENSG00000272693	AC073107.1	17.4163	1.49825	0.539289	2.7782	0.00546618	0.0606524	28.5075	17.973	30.6479	7.04653	10.2752	10.0478
ENSG00000279033	RP11-500C12.1	14.9534	-7.48609	2.69442	-2.77837	0.00546332	0.0606524	0	0	0	84.7308	2.3303	2.65917
ENSG00000186815	TPCN1	1490.12	0.51238	0.184483	2.77739	0.00547977	0.0607646	1707.27	1513.97	2033.37	1272.81	1284.23	1129.05
ENSG00000156755	IGKV1OR-2	8.92234	2.60668	0.938711	2.77687	0.00548848	0.0607839	9.26682	17.0312	19.7077	0	5.77042	1.75793
ENSG00000249279	CTC-436P18.3	14.4978	2.13124	0.767455	2.77702	0.005486	0.0607839	20.8004	28.7229	21.2762	1.12048	3.0142	12.0529
ENSG00000123136	DDX39A	4441.74	-0.60249	0.217062	-2.77566	0.00550904	0.0609571	3455.96	3753.4	3372.44	6815.75	4864.47	4388.42
ENSG00000137267	TUBB2A	5328.5	-0.494087	0.178015	-2.77553	0.0055111	0.0609571	4436.89	4272.99	4563.51	7391.88	5583.12	5722.64
ENSG00000090621	PABPC4	11487.4	-0.400617	0.144387	-2.77462	0.00552667	0.061052	9913.98	10532.7	9261.02	13610.2	13492.5	12113.8
ENSG00000091136	LAMB1	11030.7	0.606377	0.21854	2.77468	0.00552565	0.061052	14003.5	12679.9	13263.6	6465.28	9599.96	10171.8
ENSG00000105755	ETHE1	738.106	0.811678	0.292565	2.77435	0.00553119	0.0610633	961.133	864.994	993.893	771.556	368.028	469.03
ENSG00000138378	STAT4	20.2811	1.88994	0.681381	2.7737	0.00554235	0.0610708	26.7398	36.7079	31.0403	11.1711	14.4349	1.59268
ENSG00000171227	TMEM37	136.8	0.769362	0.27736	2.77388	0.00553924	0.0610708	172.754	179.309	163.954	136.389	86.2384	82.157
ENSG00000168309	FAM107A	4.80991	3.91773	1.41304	2.77255	0.00556187	0.0612472	6.93358	16.9302	3.52151	0	0.745775	0.728373
ENSG00000136490	LIMD2	954.564	-0.658396	0.23755	-2.77161	0.00557793	0.0613854	797.766	720.206	702.344	1480.07	1153.83	873.16
ENSG00000110723	EXPH5	54.6955	-1.18437	0.427358	-2.77137	0.00558212	0.0613928	25.6044	53.1598	22.3756	57.6436	83.5852	85.8041
ENSG00000011451	WIZ	2573.69	-0.492414	0.177787	-2.76969	0.00561089	0.061637	2150.92	2147.12	2116.54	3550.83	2843.03	2633.67
ENSG00000188747	NOXA1	7.82439	2.57688	0.930394	2.76967	0.00561139	0.061637	20.0974	9.77699	10.5655	1.54782	1.07776	3.88077
ENSG00000166025	AMOTL1	829.637	0.661499	0.238919	2.76871	0.0056278	0.0617345	1080.53	1032.79	938.375	455.932	723.329	746.867
ENSG00000182700	IGIP	65.1988	0.864813	0.312372	2.76854	0.00563086	0.0617345	71.5519	82.5995	98.5745	40.9606	42.4215	55.0849
ENSG00000183287	CCBE1	1802.69	-0.461464	0.166667	-2.76878	0.00562672	0.0617345	1412.19	1643.91	1494.49	1892.32	2327.16	2046.06
ENSG00000178860	MSC	2733.71	0.455442	0.164539	2.76799	0.00564035	0.0617609	3269.47	2959.57	3254.33	2622.56	2171.46	2124.89
ENSG00000203711	C6orf99	12.2992	-2.66633	0.963206	-2.76819	0.00563691	0.0617609	0.870211	9.10562	1.15349	37.0617	14.3378	11.2665
ENSG00000271425	NBPF10	561.851	0.53079	0.191836	2.7669	0.00565924	0.061929	634.15	706.02	653.042	380.05	511.429	486.415
ENSG00000008226	DLEC1	4.3943	4.05357	1.46587	2.76529	0.00568716	0.0621955	5.27329	3.07975	16.5419	0.784763	0.686075	0
ENSG00000072135	PTPN18	1045	-0.51557	0.186465	-2.76496	0.00569289	0.0622192	866.664	829.156	884.789	1419.27	1026.49	1243.61
ENSG00000138162	TACC2	948.43	0.451239	0.163256	2.76399	0.00570988	0.0623659	1143.69	1007.02	1134.49	880.496	750.816	774.063
ENSG00000157657	ZNF618	409.697	0.814938	0.294928	2.76318	0.00572413	0.0624532	513.434	648.826	406.4	200.717	342.995	345.808
ENSG00000159055	MIS18A	1615.53	-0.425043	0.153827	-2.76312	0.00572522	0.0624532	1312.99	1497.22	1327.18	1954.46	1883.5	1717.83
ENSG00000168056	LTBP3	11009.2	0.791476	0.286463	2.76292	0.0057286	0.0624532	13999.2	11980.4	15885.3	11343.7	5598.06	7248.31
ENSG00000166347	CYB5A	211.443	-0.567494	0.205471	-2.76192	0.00574623	0.0625283	157.342	178.24	174.791	256.248	278.519	223.52
ENSG00000185379	RAD51D	863.183	-0.446269	0.161561	-2.76222	0.00574089	0.0625283	658.891	763.574	769.001	974.155	1060.86	952.614
ENSG00000261061	RP11-303E16.2	277.237	-0.779843	0.282343	-2.76204	0.00574421	0.0625283	201.938	210.151	199.54	490.25	269.214	292.329
ENSG00000178999	AURKB	3515.02	-0.555592	0.201183	-2.76163	0.00575133	0.0625448	2750.13	2938.02	2850.22	5197.41	3752.96	3601.36
ENSG00000164400	CSF2	10.967	-3.09975	1.12272	-2.76092	0.00576386	0.0626421	3.09575	4.03583	0	9.19265	43.3225	6.15506
ENSG00000255346	NOX5	30.7841	2.39076	0.86639	2.75945	0.00578991	0.062886	47.4676	19.9381	84.5098	25.5705	1.86508	5.35351
ENSG00000171223	JUNB	3885.78	0.49582	0.179716	2.75891	0.00579951	0.0629511	4414.36	4427.41	4796.97	3778.31	3123.45	2774.18
ENSG00000133101	CCNA1	66.8857	0.870718	0.315655	2.75845	0.0058077	0.0629776	78.9914	90.1762	89.482	62.5841	37.9211	42.1591
ENSG00000232434	C9orf172	999.413	-0.727241	0.263669	-2.75816	0.00581276	0.0629776	638.014	834.151	784.864	1666.75	934.893	1137.81
ENSG00000245275	SAP30L-AS1	46.6034	1.05131	0.38114	2.75832	0.00580996	0.0629776	55.3544	86.1005	47.9111	27.2463	32.9044	30.1039
ENSG00000204837	RP11-204M4.2	18.3618	1.73328	0.628827	2.75637	0.00584471	0.0632845	23.2194	25.2696	36.6942	4.85862	4.73924	15.3898
ENSG00000064042	LIMCH1	1188.57	0.6857	0.248827	2.75573	0.00585614	0.0633297	1569.35	1370.55	1459.1	659.418	886.296	1186.67
ENSG00000263020	CSNK2B-LY6G5B-562	314.435	-0.91794	0.333088	-2.75585	0.00585403	0.0633297	222.645	212.69	216.536	628.618	336.3	269.819
ENSG00000186174	BCL9L	4617.98	0.479252	0.17396	2.75495	0.00587004	0.0634408	5434.66	5020.53	5679.75	3307.37	3900.47	4365.13
ENSG00000107175	CREB3	1620.82	-0.587267	0.21324	-2.75402	0.00588679	0.0635825	1269.85	1313.6	1301.63	2464.19	1755.76	1619.87
ENSG00000105011	ASF1B	3317.98	-0.481164	0.174734	-2.7537	0.00589264	0.0636063	2842.06	2745.19	2721.23	4554.16	3535.95	3509.32
ENSG00000126878	AIF1L	30.6127	-1.88371	0.684492	-2.75198	0.00592355	0.0639004	5.92483	24.4769	8.0357	52.1619	73.0202	20.0569
ENSG00000073331	ALPK1	248.494	0.651973	0.236934	2.7517	0.0059286	0.0639154	247.41	303.037	360.874	173.697	187.069	218.879
ENSG00000180921	FAM83H	2485.63	-0.432847	0.157359	-2.75069	0.005947	0.0640743	2300.17	2019.08	2026.81	3133.51	2757.8	2676.4
ENSG00000183780	SLC35F3	105.136	-0.736136	0.267654	-2.75033	0.00595355	0.0641053	87.3681	82.2099	67.0905	147.063	138.709	108.373
ENSG00000128591	FLNC	9336.6	-0.395502	0.143844	-2.74952	0.00596828	0.0642243	8227.37	8437.16	7529.73	11356.8	10520	9948.47
ENSG00000100422	CERK	1374.93	-0.43179	0.157111	-2.74831	0.00599029	0.0644215	1252.42	1057.67	1202.23	1519.76	1682.46	1535.07
ENSG00000162636	FAM102B	373.866	0.991342	0.360829	2.7474	0.00600691	0.0645604	514.484	459.643	519.275	119.804	291.45	338.544
ENSG00000145220	LYAR	1928.74	-0.543811	0.198034	-2.74604	0.00603185	0.0647488	1649	1648.42	1410.62	2574.4	2442.11	1847.91
ENSG00000157353	FUK	340.129	-0.502904	0.183131	-2.74615	0.00603	0.0647488	284.02	267.17	291.81	424.61	419.443	353.722
ENSG00000135636	DYSF	131.717	-0.911693	0.332038	-2.74575	0.00603725	0.0647669	102.483	103.223	69.2512	237.541	146.689	131.115
ENSG00000254858	MPV17L2	945.032	-0.646027	0.235308	-2.74545	0.00604282	0.0647869	854.022	717.73	638.95	1427.28	1117.02	915.197
ENSG00000171174	RBKS	124.77	-0.737842	0.268816	-2.74479	0.006055	0.0648777	88.2413	96.848	94.9245	200.111	134.303	134.196
ENSG00000198585	NUDT16	1147.38	-0.434156	0.158231	-2.74381	0.00607315	0.0650323	911.679	1080.02	936.508	1379.36	1255.56	1321.13
ENSG00000133773	CCDC59	696.987	-0.454447	0.16567	-2.74309	0.00608641	0.0650761	633.79	585.973	544.909	837.144	842.225	737.879
ENSG00000169750	RAC3	252.852	0.867133	0.316128	2.74298	0.00608843	0.0650761	326.375	297.485	354.986	262.196	117.676	158.395
ENSG00000185215	TNFAIP2	7606.05	-0.392413	0.143051	-2.74317	0.006085	0.0650761	6986.52	6645.21	6102.31	8926.3	8868.97	8106.98
ENSG00000196935	SRGAP1	1650.74	0.625147	0.227986	2.74204	0.00610594	0.0652214	1892.34	2265.21	1852.61	966.331	1440.59	1487.33
ENSG00000242125	SNHG3	1021.75	-0.476033	0.173618	-2.74185	0.00610949	0.0652214	800.032	978.729	786.013	1194.74	1255.76	1115.2
ENSG00000147509	RGS20	1225.88	-0.471849	0.172168	-2.74064	0.00613205	0.0653399	1084.4	1007.37	988.744	1598.4	1436.92	1239.47
ENSG00000178605	GTPBP6	2038.89	-0.717035	0.261623	-2.74072	0.00613039	0.0653399	1602.07	1581.81	1442.51	3527.65	2057.96	2021.36
ENSG00000198736	MSRB1	1542.89	-0.691216	0.252227	-2.74045	0.00613555	0.0653399	1200.07	1204.28	1135.57	2597.19	1476.69	1643.52
ENSG00000106025	TSPAN12	166.526	0.82436	0.301004	2.7387	0.00616834	0.065649	199.959	266.617	172.968	84.8736	131.208	143.529
ENSG00000185112	FAM43A	248.013	0.727983	0.265835	2.73848	0.00617244	0.0656527	337.178	305.031	284.26	251.299	163.113	147.198
ENSG00000072163	LIMS2	56.0836	0.980323	0.358011	2.73825	0.0061767	0.065658	54.5236	70.6514	97.6075	40.2676	37.9406	35.5109
ENSG00000111641	NOP2	2580.17	-0.490636	0.179214	-2.73771	0.00618691	0.0657265	2195.47	2334.94	1906.72	3260.93	3179.72	2603.27
ENSG00000019485	PRDM11	246.981	-0.495197	0.181059	-2.735	0.00623799	0.0662102	211.69	199.53	203.754	278.192	306.95	281.769
ENSG00000122862	SRGN	122.285	-0.934731	0.341779	-2.73489	0.00624002	0.0662102	84.9173	115.894	51.89	158.429	184.153	138.426
ENSG00000005249	PRKAR2B	267.902	0.891153	0.325983	2.73374	0.00626198	0.0663625	321.468	330.782	392.896	105.578	210.422	246.269
ENSG00000138685	FGF2	2908.21	0.919778	0.336669	2.73199	0.00629522	0.0666356	3963.76	4188.58	3264.2	1039.37	2522.75	2470.57
ENSG00000197785	ATAD3A	5566.14	-0.737701	0.270024	-2.73199	0.00629537	0.0666356	4384.3	4175.35	3959.28	9808.88	5950.99	5118.07
ENSG00000129003	VPS13C	686.637	0.615989	0.225578	2.73071	0.00631985	0.0668541	877.92	822.387	802.008	391.395	626.962	599.147
ENSG00000117385	P3H1	5642.03	-0.406636	0.148931	-2.73036	0.00632658	0.0668848	4719.54	4868.66	4967.6	7104.06	5883.69	6308.6
ENSG00000106683	LIMK1	6123.47	-0.451198	0.165297	-2.72962	0.00634069	0.0669934	5214.4	4996.46	5309.39	8086.71	6241.1	6892.77
ENSG00000082512	TRAF5	101.054	0.941408	0.344937	2.72922	0.00634845	0.0670348	116.356	186.966	96.1444	58.8017	82.8224	65.2359
ENSG00000258461	RP11-164J13.1	4.36622	4.3967	1.61149	2.72834	0.00636543	0.0671735	14.456	2.0103	8.56615	0	1.16491	0
ENSG00000254901	MEF2BNB	733.562	-0.67172	0.246438	-2.72572	0.0064161	0.0676674	508.784	564.144	623.037	1191.37	746.268	767.767
ENSG00000263620	RP11-599B13.6	53.5174	1.05736	0.38802	2.725	0.00643006	0.0677737	65.139	62.0532	88.8714	35.2728	47.1031	22.6647
ENSG00000162496	DHRS3	1609.89	1.37195	0.504024	2.72199	0.00648902	0.0683539	2312.2	1879.55	2775.16	1530.22	250.832	911.393
ENSG00000138134	STAMBPL1	530.094	0.447569	0.164473	2.72124	0.00650373	0.0684676	626.029	565.495	643.773	421.566	454.075	469.628
ENSG00000117877	CD3EAP	3120.05	-0.448036	0.164677	-2.72069	0.00651457	0.0685404	2694.47	2736.77	2486.84	3597.62	4031.64	3172.96
ENSG00000164045	CDC25A	961.007	-0.522334	0.192229	-2.71725	0.0065827	0.0692155	728.518	926.144	712.673	1069.08	1263.42	1066.21
ENSG00000103227	LMF1	39.729	1.28358	0.472491	2.71662	0.00659514	0.0693046	76.9402	29.0754	63.6767	22.1421	19.661	26.8787
ENSG00000172889	EGFL7	306.13	0.934725	0.344163	2.71594	0.0066088	0.0694063	425.172	348.634	430.437	330.574	143.744	158.217
ENSG00000164051	CCDC51	540.098	-0.55225	0.203397	-2.71514	0.00662485	0.0694913	440.089	421.147	451.497	775.523	607.98	544.352
ENSG00000267480	RP11-703I16.1	12.2089	1.88097	0.692769	2.71515	0.00662458	0.0694913	24.5767	10.9874	21.7602	6.61946	5.79794	3.51193
ENSG00000162645	GBP2	87.0019	0.936668	0.34543	2.7116	0.00669594	0.0701949	85.0031	111.459	143.763	80.3545	55.03	46.4012
ENSG00000100403	ZC3H7B	7769.55	-0.34665	0.127983	-2.70856	0.00675758	0.0707561	7156.49	6778.29	6587.28	8754.23	8835.05	8505.97
ENSG00000133056	PIK3C2B	503.73	0.744571	0.274894	2.70858	0.00675718	0.0707561	727.754	634.704	530.955	299.374	316.537	513.056
ENSG00000164136	IL15	279.343	0.533156	0.19694	2.7072	0.0067854	0.0710048	336.122	309.471	345.97	195.674	242.982	245.841
ENSG00000104825	NFKBIB	1567.05	-0.623516	0.230412	-2.70609	0.00680799	0.0711986	1253.22	1236.57	1209.78	2472.89	1733.73	1496.12
ENSG00000078269	SYNJ2	7932.56	-0.370519	0.136951	-2.70549	0.00682043	0.071204	7110.53	7266.14	6382.27	9102.53	8751.18	8982.7
ENSG00000187244	BCAM	663.198	0.874387	0.323192	2.70547	0.00682074	0.071204	824.002	930.656	818.971	679.174	273.21	453.176
ENSG00000248049	UBA6-AS1	194.147	0.538188	0.198919	2.70557	0.00681881	0.071204	214.806	226.795	248.18	155.715	153.091	166.295
ENSG00000132773	TOE1	639.397	-0.517203	0.191248	-2.70436	0.00684363	0.0714003	559.853	528.244	489.532	842.103	786.394	630.259
ENSG00000102053	ZC3H12B	42.9028	1.08616	0.401928	2.70238	0.00688446	0.0717529	66.7621	58.1466	51.5495	15.3782	29.8048	35.7753
ENSG00000106266	SNX8	3781.44	-0.628808	0.232692	-2.70232	0.00688565	0.0717529	3170.4	3243.78	2496.31	5847.05	4114.92	3816.18
ENSG00000229852	RP11-398K22.12	170.056	-0.592033	0.219136	-2.70167	0.00689912	0.0718504	132.21	140.392	133.39	231.317	174.853	208.171
ENSG00000162542	TMCO4	571.551	-0.530264	0.196402	-2.69989	0.00693618	0.0721933	508.138	428.002	466.978	786.021	582.227	657.939
ENSG00000124243	BCAS4	450.99	-0.673467	0.249471	-2.69958	0.0069427	0.0721958	318.077	311.27	412.263	708.382	460.931	495.018
ENSG00000126561	STAT5A	44.8538	-1.30387	0.483008	-2.69948	0.00694469	0.0721958	33.4625	31.7485	12.9013	57.8206	88.8105	44.3792
ENSG00000122641	INHBA	8132.35	0.574946	0.213017	2.69906	0.00695352	0.0722446	10500.3	8869.35	9824.11	6710.01	7824.11	5066.22
ENSG00000093009	CDC45	1083.26	-0.551162	0.20424	-2.6986	0.00696325	0.0722958	848.802	982.63	805.072	1552.9	1182.91	1127.27
ENSG00000169718	DUS1L	2709.84	-0.607458	0.225115	-2.69843	0.00696672	0.0722958	2205.95	2069.04	2166.68	4232.62	2967.23	2617.54
ENSG00000104131	EIF3J	3597.11	-0.414067	0.153525	-2.69706	0.00699543	0.0724943	2837.41	3425.98	2989.69	4288.21	4108.27	3933.09
ENSG00000121064	SCPEP1	686.033	0.414541	0.153731	2.69653	0.0070066	0.0724943	764.399	806.704	780.132	630.263	553.241	581.46
ENSG00000162426	SLC45A1	20.8858	1.34503	0.498767	2.6967	0.00700305	0.0724943	29.2529	24.3232	36.2388	15.2445	10.4058	9.84976
ENSG00000258245	RP11-114H23.3	6.2795	3.27384	1.21385	2.69706	0.00699547	0.0724943	9.22384	9.98092	14.5523	3.91998	0	0
ENSG00000213420	GPC2	35.4411	1.21475	0.45054	2.6962	0.0070135	0.0725227	34.7843	52.2152	61.8375	12.5833	25.4705	25.756
ENSG00000070423	RNF126	3197.26	-0.593721	0.220275	-2.69536	0.00703118	0.0726195	2629.55	2541.67	2473.22	4934.22	3499.99	3104.88
ENSG00000161960	EIF4A1	33089.5	-0.467199	0.173323	-2.69554	0.00702752	0.0726195	28267.6	28130.7	26935.1	45139.9	36147.2	33916.4
ENSG00000145901	TNIP1	6322.79	-0.476235	0.17672	-2.69486	0.00704178	0.0726859	5546.94	4944.83	5372.78	8334.36	7517.49	6220.34
ENSG00000162599	NFIA	338.282	0.608331	0.225754	2.69467	0.00704593	0.0726859	356.913	435.197	433.23	322.465	219.231	262.657
ENSG00000079999	KEAP1	3635.68	-0.520035	0.193177	-2.69202	0.00710203	0.0731782	3117.06	3109.18	2735.65	5155.22	3997.35	3699.62
ENSG00000130176	CNN1	29.1617	-1.17276	0.435681	-2.69179	0.00710696	0.0731858	19.9342	11.1699	22.677	36.9286	40.1309	44.1294
ENSG00000142409	ZNF787	2329.79	-0.796663	0.296161	-2.68997	0.00714586	0.0735429	1725.1	1776.87	1604.11	4377.56	2370.25	2124.83
ENSG00000198546	ZNF511	524.987	-0.623931	0.232014	-2.6892	0.00716233	0.0736691	394.44	444.879	399.402	819.648	547.246	544.306
ENSG00000085231	TAF9	493.541	-0.551148	0.205157	-2.68647	0.0072212	0.0742309	435.751	437.702	328.496	594.538	636.228	528.53
ENSG00000128536	CDHR3	45.8438	0.900603	0.335494	2.68441	0.00726585	0.074646	62.2851	58.4787	57.9548	39.0349	26.7052	30.6038
ENSG00000039523	FAM65A	4824.64	-0.341145	0.127117	-2.68371	0.00728094	0.074757	4117.65	4240.77	4411.5	5502.57	5350.4	5324.95
ENSG00000197757	HOXC6	249.051	-0.534858	0.199398	-2.68237	0.00731036	0.0750149	189.286	218.568	202.736	313.973	257.427	312.315
ENSG00000147010	SH3KBP1	4660.44	0.406665	0.151634	2.68189	0.0073208	0.0750779	5779.63	4948.57	5211.82	3706.17	4100.22	4216.24
ENSG00000054690	PLEKHH1	228.708	0.798468	0.297847	2.6808	0.00734456	0.0751012	223.137	247.432	401.91	138.045	178.777	182.948
ENSG00000065613	SLK	3456.91	1.00341	0.374233	2.68123	0.00733517	0.0751012	4823.36	4114.07	4902.03	1017.45	2871.65	3012.89
ENSG00000136104	RNASEH2B	418.497	-0.459976	0.171557	-2.68119	0.00733605	0.0751012	386.048	336.39	334.761	502.715	492.414	458.655
ENSG00000159069	FBXW5	4973.98	-0.71549	0.266889	-2.68085	0.00734362	0.0751012	3789.51	3640.72	3864.47	8742.84	4851.26	4955.07
ENSG00000171570	RAB4B-EGLN2	19.26	-1.47981	0.551883	-2.68138	0.00733192	0.0751012	9.52797	6.90098	13.0248	38.7057	28.8358	18.5646
ENSG00000152518	ZFP36L2	955.224	0.842452	0.314347	2.68001	0.00736198	0.0752352	1278.49	1224.31	1177.76	380.234	905.894	764.657
ENSG00000117280	RAB29	759.594	0.439084	0.163946	2.67822	0.00740141	0.0755939	917.237	882.592	823.228	597.596	711.002	625.906
ENSG00000204936	CD177	5.88936	3.22609	1.2047	2.67792	0.00740819	0.0756189	10.2939	5.0203	16.3782	1.32325	2.32059	0
ENSG00000065427	KARS	5707.07	-0.499945	0.186758	-2.67697	0.00742917	0.0757815	4893.3	4803.7	4486.25	8051.6	6128.54	5879.04
ENSG00000136811	ODF2	2403.8	-0.397065	0.148339	-2.67674	0.00743428	0.0757815	1878.44	2244.07	2102.87	2754.52	2675.03	2767.89
ENSG00000154165	GPR15	722.424	0.623785	0.233085	2.67622	0.00744581	0.0757815	827.897	856.318	945.486	417.472	600.51	686.86
ENSG00000196205	EEF1A1P5	104.132	-0.790312	0.295285	-2.67644	0.00744096	0.0757815	86.4651	84.1292	58.5856	162.374	117.158	116.081
ENSG00000198142	SOWAHC	1006.02	0.817079	0.305307	2.67625	0.00744509	0.0757815	1428.1	1109.14	1314.24	426.995	926.959	830.69
ENSG00000104980	TIMM44	2981.79	-0.518592	0.193885	-2.67474	0.00747867	0.0760716	2537.88	2468.42	2348.08	4290.76	3168.3	3077.33
ENSG00000054793	ATP9A	361.766	0.772248	0.288777	2.6742	0.0074908	0.0761506	474.169	420.882	475.069	164.343	314.791	321.339
ENSG00000114796	KLHL24	159.12	1.08713	0.406774	2.67257	0.00752722	0.0764764	251.029	143.691	254.39	116.075	51.3529	138.182
ENSG00000157978	LDLRAP1	1278.1	-0.477135	0.178572	-2.67195	0.00754126	0.0765744	1110.34	1027.64	1067.33	1740.06	1320.55	1402.66
ENSG00000133110	POSTN	18.4426	1.84169	0.689394	2.67146	0.00755224	0.0766198	37.0687	33.447	14.7997	15.3499	3.28976	6.7008
ENSG00000167693	NXN	5993.52	-0.558676	0.209135	-2.67136	0.0075545	0.0766198	4708.84	4969.8	4862.25	9031.64	6356.89	6031.73
ENSG00000126953	TIMM8A	426.635	-0.479535	0.179559	-2.67063	0.00757081	0.0767251	371.821	351.662	345.233	505.785	546.631	438.68
ENSG00000162994	CLHC1	93.5479	0.925686	0.346633	2.67051	0.00757366	0.0767251	88.3171	178.983	101.717	67.1797	58.535	66.5553
ENSG00000184985	SORCS2	1640.17	0.473988	0.177601	2.66883	0.00761165	0.0770652	2161.22	1627.77	1932.1	1420.56	1409.41	1289.96
ENSG00000111962	UST	710.576	0.62376	0.233779	2.66816	0.00762677	0.0771289	935.166	749.66	900.956	422.448	674.763	580.462
ENSG00000164744	SUN3	13.7361	1.55653	0.583338	2.66832	0.00762327	0.0771289	21.8849	19.1046	20.4679	6.69245	8.27106	5.99546
ENSG00000142408	CACNG8	44.7939	1.12368	0.421177	2.66794	0.00763176	0.0771346	65.5754	72.3121	45.8304	32.4075	35.8853	16.7527
ENSG00000111728	ST8SIA1	14.6228	-2.60112	0.975315	-2.66696	0.00765413	0.0772713	4.27222	3.4214	2.42426	5.21665	63.8635	8.53845
ENSG00000196642	RABL6	10295.1	-0.645274	0.241944	-2.66704	0.00765219	0.0772713	8288.33	8178.66	7623.62	16935.9	10219.8	10524
ENSG00000185803	SLC52A2	6199.18	-0.611548	0.229363	-2.66629	0.0076693	0.0772905	5312.13	4636.8	4763.89	9776.7	6590.11	6115.44
ENSG00000255641	RP11-277P12.6	6.44349	3.38363	1.26898	2.66642	0.00766637	0.0772905	16.5736	5.0084	13.5902	0	3.48876	0
ENSG00000279569	RP11-394B2.1	76.4998	-0.886525	0.332482	-2.66639	0.00766715	0.0772905	48.181	69.287	43.587	121.169	99.7462	77.0282
ENSG00000126777	KTN1	8402.04	0.398336	0.149437	2.66558	0.00768549	0.077409	9667.97	9352.14	9645.64	6482.49	7356.23	7907.8
ENSG00000151131	C12orf45	392.4	-0.502643	0.188665	-2.66421	0.00771698	0.0776813	330.49	324.615	318.352	498.347	492.53	390.066
ENSG00000197702	PARVA	1393.67	-0.485768	0.182435	-2.6627	0.00775171	0.077986	1220.21	1306.74	958.623	1612.58	1637.78	1626.12
ENSG00000107959	PITRM1	4752.64	-0.360312	0.135508	-2.65898	0.00783777	0.0787317	4266.15	3903.66	4316.02	5563.46	5213.49	5253.06
ENSG00000177946	CENPBD1	258.264	-0.634288	0.238524	-2.65922	0.00783224	0.0787317	190.635	220.794	194.807	395.794	260.821	286.733
ENSG00000196924	FLNA	132123	-0.608734	0.228941	-2.65891	0.00783936	0.0787317	112327	104510	97126.5	207969	142140	128667
ENSG00000107864	CPEB3	76.5667	1.23748	0.465459	2.65862	0.0078461	0.0787381	107.549	113.178	102.858	14.8746	56.9851	63.9547
ENSG00000152061	RABGAP1L	348.685	0.525684	0.197737	2.6585	0.00784902	0.0787381	412.804	433.943	389.053	237.738	308.629	309.946
ENSG00000175768	TOMM5	1978.34	-0.433473	0.163064	-2.6583	0.00785358	0.0787387	1641.79	1687.88	1719.04	2563	2242.3	2016.03
ENSG00000116584	ARHGEF2	1868.34	0.528105	0.198706	2.65772	0.00786719	0.0788098	2338.43	2066.58	2213.54	1821.65	1245.41	1524.44
ENSG00000161980	POLR3K	736.668	-0.581778	0.21891	-2.65761	0.0078697	0.0788098	582.719	659.044	528.333	1088.26	813.247	748.402
ENSG00000162601	MYSM1	635.66	0.811781	0.305541	2.65686	0.00788716	0.0789394	650.139	944.698	839.996	284.695	493.297	601.133
ENSG00000109917	ZPR1	1603	-0.503976	0.189737	-2.65618	0.00790303	0.0790529	1424.18	1294.44	1258.32	2245.05	1742.79	1653.25
ENSG00000109738	GLRB	115.403	0.870785	0.327895	2.65569	0.00791473	0.0791246	164.255	143.592	140.226	48.2352	105.044	91.069
ENSG00000128923	FAM63B	780.999	1.02267	0.385151	2.65525	0.00792492	0.0791812	1080.52	1031.27	1028.75	222.914	583.591	738.952
ENSG00000179862	CITED4	45.6564	1.17226	0.44215	2.65127	0.00801894	0.0800748	71.1813	53.2863	63.9936	46.9113	18.3567	20.209
ENSG00000132274	TRIM22	10.6686	1.80643	0.68168	2.64996	0.00805003	0.0802935	20.1415	12.353	17.3519	6.13729	3.20378	4.82395
ENSG00000166912	MTMR10	589.708	0.861802	0.325196	2.6501	0.00804677	0.0802935	827.615	696.254	759.196	231.354	454.913	568.916
ENSG00000133627	ACTR3B	253.816	-0.539887	0.203755	-2.64969	0.00805658	0.0803129	184.544	220.366	214.784	327.137	311.63	264.439
ENSG00000137802	MAPKBP1	633.772	0.40623	0.15336	2.64887	0.00807606	0.0804612	690.344	745.483	731.449	514.931	554.141	566.281
ENSG00000204673	AKT1S1	6323.49	-0.646821	0.244277	-2.6479	0.00809939	0.0806476	4846.16	5016.27	4923.97	10477.1	6298.34	6379.1
ENSG00000168301	KCTD6	104.014	0.67791	0.256117	2.64688	0.00812377	0.0808443	121.202	140.347	122.428	73.1959	94.945	71.9672
ENSG00000164638	SLC29A4	615.592	0.806799	0.304878	2.6463	0.00813787	0.0808535	733.017	781.949	833.258	668.023	318.687	358.62
ENSG00000213551	DNAJC9	3590.78	-0.390599	0.147604	-2.64627	0.00813859	0.0808535	3191.12	3247.4	2884.56	4391.25	3971.04	3859.31
ENSG00000255717	SNHG1	950.983	-0.561191	0.212046	-2.64654	0.00813187	0.0808535	763.413	803.558	736.946	1385.8	1111.81	904.368
ENSG00000005156	LIG3	1224	-0.563983	0.213203	-2.64529	0.00816217	0.0810417	781.006	1018.32	1163.45	1538.73	1546.97	1295.49
ENSG00000115204	MPV17	1172.76	0.441058	0.166758	2.6449	0.00817157	0.0810889	1292.66	1274.05	1483.73	1099.69	946.993	939.412
ENSG00000196656	AC004057.1	2703.66	-0.635026	0.240135	-2.64445	0.00818235	0.0811497	2227.18	2210	1916.47	4370.18	2742.74	2755.41
ENSG00000100031	GGT1	834.047	-0.602306	0.227829	-2.64367	0.00820117	0.0812771	621.531	706.852	657.595	1296.39	859.701	862.21
ENSG00000167513	CDT1	2649.86	-0.694354	0.262661	-2.64354	0.00820449	0.0812771	2376.32	1766.35	1929.67	4425.22	2830.37	2571.23
ENSG00000104324	CPQ	123.805	0.614133	0.232336	2.6433	0.00821024	0.0812879	162.428	132.813	153.589	103.381	99.4472	91.1726
ENSG00000127564	PKMYT1	3269	-0.703886	0.266369	-2.64252	0.00822918	0.0814292	2577.23	2518.6	2364.2	5704.61	3304.15	3145.18
ENSG00000250264	XXbac-BPG246D15.9	256.286	-0.655747	0.248201	-2.642	0.0082417	0.0815069	199.774	192.912	203.939	281.446	406.023	253.621
ENSG00000069998	CECR5	1036.26	-0.524537	0.198791	-2.63864	0.00832401	0.0822744	881.801	854.054	813.29	1493.34	1063.3	1111.77
ENSG00000088538	DOCK3	146.356	0.630118	0.238874	2.63787	0.00834297	0.0823003	178.355	159.513	195.736	118.56	96.2711	129.703
ENSG00000122729	ACO1	2925.29	-0.352051	0.133448	-2.63812	0.00833669	0.0823003	2651.29	2629.5	2430.19	3358.62	3203.13	3279.05
ENSG00000149948	HMGA2	1750.68	0.606735	0.230019	2.63776	0.00834548	0.0823003	2238.21	1988.57	2115.31	1068.13	1779.28	1314.6
ENSG00000236824	BCYRN1	7052.89	-0.72646	0.27538	-2.63803	0.00833894	0.0823003	4689.35	6185.42	5065.77	12324.6	7105.71	6946.45
ENSG00000128791	TWSG1	3953.63	0.982515	0.372577	2.63708	0.00836236	0.0823738	5518.96	5252.42	4979.71	1169.69	3436.57	3364.43
ENSG00000153944	MSI2	867.49	0.529841	0.200915	2.63714	0.00836089	0.0823738	1064.01	1076.85	935.368	568.379	785.962	774.374
ENSG00000171522	PTGER4	462.678	-1.14976	0.436139	-2.63621	0.00838377	0.0824915	295.423	331.432	235.928	244.057	971.869	697.361
ENSG00000269604	AC005523.2	1173.85	-0.461521	0.175064	-2.6363	0.00838152	0.0824915	1033.91	1000.48	928.019	1556.75	1320.26	1203.7
ENSG00000041353	RAB27B	414.319	1.11776	0.424085	2.63569	0.00839655	0.0825708	627.522	576.64	498.324	119.627	212.456	451.345
ENSG00000205269	TMEM170B	59.729	0.882601	0.334902	2.6354	0.00840371	0.0825947	85.0378	72.6185	74.6242	32.3393	56.6215	37.1325
ENSG00000123636	BAZ2B	411.984	0.59697	0.226629	2.63412	0.00843548	0.0828603	510.361	502.43	478.121	277.884	286.748	416.357
ENSG00000144791	LIMD1	804.306	0.807512	0.306699	2.63292	0.00846549	0.0831083	1143.86	901.229	1025.44	340.496	708.273	706.539
ENSG00000017483	SLC38A5	6088.72	-0.648939	0.246498	-2.63264	0.00847248	0.0831302	4669.97	4741.65	4813.27	10136.4	6054.46	6116.55
ENSG00000162836	ACP6	550.635	0.720676	0.27379	2.63222	0.00848291	0.0831858	606.696	687.982	759.244	569.273	300.527	380.09
ENSG00000108829	LRRC59	16498	-0.434991	0.165316	-2.63127	0.00850674	0.0833728	14340.2	14750	12997.7	21356.2	18728.2	16815.4
ENSG00000109180	OCIAD1	2800.91	0.370402	0.140808	2.63055	0.00852457	0.0834788	3221.88	3099.33	3154.78	2244.52	2559.49	2525.46
ENSG00000123545	NDUFAF4	409.498	-0.630457	0.239676	-2.63045	0.00852712	0.0834788	362.593	270.575	330.31	601.491	498.254	393.762
ENSG00000130720	FIBCD1	1149.27	0.782798	0.297642	2.63	0.00853852	0.0835435	1429.02	1295.78	1632.93	1243.12	647.024	647.719
ENSG00000249923	XXbac-B444P24.8	10.0387	2.14285	0.814884	2.62963	0.0085477	0.0835866	18.5681	14.0608	16.3925	1.32603	8.12484	1.75981
ENSG00000058085	LAMC2	3864.34	-0.542268	0.206318	-2.62831	0.0085811	0.0837319	2805.79	3055.16	3577.98	3823.28	5461.42	4462.39
ENSG00000101361	NOP56	8289.97	-0.523941	0.199307	-2.62882	0.00856821	0.0837319	6664.67	7265.69	6471.62	11869.7	9423.22	8044.94
ENSG00000105968	H2AFV	6677.44	-0.411821	0.156669	-2.62861	0.00857339	0.0837319	5840.18	5799.19	5551.55	8644.4	7128.82	7100.52
ENSG00000165322	ARHGAP12	843.808	0.632577	0.240681	2.62828	0.00858175	0.0837319	1120.17	1006.52	953.97	474.971	698.314	808.896
ENSG00000100106	TRIOBP	4006.05	0.47994	0.182677	2.62726	0.00860743	0.0839357	4926.13	4274.95	4797.8	3729.74	2785.55	3522.13
ENSG00000175279	APITD1	606.226	-0.435283	0.165694	-2.62704	0.00861321	0.0839451	482.101	539.069	524.34	759.394	686.493	645.956
ENSG00000089177	KIF16B	633.248	0.655252	0.249577	2.62546	0.00865332	0.084289	955.424	701.469	669.31	374.661	537.097	561.528
ENSG00000167202	TBC1D2B	900.265	0.509605	0.194124	2.62515	0.00866116	0.0843184	1103.2	1079.25	992.131	610.144	756.455	860.412
ENSG00000135241	PNPLA8	524.253	0.781576	0.297768	2.62478	0.00867052	0.0843624	663.313	645.314	681.514	252.624	351.56	551.192
ENSG00000100226	GTPBP1	1326.46	0.470266	0.17929	2.62294	0.00871753	0.0847726	1784.75	1385.19	1453.15	1169.77	1022.94	1142.97
ENSG00000101199	ARFGAP1	6651.11	-0.572278	0.218209	-2.62262	0.00872568	0.0848047	5260.02	5684.8	5101.46	10194.9	7027.41	6638.03
ENSG00000119487	MAPKAP1	2697.15	-0.520287	0.198402	-2.62239	0.00873153	0.0848143	2200.46	2277	2168.47	3918.57	2909.52	2708.86
ENSG00000163898	LIPH	6.09622	2.61385	0.997388	2.6207	0.00877503	0.0851895	12.3752	5.67683	13.4123	1.25503	2.18933	1.66862
ENSG00000160818	GPATCH4	2027.8	-0.548938	0.209513	-2.62006	0.00879138	0.0852071	1783.81	1780.92	1375.58	2675.16	2581.36	1969.95
ENSG00000166949	SMAD3	5901.73	0.5125	0.19558	2.62042	0.00878226	0.0852071	7378.9	6515.03	6924.7	3861.46	5495.87	5234.43
ENSG00000223959	AFG3L1P	426.47	-0.563009	0.214884	-2.62006	0.00879148	0.0852071	300.297	381.952	349.983	443.789	607.395	475.402
ENSG00000147454	SLC25A37	4001.96	0.377118	0.143959	2.61963	0.00880264	0.0852679	4445.46	4306.4	4814.96	3250.88	3683.73	3510.34
ENSG00000145945	FAM50B	153.448	-0.736656	0.281359	-2.61821	0.00883919	0.0855271	113.085	124.377	107.447	253.481	144.385	177.912
ENSG00000143079	CTTNBP2NL	1047.22	0.737373	0.281737	2.61724	0.00886442	0.0856787	1354.89	1280.58	1293.26	481.934	901.362	971.314
ENSG00000144136	SLC20A1	5004.34	-0.398253	0.152166	-2.61723	0.00886467	0.0856787	4473.84	4324.58	4155.9	5231.31	6329.49	5510.91
ENSG00000240303	ACAD11	366.4	0.429679	0.164219	2.6165	0.00888356	0.0858138	405.044	429.031	427.802	312.905	303.005	320.609
ENSG00000106049	HIBADH	1192.31	0.433444	0.165682	2.61612	0.00889342	0.0858141	1372.83	1301.39	1436.75	889.55	1050.94	1102.39
ENSG00000261040	WFDC21P	25.937	1.43573	0.548777	2.61624	0.00889046	0.0858141	41.4928	32.8494	38.2208	26.1528	8.7745	8.1315
ENSG00000115935	WIPF1	1066.25	0.485282	0.185614	2.61447	0.00893647	0.0861344	1309.44	1111.99	1311.88	755.182	981.057	927.966
ENSG00000239306	RBM14	3595.27	-0.504724	0.193046	-2.61453	0.00893502	0.0861344	2851.98	3191.85	2873.19	4923.23	4291.23	3440.11
ENSG00000101057	MYBL2	10439.8	-0.599579	0.22944	-2.61323	0.00896909	0.0864011	8555.4	8352.34	7994.81	16583.4	10675.7	10477.3
ENSG00000070159	PTPN3	1067	0.416637	0.159474	2.61258	0.00898625	0.0865187	1191.63	1201.79	1267.02	817.712	997.462	926.36
ENSG00000027075	PRKCH	205.35	0.617619	0.236424	2.61234	0.00899256	0.0865317	253.79	258.003	233.139	183.966	177.976	125.223
ENSG00000164951	PDP1	2486.47	0.85858	0.328692	2.61211	0.00899854	0.0865416	3273.22	3076.76	3265.93	919.27	2107.53	2276.09
ENSG00000147166	ITGB1BP2	26.9701	-1.31382	0.503407	-2.60986	0.00905795	0.0870171	20.5813	14.7849	11.2993	56.3893	28.4372	30.3285
ENSG00000183128	CALHM3	9.92682	1.94818	0.746449	2.60993	0.00905598	0.0870171	17.5194	11.0722	18.436	6.71604	2.30631	3.51094
ENSG00000048162	NOP16	1276.26	-0.50882	0.195057	-2.60857	0.00909206	0.0872009	1000.84	1076.79	1081.46	1753.54	1523.94	1220.96
ENSG00000140105	WARS	4507.9	0.472789	0.181229	2.60879	0.00908633	0.0872009	5825.73	4698.65	5195.83	4254.52	3293.11	3779.57
ENSG00000188015	S100A3	70.3711	0.861676	0.330317	2.60863	0.00909049	0.0872009	86.9135	103.529	81.3289	63.8337	51.5014	35.1202
ENSG00000155760	FZD7	1373.76	-0.506286	0.194139	-2.60785	0.00911127	0.0873032	1171.08	1209.45	1026.45	1316.56	1749.63	1769.37
ENSG00000182685	BRICD5	182.51	-1.03073	0.395251	-2.6078	0.00911273	0.0873032	89.1252	159.047	111.727	356.247	133.081	245.833
ENSG00000277957	SENP3-EIF4A1	292.837	-0.688619	0.264194	-2.60649	0.00914744	0.0875877	257.708	222.91	192.006	473.051	295.548	315.8
ENSG00000071994	PDCD2	1930.19	-0.3812	0.146316	-2.60532	0.00917889	0.0877781	1681.08	1755.97	1592.63	2301.94	2226.96	2022.59
ENSG00000081177	EXD2	753.069	0.521438	0.200146	2.60529	0.00917961	0.0877781	1000.87	800.851	862.76	515.578	647.137	691.215
ENSG00000104613	INTS10	864.805	-0.507027	0.194629	-2.6051	0.00918487	0.0877781	813.513	705.943	625.487	883.199	1036.34	1124.35
ENSG00000154133	ROBO4	40.1807	-1.43044	0.549112	-2.605	0.00918743	0.0877781	22.56	32.9421	10.7477	78.4413	66.7149	29.6781
ENSG00000145979	TBC1D7	562.756	-0.49747	0.191015	-2.60435	0.00920485	0.0878965	473.231	434.723	491.006	774.274	606.5	596.801
ENSG00000104765	BNIP3L	1432.42	0.51928	0.199426	2.60387	0.00921775	0.0879716	1762.28	1557.59	1743.98	991.178	1116.56	1422.91
ENSG00000017797	RALBP1	6028.8	0.333394	0.128083	2.60296	0.00924238	0.0881585	6781.77	6913.25	6471.87	5510.54	5286.13	5209.24
ENSG00000142303	ADAMTS10	80.4007	0.997338	0.383293	2.60202	0.00926752	0.0883501	88.2897	96.9378	136.402	38.5998	42.3415	79.8331
ENSG00000162976	PQLC3	363.992	0.546972	0.210269	2.6013	0.00928718	0.0884891	467.771	384.016	446.093	243.122	312.314	330.639
ENSG00000236144	TMEM147-AS1	198.59	-0.564396	0.217056	-2.60023	0.00931619	0.0887171	151.919	174.903	154.956	204.959	272.191	232.613
ENSG00000121716	PILRB	750.657	-0.492344	0.189433	-2.59904	0.00934857	0.0888801	523.383	655.195	691.832	958.19	829.873	845.469
ENSG00000148218	ALAD	840.246	0.483849	0.186151	2.59922	0.0093435	0.0888801	1023.49	911.5	1004.5	783.095	585.617	733.28
ENSG00000198951	NAGA	1106.7	0.424299	0.163248	2.5991	0.00934683	0.0888801	1299.84	1128.09	1375.72	997.254	934.27	905.033
ENSG00000006704	GTF2IRD1	1484.17	-0.49997	0.192396	-2.59865	0.00935912	0.0888837	1177.14	1228.79	1281.18	2099.46	1501.16	1617.3
ENSG00000160957	RECQL4	5344.23	-0.726265	0.279475	-2.59868	0.00935829	0.0888837	3900.13	4115.45	4063.17	9634.31	5333.93	5018.39
ENSG00000132603	NIP7	1575.83	-0.57123	0.220097	-2.59536	0.00944923	0.0896907	1234.66	1379.32	1189.96	1508.91	2362.6	1779.51
ENSG00000125844	RRBP1	13976.2	-0.417083	0.160787	-2.59401	0.0094863	0.089896	12228.1	11766.8	11914.3	18287.8	14402.3	15258.1
ENSG00000166510	CCDC68	187.354	0.932902	0.359636	2.59402	0.00948623	0.089896	240.171	210.252	287.579	67.9804	142.248	175.895
ENSG00000178385	PLEKHM3	195.929	0.554546	0.213761	2.59423	0.00948021	0.089896	223.165	248.703	229.712	139.384	182.55	152.059
ENSG00000161551	ZNF577	127.151	0.672418	0.259283	2.59337	0.00950395	0.0900144	131.599	194.208	143.333	100.464	100.959	92.3421
ENSG00000132824	SERINC3	3468.47	0.648667	0.250156	2.59305	0.00951289	0.0900502	4556.24	3800.1	4349.88	1855.2	2992.65	3256.75
ENSG00000126602	TRAP1	5153.79	-0.549832	0.212155	-2.59165	0.00955166	0.090356	4486.05	4154.03	3909.68	7690.33	5612.78	5069.87
ENSG00000181513	ACBD4	137.644	0.570329	0.220076	2.59151	0.00955554	0.090356	176.679	159.36	157.397	120.601	106.312	105.518
ENSG00000160917	CPSF4	1416.55	-0.451991	0.174431	-2.59123	0.00956326	0.0903801	1214.55	1140.87	1232.76	1894.84	1559.61	1456.69
ENSG00000279170	RP1-199J3.6	39.4869	1.03563	0.399771	2.59055	0.00958213	0.0905095	49.7435	54.1074	54.6296	38.3897	19.7064	20.345
ENSG00000171862	PTEN	740.466	0.693691	0.267797	2.59036	0.00958753	0.0905115	902.888	890.781	951.68	375.271	590.053	732.121
ENSG00000232133	IMPDH1P10	12.6942	3.08148	1.19062	2.58813	0.00964983	0.0910504	38.0485	7.02749	22.9181	0	8.17107	0
ENSG00000142583	SLC2A5	99.8435	0.854369	0.330259	2.58697	0.00968246	0.0912798	155.068	98.4784	131.373	88.9538	75.0644	50.124
ENSG00000171388	APLN	645.404	0.53875	0.208262	2.58689	0.00968459	0.0912798	797.63	715.606	778.743	647.333	487.625	445.49
ENSG00000134871	COL4A2	6993.76	0.466476	0.180337	2.58669	0.0096903	0.0912843	8398.51	7854.42	8088.31	6889.09	5756.63	4975.63
ENSG00000171960	PPIH	1323.67	-0.505475	0.195529	-2.58517	0.00973302	0.0916373	1078.04	1153.9	1049.63	1888.38	1398.85	1373.22
ENSG00000139329	LUM	12.2165	-1.67303	0.647307	-2.5846	0.00974915	0.0917397	6.17993	8.50209	3.58902	22.3389	16.7887	15.9007
ENSG00000100985	MMP9	77.2127	-1.06975	0.414197	-2.58271	0.00980276	0.0921945	27.8565	51.3855	69.287	110.206	132.476	72.0649
ENSG00000168495	POLR3D	752.826	-0.590198	0.228613	-2.58165	0.00983303	0.0923797	565.216	607.989	627.393	1081.05	963.518	671.793
ENSG00000251322	SHANK3	155.458	0.765636	0.296569	2.58165	0.00983302	0.0923797	255.654	169.268	161.851	139.91	113.506	92.5613
ENSG00000131171	SH3BGRL	810.82	0.437774	0.169635	2.58069	0.00986043	0.0925873	913.375	914.881	971.541	636.855	645.879	782.387
ENSG00000129932	DOHH	1682.51	-0.616709	0.239104	-2.57925	0.00990141	0.0928822	1369.82	1312.09	1301.64	2689.13	1855.27	1567.13
ENSG00000145107	TM4SF19	166.894	0.59781	0.23178	2.57922	0.00990247	0.0928822	219.161	197.657	185.848	134.696	153.038	110.962
ENSG00000120942	UBIAD1	1048.87	-0.560863	0.217525	-2.57838	0.00992646	0.0930074	946.11	732.92	862.739	1162.26	1528.69	1060.47
ENSG00000141101	NOB1	1868.53	-0.522801	0.202763	-2.57838	0.00992637	0.0930074	1566.18	1590.65	1443.19	2653.76	2178.52	1778.86
ENSG00000107798	LIPA	2597.7	0.577805	0.224197	2.57722	0.00995989	0.0932408	3127.56	2613.12	3593.13	1645.41	2183.95	2423
ENSG00000278619	MRM1	654.241	-0.620281	0.240685	-2.57714	0.00996206	0.0932408	548.611	522.829	475.099	1042.1	674.143	662.659
ENSG00000116455	WDR77	2576.62	-0.4536	0.176022	-2.57694	0.00996786	0.0932451	2256.41	2211.2	2056.23	3463.39	2861.66	2610.86
ENSG00000128512	DOCK4	742.031	1.25617	0.487744	2.57547	0.0100103	0.0935923	1285.63	786.784	1066.36	128.995	657.463	526.956
ENSG00000058262	SEC61A1	10967.7	-0.395928	0.153853	-2.57343	0.0100697	0.0939466	9283.75	9501.04	9630.65	14074.2	11518.6	11798.1
ENSG00000137575	SDCBP	7090.86	0.595671	0.23147	2.57343	0.0100697	0.0939466	8845.92	8026.77	8730.63	4042.48	6132.71	6766.65
ENSG00000138439	FAM117B	311.403	0.835296	0.324575	2.57351	0.0100674	0.0939466	447.205	374.849	376.579	124.279	256.509	288.996
ENSG00000138688	KIAA1109	1303.81	0.953672	0.37056	2.5736	0.0100647	0.0939466	1827.01	1651.61	1683.98	402.874	995.816	1261.54
ENSG00000132718	SYT11	37.8856	1.00907	0.392322	2.57205	0.01011	0.0941709	49.6668	46.1014	56.1655	29.067	16.2598	30.0532
ENSG00000136754	ABI1	1746.11	0.673989	0.262009	2.57238	0.0101001	0.0941709	2222.15	2013.55	2205.31	881.218	1506.54	1647.91
ENSG00000265479	DTX2P1-UPK3BP1-PMS2P11	361.064	-0.508328	0.197634	-2.57207	0.0101094	0.0941709	273.177	304.916	315.055	485.53	417.867	369.838
ENSG00000186814	ZSCAN30	276.271	0.789867	0.307125	2.57181	0.0101167	0.0941839	391.037	301.374	359.038	136.604	183.657	285.917
ENSG00000039650	PNKP	1489.14	-0.485819	0.188972	-2.57085	0.010145	0.0943965	1169.48	1305.35	1246.47	2015.68	1753.54	1444.35
ENSG00000160949	TONSL	4222.19	-0.591962	0.230312	-2.57026	0.0101621	0.0945058	3451.01	3438.49	3213.22	6668.67	4445.66	4116.08
ENSG00000100325	ASCC2	1965.74	-0.441052	0.171636	-2.56969	0.0101791	0.0945626	1719.9	1520.32	1761.92	2573.71	2065.67	2152.92
ENSG00000213424	KRT222	50.3215	1.70917	0.665121	2.56972	0.0101782	0.0945626	76.0974	59.7591	95.5098	2.3834	38.5925	29.5867
ENSG00000227959	RP11-276H7.2	33.3151	-1.07041	0.416715	-2.56868	0.0102087	0.0947877	21.5462	21.1226	21.401	57.8708	47.3848	30.5654
ENSG00000267007	CTB-31O20.3	8.03013	-3.28612	1.27973	-2.56783	0.0102339	0.0949704	3.00461	0	1.41525	32.985	9.05168	1.72421
ENSG00000123342	MMP19	135.955	-0.594472	0.231539	-2.56749	0.0102439	0.0950128	105.129	124.433	95.9987	176.68	157.522	155.967
ENSG00000054277	OPN3	878.969	0.487753	0.190035	2.56665	0.0102686	0.0950439	1017.46	954.188	1107.68	680.592	651.757	862.145
ENSG00000186889	TMEM17	64.6713	0.721813	0.281185	2.56704	0.0102572	0.0950439	83.5114	79.4079	79.0151	45.6298	46.9797	53.4839
ENSG00000205138	SDHAF1	326.863	-0.656512	0.255762	-2.56688	0.0102617	0.0950439	232.459	239.912	287.3	521.932	358.643	320.93
ENSG00000168917	SLC35G2	405.484	0.52977	0.206478	2.56574	0.0102955	0.0952389	457.127	469.352	511.316	267.601	379.638	347.868
ENSG00000196274	Metazoa_SRP	7.31323	-2.40637	0.937976	-2.56549	0.0103031	0.0952586	1.02471	2.00782	3.66148	15.7462	16.1906	5.24851
ENSG00000100060	MFNG	355.961	-0.772341	0.301111	-2.56497	0.0103185	0.0953038	185.643	360.841	243.073	492.7	350.514	502.992
ENSG00000153395	LPCAT1	8468.08	0.418804	0.163279	2.56496	0.0103189	0.0953038	9427.8	8673.59	10963.4	7571.92	6809.96	7361.83
ENSG00000070081	NUCB2	944.828	-0.397849	0.155264	-2.5624	0.0103952	0.0958565	827.339	798.721	819.143	1183.66	1002.98	1037.12
ENSG00000112312	GMNN	1669.39	-0.372282	0.145279	-2.56254	0.0103911	0.0958565	1415.02	1494.75	1454.91	2004.35	1909.75	1737.55
ENSG00000263069	CTD-2047H16.4	22.3019	2.10961	0.823259	2.56251	0.0103919	0.0958565	46.631	49.7245	11.7508	2.65396	18.6552	4.39609
ENSG00000083812	ZNF324	442.755	-0.492453	0.192317	-2.56064	0.0104481	0.0960396	380.382	372.534	350.559	608.472	470.85	473.734
ENSG00000102974	CTCF	1988.12	-0.366759	0.143224	-2.56073	0.0104451	0.0960396	1733.05	1791.25	1686.84	2097.23	2405.8	2214.57
ENSG00000141404	GNAL	40.1065	1.19882	0.468107	2.561	0.0104373	0.0960396	51.8161	54.9015	57.1453	43.4502	18.5912	14.735
ENSG00000175602	CCDC85B	2793.04	-0.720504	0.281282	-2.5615	0.0104221	0.0960396	2101.83	2153.83	2072.33	5042.6	2707.71	2679.95
ENSG00000198522	GPN1	1722.85	-0.348002	0.135866	-2.56136	0.0104264	0.0960396	1511.04	1466.08	1570.69	1979.91	1852.4	1956.98
ENSG00000230417	LINC00856	4.77572	-3.54117	1.38264	-2.56116	0.0104323	0.0960396	0	2.84135	0	9.27988	6.25065	10.2825
ENSG00000156384	SFR1	329.426	0.567507	0.221654	2.56033	0.0104574	0.096075	402.361	318.707	459.004	238.872	271.017	286.591
ENSG00000164167	LSM6	418.1	-0.495667	0.19362	-2.56	0.0104673	0.0961151	317.224	377.556	345.496	561.653	439.44	467.231
ENSG00000172590	MRPL52	1779.05	-0.700134	0.273522	-2.5597	0.0104763	0.0961472	1415.04	1344.11	1306.76	3138.02	1747.7	1722.66
ENSG00000054967	RELT	672.723	-0.496961	0.194179	-2.55929	0.0104886	0.0962094	554.518	582.66	535.981	838.953	880.754	643.471
ENSG00000128245	YWHAH	6677.35	-0.334011	0.130521	-2.55905	0.0104958	0.0962104	5964.13	6141.4	5618.17	7597.09	7537.54	7205.74
ENSG00000134285	FKBP11	203.996	-0.635377	0.248299	-2.55892	0.0104997	0.0962104	128.977	154.835	194.638	260.032	271.869	213.627
ENSG00000133835	HSD17B4	3275.73	0.423551	0.165546	2.55852	0.010512	0.0962727	3953.33	3600.71	3706.52	2450.58	2803.07	3140.16
ENSG00000143797	MBOAT2	1418.18	0.45611	0.178331	2.55766	0.0105378	0.0964582	1657.26	1426.36	1838.4	1116.87	1163.56	1306.61
ENSG00000189367	KIAA0408	57.2238	-1.28672	0.503119	-2.55748	0.0105433	0.0964582	24.2181	30.3469	44.8307	38.7215	132.652	72.5741
ENSG00000108406	DHX40	1430.64	0.601121	0.235113	2.55673	0.0105661	0.0965653	1716.93	1776.02	1681.76	819.485	1177.87	1411.76
ENSG00000185298	CCDC137	2859.39	-0.558788	0.218555	-2.55674	0.0105659	0.0965653	2345.44	2394.32	2196.9	4366.42	3017.79	2835.47
ENSG00000203706	SERTAD4-AS1	27.2828	-1.05249	0.411709	-2.55638	0.0105767	0.0966116	14.644	18.7484	19.8454	34.0566	34.8914	41.511
ENSG00000028310	BRD9	2686.45	-0.461667	0.180633	-2.55583	0.0105934	0.0966131	2327.12	2293.46	2159.32	3556.49	3184.78	2597.5
ENSG00000103202	NME4	20.3426	1.47799	0.578265	2.5559	0.0105912	0.0966131	31.3087	17.2422	40.7679	16.1866	7.60847	8.94161
ENSG00000111961	SASH1	616.756	0.987281	0.386264	2.55598	0.010589	0.0966131	894.29	762.661	803.861	176.039	519.946	543.739
ENSG00000109971	HSPA8	53408.7	-0.433438	0.16962	-2.55535	0.0106081	0.0966179	46067.5	47789.6	42478.7	70137.7	60208.4	53770
ENSG00000118523	CTGF	972.43	0.742396	0.290577	2.55491	0.0106216	0.0966179	1370.83	1360.39	919.889	800.124	896.12	487.23
ENSG00000163359	COL6A3	24807.3	0.658446	0.257657	2.55551	0.0106032	0.0966179	30652.3	27897.9	32567.4	12775	21480.3	23470.7
ENSG00000167468	GPX4	7295.8	-0.713569	0.279292	-2.55492	0.0106212	0.0966179	5537.96	5668.41	5375.14	13086.1	6693.88	7413.26
ENSG00000172201	ID4	37.0103	-0.969923	0.379609	-2.55506	0.0106171	0.0966179	24.0325	30.2797	21.2366	46.7516	41.1402	58.6213
ENSG00000138347	MYPN	62.2579	0.891091	0.348893	2.55405	0.0106478	0.0968055	81.8915	104.681	56.555	42.7985	44.5779	43.0435
ENSG00000227234	SPANXB2	49.8453	-1.3056	0.511256	-2.5537	0.0106584	0.0968514	19.4655	48.0585	18.7183	107.588	49.9518	55.2897
ENSG00000137474	MYO7A	7.85589	2.64642	1.0364	2.55347	0.0106654	0.0968652	18.1842	6.32549	15.8985	5.59067	0	1.13643
ENSG00000172296	SPTLC3	222.304	0.609202	0.238603	2.55321	0.0106736	0.0968891	223.7	281.282	298.802	190.369	194.495	145.177
ENSG00000167371	PRRT2	50.9355	0.958188	0.375399	2.55245	0.0106967	0.0969978	80.7108	48.1559	73.6301	25.7455	35.6225	41.7479
ENSG00000273366	CTA-989H11.1	63.4858	-0.910066	0.356524	-2.55261	0.010692	0.0969978	30.8846	50.1747	50.4819	94.7041	93.9555	60.714
ENSG00000187741	FANCA	1807.36	-0.414116	0.162269	-2.55203	0.0107097	0.0970656	1501.36	1702.81	1445.04	2234.09	2069.88	1891
ENSG00000099282	TSPAN15	1777.32	0.660233	0.258735	2.55177	0.0107176	0.0970867	2175.86	1942.55	2411.39	1832.51	996.307	1305.33
ENSG00000052126	PLEKHA5	918.772	0.646139	0.253259	2.5513	0.0107323	0.0971355	1090.06	1131.13	1144.91	486.357	763.679	896.49
ENSG00000246859	STARD4-AS1	82.1054	1.08336	0.424639	2.55124	0.0107341	0.0971355	72.8291	90.9659	163.825	77.9234	48.1234	38.9659
ENSG00000162616	DNAJB4	753.001	0.887315	0.348055	2.54935	0.0107923	0.0976114	949.574	991.484	990.834	262.669	724.881	598.561
ENSG00000120256	LRP11	1849.56	0.695219	0.27273	2.54911	0.0107997	0.0976282	2390.65	2067.97	2402.47	909.347	1537.03	1789.86
ENSG00000080608	KIAA0020	1432.63	-0.436469	0.171344	-2.54733	0.0108552	0.0980278	1257.94	1285.4	1109.78	1564.17	1862.55	1515.91
ENSG00000167646	DNAAF3	108.674	0.804883	0.315951	2.54749	0.01085	0.0980278	171.345	119.866	122.941	104.321	72.9108	60.6611
ENSG00000185015	CA13	198.15	0.628688	0.246872	2.54662	0.0108772	0.0981761	206.753	240.26	272.03	189.825	150.949	129.086
ENSG00000162144	CYB561A3	2007.68	-0.485784	0.190849	-2.54539	0.0109157	0.0984725	1723.72	1514.72	1779.38	2789.5	2087.44	2151.35
ENSG00000165406	2008-03-01	888.977	0.626471	0.246153	2.54505	0.0109261	0.0985157	1098.51	1103.61	1034.52	484.592	766.927	845.692
ENSG00000131351	HAUS8	995.384	-0.472866	0.185813	-2.54485	0.0109326	0.0985185	869.511	847.465	783.581	1366.8	1069.62	1035.33
ENSG00000151338	MIPOL1	226.963	0.977835	0.384363	2.54404	0.0109579	0.0986491	297.753	331.836	274.676	67.9577	193.799	195.755
ENSG00000128340	RAC2	2998.94	-0.506195	0.199011	-2.54355	0.0109733	0.0987368	2509.64	2255.23	2668.26	4283.36	3083.51	3193.64
ENSG00000069424	KCNAB2	51.9817	1.48947	0.585802	2.54261	0.0110028	0.0989323	52.2769	115.368	59.5142	12.3299	53.7642	18.6366
ENSG00000213366	GSTM2	15.5211	1.75947	0.692025	2.5425	0.0110063	0.0989323	15.1559	25.6266	31.831	4.2689	3.64471	12.5993
ENSG00000104365	IKBKB	597.439	0.646631	0.254424	2.54154	0.0110364	0.0991254	656.247	742.807	784.708	621.246	352.393	427.234
ENSG00000126457	PRMT1	8894.61	-0.53441	0.210277	-2.54146	0.0110392	0.0991254	7202.66	7618.24	6975.67	13292	9496.5	8782.56
ENSG00000081870	HSPB11	1205.95	-0.401002	0.157815	-2.54097	0.0110547	0.0992136	988.037	1042.07	1087.65	1497.1	1247.39	1373.44
ENSG00000131876	SNRPA1	1791.05	-0.338673	0.133301	-2.54066	0.0110642	0.0992484	1545.86	1652.77	1546.9	1986.72	2033.08	1980.95
ENSG00000115306	SPTBN1	14690.8	0.66414	0.261428	2.54044	0.0110714	0.0992621	19127.9	18070.9	16844.3	7393.18	13428.4	13280.1
ENSG00000135503	ACVR1B	918.554	0.552289	0.217484	2.53944	0.0111029	0.0994424	1012.09	1100.26	1165.23	565.456	810.545	857.744
ENSG00000188641	DPYD	268.803	0.667501	0.26284	2.53957	0.0110989	0.0994424	316.191	349.548	326.016	141.248	225.054	254.76
ENSG00000100055	CYTH4	56.9928	0.931554	0.366879	2.53913	0.0111128	0.09948	50.6936	96.5129	77.8981	43.5234	32.4423	40.8864
ENSG00000181885	CLDN7	16.3915	1.51846	0.598101	2.53881	0.0111231	0.0995206	33.4254	22.0764	17.5323	10.5227	10.0051	4.78727
ENSG00000168961	LGALS9	6.28883	2.61867	1.03203	2.5374	0.0111681	0.0997701	7.83923	9.59939	13.4456	4.78027	0.542483	1.52601
ENSG00000177733	HNRNPA0	9036	-0.341004	0.134386	-2.5375	0.0111648	0.0997701	7877.96	7905.76	8135.92	9400.5	10248.3	10647.6
ENSG00000103942	HOMER2	1978.29	-0.403974	0.159258	-2.53661	0.0111932	0.0998769	1783.83	1624.25	1699.91	2407.07	2364.74	1989.95
ENSG00000105607	GCDH	802.959	-0.565516	0.222931	-2.53673	0.0111894	0.0998769	666.449	617.369	658.319	1227.37	817.315	830.927
ENSG00000163947	ARHGEF3	298.7	0.645952	0.254664	2.53648	0.0111972	0.0998769	342.763	349.079	402.22	174.215	225.17	298.755
ENSG00000140600	SH3GL3	33.5364	-0.982495	0.38756	-2.53508	0.0112422	0.100154	22.8695	23.1446	21.2146	53.4571	45.9065	34.626
ENSG00000168778	TCTN2	722.457	0.426509	0.168259	2.53483	0.0112501	0.100154	760.923	842.72	881.465	563.113	669.876	616.645
ENSG00000182606	TRAK1	1072.65	0.46548	0.183621	2.535	0.0112448	0.100154	1380.05	1129.74	1224.37	794.524	889.692	1017.52
ENSG00000239900	ADSL	3022.89	-0.497793	0.196394	-2.53466	0.0112557	0.100154	2619.13	2485.95	2413.58	4342.42	3210.38	3065.91
ENSG00000244675	AC108676.1	15.4027	1.46954	0.579786	2.53462	0.0112569	0.100154	29.9723	20.0347	17.7729	10.6128	6.95889	7.06425
ENSG00000137656	BUD13	682.798	-0.507501	0.200398	-2.53246	0.0113264	0.100619	573.714	570.868	546.235	962.979	774.453	668.54
ENSG00000176476	CCDC101	362.721	-0.698182	0.275665	-2.53272	0.0113181	0.100619	269.34	286.212	273.342	627.081	355.629	364.722
ENSG00000186073	C15orf41	277.164	0.541768	0.213919	2.53258	0.0113227	0.100619	279.803	374.769	331.715	208.39	253.105	215.203
ENSG00000129951	LPPR3	6.00744	-2.74948	1.08579	-2.53224	0.0113336	0.100631	1.00901	3.87307	0	11.4779	9.16193	10.5227
ENSG00000152700	SAR1B	1646.19	-0.438913	0.173426	-2.53083	0.0113793	0.100985	1429.48	1389.99	1371.75	2199.91	1816.23	1669.77
ENSG00000273033	RP11-67L2.2	35.0823	0.922031	0.364449	2.52993	0.0114085	0.101142	44.6181	48.1281	44.7935	27.5155	23.2638	22.1747
ENSG00000165171	WBSCR27	151.715	0.669663	0.264731	2.5296	0.0114193	0.101186	160.439	160.575	237.389	124.256	106.716	120.914
ENSG00000105928	DFNA5	1343.93	-0.429899	0.170013	-2.52862	0.0114511	0.101215	1201.56	1014.25	1218.5	1686.38	1524.54	1418.36
ENSG00000109065	NAT9	1417.09	-0.430337	0.170187	-2.52861	0.0114515	0.101215	1147.54	1200.92	1272.5	1864.44	1520.59	1496.53
ENSG00000132330	SCLY	817.112	-0.497458	0.196685	-2.52921	0.0114321	0.101215	680.965	770.769	581.807	1084.83	915.079	869.225
ENSG00000182551	ADI1	1740.85	-0.40248	0.159156	-2.52884	0.0114441	0.101215	1520.56	1489.36	1488.14	2241.59	1827.36	1878.09
ENSG00000196363	WDR5	2721.81	-0.368285	0.14563	-2.52891	0.0114419	0.101215	2393.04	2464.2	2271.23	3333.6	2975.21	2893.56
ENSG00000167083	GNGT2	34.3643	-1.17695	0.465573	-2.52796	0.0114728	0.101283	22.7666	20.5148	19.7397	60.6363	57.5087	25.0199
ENSG00000179715	PCED1B	154.798	-0.882625	0.349159	-2.52786	0.0114759	0.101283	111.704	110.1	104.288	281.048	113.532	208.115
ENSG00000186567	CEACAM19	72.4466	0.952035	0.37662	2.52784	0.0114766	0.101283	79.8949	102.098	103.491	75.9516	34.4204	38.8233
ENSG00000104998	IL27RA	322.767	-0.55862	0.221096	-2.5266	0.0115173	0.101488	251.838	279.812	251.058	469.604	319.075	365.217
ENSG00000148690	FRA10AC1	785.229	0.391415	0.154903	2.52684	0.0115094	0.101488	844.591	869.477	958.799	647.271	705.842	685.391
ENSG00000198752	CDC42BPB	6897.5	0.395916	0.156697	2.52664	0.011516	0.101488	8143.5	7754.68	7616.35	5278.67	6603.41	5988.36
ENSG00000164520	RAET1E	45.3603	1.13072	0.447666	2.52582	0.011543	0.101664	48.912	68.6276	68.6274	16.5275	46.6906	22.7766
ENSG00000100350	FOXRED2	718.605	-0.502341	0.198915	-2.5254	0.0115565	0.101715	564.038	710.353	510.632	786.812	907.576	832.219
ENSG00000112759	SLC29A1	3628.68	-0.454024	0.179791	-2.52528	0.0115605	0.101715	3108.03	2877.34	3200.6	4943.4	3934.97	3707.77
ENSG00000175482	POLD4	893.573	0.68569	0.271551	2.52509	0.0115669	0.10172	1011.45	1059.98	1233.99	900.31	462.434	693.279
ENSG00000272696	RP11-339B21.13	7.99054	2.01771	0.799717	2.52303	0.0116347	0.102265	13.3038	10.0398	15.2683	2.62568	2.33067	4.37502
ENSG00000213066	FGFR1OP	821.632	-0.414035	0.164136	-2.52251	0.0116522	0.102367	680.936	732.283	700.947	830.925	1008.22	976.483
ENSG00000268531	RP11-32B5.8	13.4276	-1.96201	0.77794	-2.52206	0.011667	0.102446	6.17453	10.054	0.706948	18.9753	21.8625	22.7922
ENSG00000169093	ASMTL	695.232	-0.598876	0.237504	-2.52155	0.011684	0.102544	598.991	532.094	527.183	1091.83	679.051	742.244
ENSG00000072657	TRHDE	7.89923	3.2822	1.30178	2.52131	0.0116919	0.102559	3.85158	36.7075	3.12953	0	1.72236	1.98442
ENSG00000136068	FLNB	17880.4	0.342438	0.135827	2.52114	0.0116976	0.102559	21373.3	20008	18596.5	16073.2	15601.7	15629.6
ENSG00000155313	USP25	973.763	0.563316	0.223468	2.5208	0.011709	0.102608	1174.68	1108.44	1202.36	577.714	890.822	888.568
ENSG00000151640	DPYSL4	845.992	-0.656439	0.260432	-2.52058	0.0117163	0.102621	655.065	717.791	596.928	1414.33	826.617	865.218
ENSG00000183605	SFXN4	565.576	-0.559086	0.221878	-2.51979	0.0117425	0.102749	441.756	516.23	413.71	813.204	660.688	547.868
ENSG00000204859	ZBTB48	569.515	-0.634327	0.251739	-2.51978	0.0117427	0.102749	438.959	447.589	451.039	916.345	647.836	515.319
ENSG00000148935	GAS2	5.40143	-2.67491	1.06167	-2.51954	0.0117508	0.102768	3.70861	0.477153	0.861958	9.53298	9.39568	8.4322
ENSG00000151729	SLC25A4	473.408	-0.434203	0.172363	-2.51911	0.0117652	0.102842	442.457	369.669	396.041	579.132	521.73	531.421
ENSG00000100433	KCNK10	31.0865	-1.47649	0.586274	-2.51843	0.0117879	0.102928	33.1302	12.9743	7.5432	50.4112	30.2713	52.1887
ENSG00000132646	PCNA	5920.23	-0.347627	0.138041	-2.51829	0.0117927	0.102928	5137.37	5373.21	5120.02	7152.28	6438.73	6299.76
ENSG00000160087	UBE2J2	3824.79	-0.472318	0.187534	-2.51857	0.0117831	0.102928	3237.53	3396.49	2977.89	5281.85	4231.37	3823.62
ENSG00000170677	SOCS6	1376.92	0.772598	0.306818	2.51809	0.0117992	0.102933	1883.16	1663.29	1665.79	575.775	1206.48	1267.03
ENSG00000103415	HMOX2	1800.44	-0.635889	0.252682	-2.51656	0.0118506	0.103331	1474.35	1430.17	1324.62	2987.13	1872.88	1713.47
ENSG00000158941	CCAR2	3300.72	-0.454219	0.180522	-2.51615	0.0118645	0.103371	2718.64	2838.27	2798.64	4543.47	3365.86	3539.46
ENSG00000164086	DUSP7	618.87	-0.519754	0.206574	-2.51607	0.0118671	0.103371	551.905	509.307	465.045	639.268	882.421	665.274
ENSG00000165060	FXN	405.806	-0.579013	0.230259	-2.51461	0.0119164	0.103748	326.59	356.707	292.242	596.743	473.498	389.057
ENSG00000267013	CTD-2171N6.1	24.7599	1.23563	0.4916	2.51348	0.0119547	0.10403	31.6851	39.6193	32.3553	8.58125	14.7295	21.5891
ENSG00000123064	DDX54	5581.24	-0.711279	0.283106	-2.51242	0.0119908	0.104292	4798.32	3952.01	3945.97	9958.63	5473.01	5359.49
ENSG00000116649	SRM	6520.39	-0.582352	0.231834	-2.51194	0.0120071	0.10433	5206.83	5146.26	5311.52	10291.3	7009.16	6157.22
ENSG00000026036	RTEL1-TNFRSF6B	698.584	-0.450385	0.179325	-2.51156	0.0120198	0.104344	553.552	644.674	572.223	905.702	794.472	720.878
ENSG00000149480	MTA2	4842.1	-0.388504	0.154688	-2.51154	0.0120207	0.104344	4288.38	4452.32	3841.46	5909.21	5530.64	5030.58
ENSG00000073060	SCARB1	2636.57	0.465064	0.18524	2.51061	0.0120523	0.104567	2875.91	3026.05	3271.85	2212.13	1863.58	2569.91
ENSG00000154537	FAM27C	211.337	-0.803153	0.319986	-2.50997	0.0120742	0.104665	133.183	165.913	162.098	392.101	191.594	223.134
ENSG00000172943	PHF8	898.223	-0.415357	0.165486	-2.50993	0.0120755	0.104665	841.916	758.451	710.752	937.335	1071.6	1069.29
ENSG00000149547	EI24	3783.48	-0.332357	0.13244	-2.50949	0.0120905	0.104742	3455.61	3312.15	3280.97	4445.52	4101.03	4105.58
ENSG00000173083	HPSE	250.125	-0.513249	0.204544	-2.50923	0.0120993	0.104767	214.022	210.453	192.343	340.42	282.467	261.042
ENSG00000104626	ERI1	839.508	0.686629	0.273663	2.50903	0.0121064	0.104776	1044.58	965.633	1096.46	409.545	782.624	738.199
[truncated: 17,856 more rows]

## Sheet: 786O+VHL Cas9 CBF-β sg2 vs. EV
GENEID	SYMBOL	baseMean	log2FoldChange	lfcSE	stat	pvalue	padj	786OVHL-CBFB-KO-1	786OVHL-CBFB-KO-2	786OVHL-CBFB-KO-3	786OVHL-EV-1	786OVHL-EV-2	786OVHL-EV-3
ENSG00000137309	HMGA1	3845.73	3.5748	0.0760332	47.0163	0	0	7161.03	6675.65	7451.97	631.02	609.832	544.867
ENSG00000092969	TGFB2	9107.13	-1.81994	0.0612115	-29.7319	2.96871e-194	2.24078e-190	3688.4	4149.57	4224.29	14332	14120.1	14128.4
ENSG00000183087	GAS6	2210.2	-2.22857	0.0850943	-26.1894	3.50976e-151	1.76611e-147	706.943	882.539	742.961	3609.4	3653.13	3666.25
ENSG00000101187	SLCO4A1	2636.04	2.06503	0.0893062	23.1231	2.71419e-118	1.02434e-114	4603.45	4130.6	4038.16	1034.84	1113.8	895.402
ENSG00000178573	MAF	919.598	-2.55073	0.113083	-22.5562	1.16643e-112	3.52168e-109	250.061	307.697	245.969	1591.5	1452.82	1669.54
ENSG00000118785	SPP1	5310.22	1.53302	0.0700866	21.8733	4.66575e-106	1.1739e-102	7910.88	7715.39	8046.97	2607.98	2564.31	3015.82
ENSG00000128242	GAL3ST1	1811.25	1.50313	0.0709194	21.1949	1.06357e-99	2.29366e-96	2664.24	2660.28	2712.16	902.689	991.179	936.929
ENSG00000139278	GLIPR1	2060.28	-1.59251	0.0761611	-20.9098	4.36401e-97	8.23488e-94	1000.05	1066.09	1013.55	3044.39	3312.3	2925.29
ENSG00000123104	ITPR2	3532.89	-1.3185	0.0632023	-20.8615	1.19859e-96	2.01043e-93	1996.87	2073.53	1997.18	4753.99	5129.27	5246.51
ENSG00000129038	LOXL1	1841.61	-2.23115	0.109565	-20.3637	3.51263e-92	5.30267e-89	542.704	759.525	636.118	2858.2	2967.07	3286.06
ENSG00000130176	CNN1	403.432	-4.56462	0.224712	-20.3131	9.83934e-92	1.35032e-88	26.5192	50.4167	22.4138	866.105	654.967	800.172
ENSG00000125726	CD70	5293.95	-1.47603	0.0745417	-19.8014	2.89631e-87	3.64356e-84	2605.89	3132.28	2661.52	8009.21	7754.84	7599.93
ENSG00000103196	CRISPLD2	526.865	-2.42282	0.125381	-19.3237	3.3944e-83	3.94168e-80	156.139	165.399	175.14	824.087	889.355	951.069
ENSG00000138395	CDK15	270.257	-3.99028	0.206821	-19.2934	6.10719e-83	6.58529e-80	45.0066	24.9841	28.1353	475.259	538.156	510
ENSG00000019549	SNAI2	622.442	-2.49049	0.130099	-19.1431	1.10476e-81	1.11183e-78	196.797	210.99	157.122	1037.75	993.096	1138.89
ENSG00000166741	NNMT	3848.97	-1.68363	0.0883982	-19.046	7.09828e-81	6.69722e-78	1653.26	2020.81	1807.74	5994.76	5290.58	6326.65
ENSG00000074527	NTN4	1202.82	1.56888	0.0862411	18.1919	5.98832e-74	5.31763e-71	1903.08	1679.85	1815.05	621.244	611.115	586.575
ENSG00000153395	LPCAT1	5418.9	1.00936	0.0564151	17.8916	1.36995e-71	1.14893e-68	6874.38	7457.77	7391.07	3535.75	3623.16	3631.29
ENSG00000122786	CALD1	10745.9	-1.19273	0.0667211	-17.8763	1.80315e-71	1.43265e-68	5991.78	7157.5	6474.17	14808.6	15212.2	14831.1
ENSG00000118257	NRP2	4703.74	-1.77174	0.0994387	-17.8174	5.1812e-71	3.91077e-68	1747.11	2294.55	2354.24	6813.56	7735.52	7277.46
ENSG00000085733	CTTN	9073.46	0.788237	0.0444761	17.7227	2.80005e-70	2.01284e-67	11498.8	11459.8	11518.2	6699.89	6645.59	6618.5
ENSG00000138061	CYP1B1	1879.73	-1.51328	0.0864347	-17.5077	1.25069e-68	8.58201e-66	902.601	1012.92	1011.38	2795.99	3002.84	2552.63
ENSG00000150551	LYPD1	447.841	3.09815	0.180539	17.1606	5.23986e-66	3.43917e-63	870.818	788.242	748.381	97.4764	120.028	62.102
ENSG00000151502	VPS26B	953.133	1.66472	0.0991771	16.7853	3.12736e-63	1.96711e-60	1461.61	1408.05	1475.41	516.439	431.92	425.376
ENSG00000125966	MMP24	3219.36	-1.43307	0.0854933	-16.7624	4.597e-63	2.77585e-60	1542.86	1902.94	1774.18	4455.27	4584.71	5056.2
ENSG00000212724	KRTAP2-3	333.182	-2.50983	0.149985	-16.7339	7.41721e-63	4.30655e-60	94.7584	93.8074	109.723	588.785	548.249	563.768
ENSG00000171303	KCNK3	2419.55	1.37844	0.0825314	16.7021	1.26605e-62	7.0786e-60	3240.55	3646.06	3598.7	1215.39	1379.7	1436.88
ENSG00000164176	EDIL3	2676.66	-1.89897	0.11397	-16.6621	2.47363e-62	1.33364e-59	1000.3	1379.62	1016.46	4573.3	3834.21	4256.1
ENSG00000157227	MMP14	4890.8	-1.29403	0.0788736	-16.4063	1.72341e-60	8.97122e-58	2701.19	3127	2673.07	6385	7154.89	7303.65
ENSG00000253368	TRNP1	4000.02	0.979299	0.059939	16.3383	5.27443e-60	2.65409e-57	5060.49	5578.39	5284	2676.33	2682.79	2718.13
ENSG00000146072	TNFRSF21	1557.96	1.40823	0.0865196	16.2765	1.44976e-59	7.05986e-57	2405.15	2155.55	2231.65	884.364	898.791	772.261
ENSG00000188064	WNT7B	5691.5	1.68737	0.103907	16.2393	2.65897e-59	1.25437e-56	8621.45	9097.65	8344.42	2839.79	3088.35	2157.32
ENSG00000005893	LAMP2	6001.31	-0.934707	0.0579055	-16.1419	1.29413e-58	5.92006e-56	4255.41	4104.49	4005.49	7808.93	7562.58	8270.95
ENSG00000125657	TNFSF9	2200.11	-1.16156	0.0720536	-16.1208	1.82316e-58	8.09482e-56	1363.44	1328.59	1383.95	3024.27	2866.2	3234.2
ENSG00000168297	PXK	724.832	-1.70224	0.105934	-16.0689	4.21222e-58	1.81679e-55	350.655	335.239	335.19	1134.63	1017.54	1175.74
ENSG00000189056	RELN	1083.35	1.5438	0.0964437	16.0073	1.13637e-57	4.76518e-55	1640.69	1476.6	1724.61	518.734	585.254	554.225
ENSG00000196155	PLEKHG4	2528.55	-1.12446	0.0703287	-15.9886	1.53336e-57	6.25611e-55	1487.38	1669.68	1612.84	3405.82	3377.74	3617.82
ENSG00000183018	SPNS2	878.075	1.57944	0.0991585	15.9284	4.02345e-57	1.59837e-54	1313.41	1305.8	1332.66	442.005	481.08	393.498
ENSG00000157800	SLC37A3	1024.79	1.57096	0.100629	15.6114	6.08596e-55	2.35574e-52	1601.77	1589.01	1406.98	474.291	507.956	568.717
ENSG00000165376	CLDN2	415.452	2.48162	0.15926	15.5822	9.61346e-55	3.62812e-52	763.011	706.313	648.237	121.175	152.639	101.338
ENSG00000072134	EPN2	1171.25	1.37038	0.0880014	15.5723	1.12287e-54	4.13434e-52	1792.82	1645.93	1626.52	640.206	622.861	699.182
ENSG00000002587	HS3ST1	168.246	3.77735	0.242932	15.549	1.61685e-54	5.81141e-52	283.059	379.805	278.654	20.418	24.8686	22.671
ENSG00000149294	NCAM1	1750.34	-1.44157	0.09275	-15.5425	1.78856e-54	6.27908e-52	824.998	1067.77	934.882	2606.61	2513.9	2553.87
ENSG00000154734	ADAMTS1	6754.42	-0.890143	0.0573369	-15.5248	2.35766e-54	8.0889e-52	4852.64	4896.65	4454.57	8962.53	8568.01	8792.11
ENSG00000099250	NRP1	4923.97	1.0323	0.0666842	15.4804	4.70194e-54	1.57734e-51	7061.67	6494.02	6284.21	3398.91	3082.92	3222.12
ENSG00000076641	PAG1	1261.38	1.805	0.116689	15.4684	5.66634e-54	1.85954e-51	2022.13	1729.32	2136.37	527.944	652.298	500.243
ENSG00000067955	CBFB	2329.21	-1.13699	0.0741998	-15.3234	5.33465e-53	1.71344e-50	1586.19	1352.82	1431.27	3233.03	3201.3	3170.63
ENSG00000102034	ELF4	3430.29	-0.860999	0.0564049	-15.2646	1.31595e-52	4.13865e-50	2419.95	2500.85	2386.82	4409.95	4366.22	4497.94
ENSG00000091136	LAMB1	11282.1	0.787925	0.0517061	15.2385	1.96256e-52	6.0463e-50	14220.7	14179.5	14468.1	7868.39	8598.86	8356.84
ENSG00000073008	PVR	6797.93	0.715703	0.0470423	15.214	2.85345e-52	8.61513e-50	8373.28	8468.78	8509.27	5192.35	5152.62	5091.27
ENSG00000115652	UXS1	3444.8	0.944729	0.0624729	15.1222	1.15576e-51	3.42104e-49	4695.68	4287.24	4620.82	2320.89	2417.58	2326.59
ENSG00000101384	JAG1	2486.05	1.48337	0.0983089	15.0889	1.91587e-51	5.56191e-49	3665.34	3446.16	3880.8	1162.78	1524.1	1237.14
ENSG00000261150	EPPK1	365.542	-2.51039	0.166734	-15.0563	3.14085e-51	8.94608e-49	101.718	130.258	95.9966	608.646	704.499	552.135
ENSG00000129116	PALLD	8600.49	-0.939064	0.0631261	-14.876	4.71908e-50	1.31924e-47	5430.32	6132.3	6127.33	10856.8	11562.6	11493.6
ENSG00000031081	ARHGAP31	1364.76	-1.6635	0.113284	-14.6844	8.12e-49	2.22872e-46	531.39	677.452	759.585	2004.86	2135.62	2079.66
ENSG00000100065	CARD10	7184.6	-0.880181	0.0602449	-14.61	2.42398e-48	6.53435e-46	4964.68	5410.8	4799.81	9241.04	9122.08	9569.16
ENSG00000117519	CNN3	14622.6	-0.865358	0.0592883	-14.5958	2.98887e-48	7.9158e-46	10419.5	10607.7	10061.7	19329.5	17507.1	19810.3
ENSG00000159176	CSRP1	11543.1	-0.875301	0.0606687	-14.4276	3.47145e-47	9.03534e-45	7820.09	8121.43	8489.76	15027.9	14013	15786.1
ENSG00000185033	SEMA4B	5493.8	0.78336	0.0544588	14.3844	6.47912e-47	1.65778e-44	6902.17	7038.88	6911.77	3865.87	4192.43	4051.67
ENSG00000091986	CCDC80	5365.07	-1.58195	0.110216	-14.3532	1.01768e-46	2.56048e-44	2211.27	3060.78	2786.59	7937.75	7124.68	9069.35
ENSG00000197046	SIGLEC15	127.376	4.84999	0.34015	14.2584	3.97524e-46	9.83773e-44	200.773	279.347	258.927	6.68818	9.73836	8.78278
ENSG00000107796	ACTA2	571.085	-2.31926	0.163545	-14.1812	1.19827e-45	2.9176e-43	157.301	233.549	181.001	864.985	852.333	1137.34
ENSG00000146648	EGFR	10170.3	0.922344	0.0652422	14.1372	2.239e-45	5.36507e-43	13332.4	12969.6	13649.2	6956.35	7627.12	6487.44
ENSG00000106003	LFNG	2945.81	-0.926695	0.0656499	-14.1157	3.03904e-45	7.16833e-43	1984.17	1995.12	2111.69	3925.26	3658.31	4000.34
ENSG00000188042	ARL4C	9228.61	0.741006	0.0529413	13.9968	1.63154e-44	3.7892e-42	12029	11341.5	11277.1	6810.13	7151.08	6762.88
ENSG00000167460	TPM4	47807.5	-0.628747	0.0453001	-13.8796	8.42253e-44	1.92646e-41	37328.8	36822.2	38500.6	59259.8	56272.1	58661.3
ENSG00000111057	KRT18	11452	0.813609	0.058984	13.7937	2.78011e-43	6.26397e-41	15151.7	14642.6	14004	8543.08	8595.77	7774.57
ENSG00000101335	MYL9	12335.9	-1.13157	0.0821613	-13.7726	3.72751e-43	8.27508e-41	7011.61	8809.1	7374.48	17161.4	15877.3	17781.7
ENSG00000137076	TLN1	17012.9	-0.712855	0.0521619	-13.6662	1.61636e-42	3.53632e-40	13327.2	12401.3	12950.6	20331.3	21189.3	21877.6
ENSG00000123989	CHPF	3408.6	-0.810752	0.0595654	-13.6111	3.43929e-42	7.41708e-40	2395.88	2571.71	2457.13	4318.77	4249.26	4458.82
ENSG00000104267	CA2	1183.12	1.45278	0.106868	13.5942	4.33758e-42	9.22255e-40	1597.88	1662.22	1941.04	564.792	688.43	644.37
ENSG00000159200	RCAN1	1318.55	-1.59147	0.117397	-13.5563	7.27304e-42	1.52491e-39	654.227	639.288	675.731	2175.33	1604.9	2161.8
ENSG00000167775	CD320	3156.33	0.839914	0.0623136	13.4788	2.08415e-41	4.3099e-39	3999.97	4189.02	3965.23	2195.19	2367.61	2220.97
ENSG00000074410	CA12	2124.61	0.924336	0.0689243	13.4109	5.22016e-41	1.06491e-38	2888.61	2638.46	2822.17	1425.35	1497.68	1475.4
ENSG00000058668	ATP2B4	4405.3	-1.03959	0.0776257	-13.3924	6.70179e-41	1.33119e-38	2532.74	3034.1	3084.26	5780.22	6000.22	6000.28
ENSG00000213030	CGB8	178.201	-3.57969	0.267286	-13.3928	6.6654e-41	1.33119e-38	17.5825	32.7389	32.3861	313.577	400.834	272.09
ENSG00000171617	ENC1	2732.25	-1.34835	0.100709	-13.3886	7.05201e-41	1.38256e-38	1329.78	1791.72	1503.21	3646.25	3939.57	4182.95
ENSG00000154736	ADAMTS5	369.031	-2.39323	0.180687	-13.2452	4.81144e-40	9.31198e-38	95.135	160.104	99.5754	641.095	625.743	592.536
ENSG00000183671	GPR1	267.282	-2.88812	0.220278	-13.1112	2.8398e-39	5.42654e-37	58.3795	95.7809	44.0259	495.088	454.737	455.68
ENSG00000167772	ANGPTL4	123.035	3.86249	0.297688	12.975	1.69685e-38	3.20195e-36	249.153	240.231	201.485	20.6383	15.0824	11.6194
ENSG00000134986	NREP	796.8	-1.41066	0.10915	-12.9241	3.29043e-38	6.13239e-36	430.415	438.179	436.708	1100.08	1065.95	1309.46
ENSG00000076706	MCAM	8884.12	-0.933748	0.0724473	-12.8887	5.21472e-38	9.60017e-36	6281.08	6587.03	5449.47	12142	11520	11325.1
ENSG00000115641	FHL2	6444.63	-0.637252	0.0498233	-12.7903	1.85871e-37	3.38061e-35	5037.12	5187.23	4907.92	7830.38	7823.78	7881.38
ENSG00000110330	BIRC2	1899.18	-0.939586	0.0734771	-12.7875	1.92636e-37	3.43811e-35	1269.38	1311.06	1326.1	2599.46	2559.56	2329.53
ENSG00000175920	DOK7	932.239	-1.50755	0.117897	-12.7871	1.93587e-37	3.43811e-35	569.441	482.872	405.44	1360.69	1440.98	1334.02
ENSG00000143507	DUSP10	313.81	-1.94131	0.153612	-12.6377	1.30836e-36	2.29662e-34	110.182	148.487	129.969	488.211	514.343	491.667
ENSG00000123689	G0S2	325.17	-2.40196	0.191491	-12.5435	4.31466e-36	7.48668e-34	111.693	114.449	84.7258	623.496	592.698	423.957
ENSG00000135002	RFK	1978.64	0.874417	0.0698202	12.5238	5.52873e-36	9.48429e-34	2695.69	2524.44	2462.9	1401.63	1423.83	1363.37
ENSG00000064666	CNN2	18795.2	-0.64598	0.051764	-12.4793	9.67927e-36	1.64178e-33	13902.5	15344.3	14721.9	23205.1	22592.3	23005.1
ENSG00000143889	HNRNPLL	434.671	2.2984	0.184561	12.4533	1.34159e-35	2.25029e-33	914.377	594.467	658.69	171.542	147.9	121.048
ENSG00000111846	GCNT2	597.634	-1.34979	0.108689	-12.4188	2.0666e-35	3.42829e-33	368.118	313.145	329.484	847.391	852.546	875.118
ENSG00000117228	GBP1	1285.3	-1.63406	0.131844	-12.3939	2.81918e-35	4.6259e-33	490.673	776.854	613.017	1846.17	2000.87	1984.22
ENSG00000154127	UBASH3B	2520.97	0.91994	0.0744801	12.3515	4.78172e-35	7.76181e-33	3307.8	3470.45	3119.73	1840.47	1769.21	1618.17
ENSG00000173432	SAA1	123.753	-4.27199	0.349926	-12.2083	2.80861e-34	4.51051e-32	3.24373	21.0059	11.8507	216.745	226.384	263.289
ENSG00000147676	MAL2	2752.93	1.44405	0.118316	12.2051	2.9208e-34	4.6413e-32	3540.9	4020.1	4518.84	1187.26	1618.5	1632
ENSG00000166592	RRAD	1457.82	-1.80674	0.148497	-12.1668	4.66811e-34	7.34061e-32	514.391	799.432	631.673	1882.69	2662.12	2256.61
ENSG00000157827	FMNL2	1669.43	0.916491	0.0755801	12.1261	7.68275e-34	1.19566e-31	2274.48	2072.39	2203.17	1144.15	1209.16	1113.24
ENSG00000144824	PHLDB2	3802.16	-0.906183	0.0748445	-12.1075	9.63358e-34	1.48396e-31	2393.96	2721.2	2822.39	4743.34	4919.73	5212.33
ENSG00000103512	NOMO1	11675.4	-0.559104	0.0463185	-12.0709	1.50557e-33	2.29576e-31	9236.39	9689.68	9396.19	14110.7	13747.5	13872
ENSG00000171791	BCL2	396.864	1.68326	0.139808	12.0398	2.1953e-33	3.31403e-31	589.661	648.074	580.582	198.745	204.857	159.263
ENSG00000103642	LACTB	724.005	-1.22352	0.1024	-11.9484	6.61815e-33	9.89184e-31	444.148	443.588	413.912	1094.39	966.03	981.962
ENSG00000120885	CLU	1768.68	1.32165	0.110661	11.9432	7.04405e-33	1.0324e-30	2724.11	2088.09	2768.45	1011.61	1086.83	932.986
ENSG00000203805	PPAPDC1A	114.415	-3.53662	0.296112	-11.9435	7.02117e-33	1.0324e-30	25.8006	13.3055	16.2138	224.799	212.415	193.954
ENSG00000156265	MAP3K7CL	448.585	-1.74077	0.146079	-11.9167	9.69049e-33	1.40661e-30	172.092	208.192	239.052	715.248	621.773	735.151
ENSG00000146678	IGFBP1	453.825	2.23414	0.188221	11.8698	1.69947e-32	2.44335e-30	941.876	597.507	706.698	188.053	163.65	125.168
ENSG00000106538	RARRES2	1722.24	-0.980879	0.0830921	-11.8047	3.69009e-32	5.25524e-30	1072.51	1196.03	1205.02	2455.08	2157.89	2246.89
ENSG00000133619	KRBA1	758.464	-1.19241	0.101204	-11.7823	4.81764e-32	6.79693e-30	425.593	501.918	457.098	1028.79	1039.08	1098.31
ENSG00000138792	ENPEP	375.371	-2.47327	0.210165	-11.7682	5.68975e-32	7.95301e-30	77.4281	150.98	115.545	533.313	611.113	763.847
ENSG00000188549	C15orf52	3188.81	-0.856208	0.0728529	-11.7526	6.85123e-32	9.48865e-30	2201.01	2120.99	2486.35	4172.14	3980.54	4171.82
ENSG00000112414	GPR126	2257.82	0.882049	0.0751659	11.7347	8.46286e-32	1.16141e-29	2989.38	2822.18	2974.91	1520.2	1725.59	1514.69
ENSG00000137962	ARHGAP29	10040.8	0.765399	0.0654801	11.689	1.45017e-31	1.97223e-29	12914.6	11553.2	13463.3	7166.58	7548.02	7599.3
ENSG00000214491	SEC14L6	951.436	1.03015	0.0884086	11.6521	2.23817e-31	3.01673e-29	1328.46	1205.62	1298.62	605.936	637.453	632.531
ENSG00000115339	GALNT3	241.017	-2.73648	0.235309	-11.6293	2.92579e-31	3.90865e-29	36.2837	86.5126	66.3149	427.066	402.504	427.419
ENSG00000118508	RAB32	1361.93	-1.16168	0.0999909	-11.6178	3.34477e-31	4.42918e-29	809.444	883.349	829.628	1928.13	1642.79	2078.24
ENSG00000145287	PLAC8	290.741	-2.46851	0.213619	-11.5557	6.91007e-31	9.07081e-29	93.486	98.471	74.489	649.078	406.996	421.925
ENSG00000205213	LGR4	1058.38	0.918736	0.0801049	11.4692	1.88478e-30	2.45281e-28	1413.61	1359.5	1380.2	743.614	733.825	719.546
ENSG00000103942	HOMER2	1930.48	-0.82444	0.072106	-11.4337	2.83659e-30	3.65993e-28	1438.12	1372.71	1371.98	2447.81	2604.07	2348.22
ENSG00000166033	HTRA1	1254.94	0.988388	0.0866033	11.4128	3.60829e-30	4.61616e-28	1733.49	1556.06	1714.75	829.302	799.173	896.884
ENSG00000119900	OGFRL1	10008.8	0.55274	0.0485579	11.3831	5.07589e-30	6.43912e-28	11917.2	11564	12229.2	7950.72	8241.11	8150.75
ENSG00000118855	MFSD1	1250.72	-0.890493	0.0783079	-11.3717	5.78566e-30	7.27836e-28	873.106	892.174	864.869	1547.04	1669.48	1657.62
ENSG00000146038	DCDC2	2684.17	0.830391	0.0731773	11.3476	7.61829e-30	9.50461e-28	3341.57	3263.18	3702.2	1853.01	1920.61	2024.42
ENSG00000116741	RGS2	237.856	2.14796	0.190045	11.3024	1.27685e-29	1.57994e-27	336.247	467.191	360.581	93.4285	82.983	86.7059
ENSG00000110195	FOLR1	109.442	-3.38368	0.299456	-11.2994	1.32057e-29	1.62076e-27	13.6238	20.2316	23.3523	185.773	182.059	231.611
ENSG00000085662	AKR1B1	45509	-0.68306	0.0605338	-11.2839	1.57526e-29	1.91776e-27	33947.4	36300.3	34547.9	53458	54074.1	60726.3
ENSG00000261801	LOXL1-AS1	326.794	-1.55841	0.138148	-11.2807	1.63438e-29	1.97381e-27	163.157	163.948	169.614	457.701	490.354	515.988
ENSG00000049130	KITLG	2166.07	0.932909	0.0829884	11.2414	2.55179e-29	3.05729e-27	3083.61	2719.39	2724.04	1617.06	1410.18	1442.15
ENSG00000185567	AHNAK2	3352.62	1.32717	0.118394	11.2097	3.65254e-29	4.34163e-27	4021.18	4868.22	5498.36	1800.81	2242.23	1684.89
ENSG00000213699	SLC35F6	2709.71	0.689057	0.0617051	11.1669	5.91859e-29	6.98024e-27	3466.98	3291.26	3274.15	2111.6	2020.54	2093.7
ENSG00000106665	CLIP2	803.063	1.38504	0.124318	11.1412	7.9067e-29	9.25268e-27	1284.48	1054.83	1146.74	479.29	482.166	370.884
ENSG00000187098	MITF	1090.71	1.2693	0.114004	11.1338	8.58793e-29	9.97257e-27	1408.77	1575.69	1643.35	664.129	715.188	537.124
ENSG00000072110	ACTN1	34270.2	-0.652958	0.0587337	-11.1173	1.03405e-28	1.19161e-26	25314.9	28911.4	25709.3	42093.9	41435.7	42156
ENSG00000133816	MICAL2	10258.5	-1.02384	0.0922329	-11.1006	1.24595e-28	1.42491e-26	5644.52	7744.63	6905.46	13372.9	14140.4	13743.2
ENSG00000137203	TFAP2A	531.743	1.32769	0.120087	11.0561	2.04809e-28	2.32466e-26	748.763	785.278	748.763	335.792	308.169	263.695
ENSG00000183255	PTTG1IP	14577.4	-0.604867	0.0547638	-11.045	2.31718e-28	2.61046e-26	11464.4	11449.6	11777.9	18174.1	16481.9	18116.7
ENSG00000046604	DSG2	5488.71	0.746142	0.0678925	10.99	4.26725e-28	4.77173e-26	6464.54	6909.56	7260.43	3822.19	4300.52	4175
ENSG00000143631	FLG	5636.38	-2.60215	0.236876	-10.9853	4.49897e-28	4.99386e-26	1136.23	1636.44	2009.3	9876.79	10289.5	8870.02
ENSG00000107731	UNC5B	107.493	-3.17684	0.289481	-10.9743	5.08169e-28	5.59951e-26	20.017	29.8329	14.3909	198.841	193.807	188.068
ENSG00000123240	OPTN	3238.33	-0.699726	0.06386	-10.9572	6.13847e-28	6.71495e-26	2390.06	2512.48	2501.88	3783.99	4078.66	4162.93
ENSG00000150995	ITPR1	409.939	-1.62064	0.147982	-10.9516	6.53098e-28	7.09293e-26	231.91	160.385	212.441	602.054	618.801	634.043
ENSG00000179314	WSCD1	3911.7	1.08721	0.0996366	10.9117	1.01326e-27	1.09258e-25	4958.67	5870.1	5135.77	2331.62	2921.12	2252.92
ENSG00000136068	FLNB	24148	-0.585932	0.0537676	-10.8975	1.18496e-27	1.26866e-25	18239.8	19394.5	20297.9	29467.8	29275.3	28212.7
ENSG00000139289	PHLDA1	1866.09	1.02378	0.0940177	10.8893	1.29698e-27	1.37882e-25	2751.11	2422.97	2333.52	1298.14	1299.03	1091.77
ENSG00000139112	GABARAPL1	726.4	-1.22532	0.11263	-10.8791	1.45002e-27	1.53073e-25	429.056	420.859	454.01	1019.67	906.566	1128.24
ENSG00000183696	UPP1	1884.84	1.07102	0.0987622	10.8445	2.11892e-27	2.22133e-25	2961.27	2368.06	2332.24	1273.98	1182.07	1191.41
ENSG00000082781	ITGB5	7196.85	-0.593701	0.054791	-10.8357	2.33065e-27	2.42645e-25	5648.91	5667.86	5891.07	8638.04	8298.99	9036.23
ENSG00000114315	HES1	504.459	1.25301	0.116176	10.7854	4.03319e-27	4.17021e-25	719.594	700.357	714.742	283.433	326.894	281.732
ENSG00000135127	CCDC64	287.759	-1.84045	0.170733	-10.7797	4.29166e-27	4.40727e-25	100.755	137.775	137.026	415.171	432.962	502.864
ENSG00000158089	GALNT14	2362.82	0.786852	0.0730186	10.776	4.46666e-27	4.556e-25	2965.01	2928.2	3079.51	1630.66	1693.39	1880.16
ENSG00000166106	ADAMTS15	2264.77	0.898321	0.0833988	10.7714	4.69876e-27	4.76057e-25	3052.27	2754.99	3031.55	1666.59	1421.07	1662.12
ENSG00000115414	FN1	90012.2	-1.81232	0.168384	-10.763	5.14602e-27	5.17895e-25	31915.7	45266.1	42513.7	125365	152649	142363
ENSG00000139505	MTMR6	2324.84	0.832554	0.0774399	10.751	5.8643e-27	5.86275e-25	3277.24	2807.92	2846.92	1689.19	1651.72	1676.02
ENSG00000258315	C17orf49	1373.8	-0.868957	0.0810117	-10.7263	7.65945e-27	7.60705e-25	949.367	1051.19	916.045	1763.8	1755.51	1806.89
ENSG00000072682	P4HA2	4100.98	-0.875246	0.0817554	-10.7057	9.574e-27	9.44635e-25	2631.07	3091.67	2960.04	4797.11	5553.56	5572.44
ENSG00000003249	DBNDD1	633.585	1.08714	0.101571	10.7032	9.83179e-27	9.63771e-25	825.07	885.864	872.876	420.871	390.388	406.439
ENSG00000078401	EDN1	246.845	-2.09564	0.195936	-10.6955	1.06792e-26	1.04008e-24	89.0622	113.701	78.6114	449.899	418.743	331.055
ENSG00000058804	NDC1	3127.15	0.640277	0.0602282	10.6308	2.14161e-26	2.07242e-24	3869.72	3683.81	3875.26	2532.24	2415.21	2386.66
ENSG00000073060	SCARB1	2601.7	0.714024	0.0672215	10.622	2.35562e-26	2.26499e-24	3158.23	3099.42	3440.84	2004.61	1976.3	1930.78
ENSG00000124564	SLC17A3	73.1938	4.14514	0.390376	10.6183	2.44933e-26	2.34019e-24	126.778	139.95	148.019	7.66735	6.50306	10.2459
ENSG00000140416	TPM1	27366.1	-0.430027	0.0405817	-10.5966	3.091e-26	2.9347e-24	23326	23154.2	23470.6	31413.9	31075.5	31756.4
ENSG00000182534	MXRA7	7362.42	-0.810141	0.0766077	-10.5752	3.88398e-26	3.66454e-24	5415.99	5723.34	4901.45	9779.76	8511.99	9841.98
ENSG00000137801	THBS1	40239.7	-0.951721	0.0900794	-10.5654	4.31321e-26	4.04423e-24	27863	30359.9	24066.1	53135.2	58822.7	47191
ENSG00000117266	CDK18	1234.87	-1.04962	0.09973	-10.5246	6.65578e-26	6.2022e-24	735.808	894.856	783.468	1555.15	1623.65	1816.31
ENSG00000122694	GLIPR2	1053.03	-1.01602	0.0970514	-10.4689	1.20015e-25	1.1115e-23	688.156	689.116	711.16	1410.26	1271.17	1548.35
ENSG00000087116	ADAMTS2	420.349	-1.579	0.151208	-10.4426	1.58398e-25	1.4492e-23	169.079	254.434	208.902	651.64	636.453	601.586
ENSG00000170873	MTSS1	2046.76	1.18896	0.113853	10.443	1.57814e-25	1.4492e-23	2657.96	2986.46	2894.77	1014.28	1467.7	1259.41
ENSG00000078053	AMPH	413.333	-1.40856	0.134931	-10.4391	1.64344e-25	1.49454e-23	244.726	210.519	222.316	625.348	538.733	638.358
ENSG00000170412	GPRC5C	106.919	3.49011	0.335791	10.3937	2.64833e-25	2.39396e-23	218.703	162.864	203.378	9.3486	22.04	25.1811
ENSG00000124145	SDC4	8472.96	-0.59995	0.057738	-10.3909	2.72751e-25	2.45086e-23	6606.11	6806.26	6800.17	9832.56	10895.8	9896.83
ENSG00000117143	UAP1	2429.47	-0.726026	0.0699028	-10.3862	2.86509e-25	2.55925e-23	1770.88	1921.03	1800.05	3205.37	2940.23	2939.25
ENSG00000151726	ACSL1	3353.38	0.692166	0.0666748	10.3812	3.0187e-25	2.68061e-23	3927.34	4153.23	4346.21	2462.9	2533.95	2696.63
ENSG00000168386	FILIP1L	539.928	-1.56348	0.151517	-10.3188	5.79391e-25	5.1149e-23	263.616	267.863	286.143	822.802	642.895	956.246
ENSG00000163485	ADORA1	2386.76	0.661398	0.0641432	10.3113	6.26658e-25	5.50001e-23	2869.75	2960.04	2945.03	1763.55	1877.43	1904.79
ENSG00000085117	CD82	1670.3	-2.57097	0.249364	-10.3101	6.34225e-25	5.53426e-23	347.184	609.951	487.088	2580.46	3272.07	2725.04
ENSG00000230989	HSBP1	5631.74	-0.629963	0.0612036	-10.2929	7.5846e-25	6.5803e-23	4477.29	4325.07	4457.97	7234.41	6406.4	6889.31
ENSG00000130702	LAMA5	10684.6	2.00166	0.194564	10.2879	7.99115e-25	6.8934e-23	16652.6	17555.9	17090.8	3942.87	5383.79	3481.45
ENSG00000158828	PINK1	2711.99	-0.81767	0.0795176	-10.2829	8.41744e-25	7.21987e-23	2007.51	1978.49	1901.11	3606.03	3094.12	3684.66
ENSG00000114554	PLXNA1	3816.44	0.659169	0.0646276	10.1995	1.99308e-24	1.69986e-22	4694.71	4818.6	4509.86	3067.72	3046.06	2761.69
ENSG00000138821	SLC39A8	1261.56	-0.870729	0.0854295	-10.1924	2.1448e-24	1.81899e-22	831.964	916.642	927.003	1557.32	1604.89	1731.53
ENSG00000115221	ITGB6	456.314	1.3692	0.134459	10.1831	2.35966e-24	1.99003e-22	701.664	573.374	698.449	277.838	250.17	236.39
ENSG00000135842	FAM129A	8791.82	0.601042	0.0590311	10.1818	2.39147e-24	2.00564e-22	11201.8	10031.5	10556	7269.11	6830.06	6862.41
ENSG00000186480	INSIG1	4394	-1.13232	0.111224	-10.1805	2.42233e-24	2.0203e-22	2201.71	3207.2	2850.24	5792.03	5727.5	6585.34
ENSG00000075624	ACTB	237596	-0.399697	0.039358	-10.1554	3.13411e-24	2.58609e-22	203222	206356	205095	273895	265705	271301
ENSG00000165072	MAMDC2	1266.44	-0.76069	0.0749049	-10.1554	3.13496e-24	2.58609e-22	954.074	930.426	935.383	1631.58	1574.79	1572.4
ENSG00000035862	TIMP2	8672.12	-0.599848	0.0590903	-10.1514	3.26663e-24	2.68006e-22	7238.26	6790.52	6652.96	10913.1	9918.62	10519.2
ENSG00000137731	FXYD2	323.751	1.67428	0.165084	10.142	3.59582e-24	2.93419e-22	482.264	441.52	556.718	126.128	171.627	164.245
ENSG00000136026	CKAP4	10977.3	-0.467154	0.0461123	-10.1308	4.03336e-24	3.27353e-22	9127.34	9360.54	9156.63	12660.7	12516.5	13042.1
ENSG00000144583	2004-03-01	358.93	2.04934	0.203271	10.0818	6.64667e-24	5.36568e-22	529.922	596.847	611.477	119.191	194.252	101.89
ENSG00000100242	SUN2	11132.9	-0.549138	0.0545609	-10.0647	7.91343e-24	6.35431e-22	8801.61	9530.99	8784.36	13328.3	12802	13550.3
ENSG00000136848	DAB2IP	2599.42	0.752062	0.0755747	9.95124	2.49051e-23	1.98924e-21	3279.47	3175.06	3325.44	1879.83	1805.59	2131.12
ENSG00000123095	BHLHE41	778.022	-1.1503	0.115617	-9.94921	2.54191e-23	2.01962e-21	422.961	501.834	526.529	1059.2	1172.75	984.86
ENSG00000143369	ECM1	391.667	-1.73724	0.174898	-9.93283	2.99614e-23	2.36805e-21	178.893	205.105	157.408	568.568	497.645	742.385
ENSG00000105329	TGFB1	3297.64	0.632229	0.0636581	9.93163	3.0327e-23	2.38446e-21	3962.03	4105.76	3963.11	2542.84	2742.99	2469.09
ENSG00000131149	GSE1	1797.79	-0.882005	0.0889848	-9.91186	3.69706e-23	2.89175e-21	1123.03	1335.33	1337.42	2251.4	2491.3	2248.28
ENSG00000072210	ALDH3A2	1099.05	1.58651	0.160105	9.90918	3.79754e-23	2.95504e-21	2193.49	1291.31	1461.28	556.277	507.478	584.441
ENSG00000001617	SEMA3F	719.22	1.11143	0.112194	9.90629	3.90882e-23	3.02603e-21	897.684	1051.56	1002.22	405.034	474.343	484.474
ENSG00000123384	LRP1	1294	-0.951932	0.0963092	-9.88413	4.87819e-23	3.7572e-21	806.79	856.721	981.986	1605.09	1681.11	1832.33
ENSG00000185088	RPS27L	905.961	-1.00747	0.102178	-9.85995	6.20777e-23	4.75698e-21	580.101	659.492	565.154	1205.55	1122.55	1302.92
ENSG00000105971	CAV2	4456.85	0.749656	0.0760874	9.85255	6.68233e-23	5.09477e-21	5790.6	5490.46	5491.15	3341.77	3644.65	2982.45
ENSG00000141480	ARRB2	1344.28	0.751435	0.0763326	9.84423	7.25956e-23	5.50705e-21	1639.72	1740.5	1679.38	1039.65	1002.56	963.875
ENSG00000275342	SGK223	1604.06	0.732826	0.0749135	9.7823	1.34127e-22	1.01239e-20	2023.15	1964.44	2018.25	1280.8	1141.5	1196.25
ENSG00000171148	TADA3	2194.44	-0.661748	0.0676917	-9.77591	1.42869e-22	1.07301e-20	1615.58	1747.71	1735.11	2661.53	2625.25	2781.46
ENSG00000086062	B4GALT1	5063.64	-0.692285	0.0711949	-9.72381	2.38689e-22	1.78379e-20	3709.64	3924.56	3982.03	5660.6	6571.53	6533.5
ENSG00000184371	CSF1	5131.77	-0.787981	0.0811397	-9.71141	2.69584e-22	2.00475e-20	3860.67	3930.98	3504.32	6526.76	7149.47	5818.42
ENSG00000142871	CYR61	25574.1	-0.67148	0.0692568	-9.6955	3.15088e-22	2.33165e-20	20620.6	20924.2	17638.6	32849.1	30672.4	30739.7
ENSG00000132530	XAF1	153.21	-2.13252	0.220183	-9.68522	3.4846e-22	2.56602e-20	49.2752	70.7151	50.1994	234.347	250.916	263.808
ENSG00000136111	TBC1D4	1405.4	-1.02544	0.106036	-9.67069	4.01672e-22	2.94352e-20	919.739	1061.44	797.699	1970.84	1748.27	1934.44
ENSG00000187244	BCAM	904.182	0.965966	0.0999372	9.66573	4.216e-22	3.07462e-20	1270.62	1105.53	1209.44	602.152	572.514	664.83
ENSG00000125872	LRRN4	8146.76	-0.838046	0.0867111	-9.66481	4.25418e-22	3.08755e-20	5067.01	6537.72	5932.12	10136.3	11228.1	9979.21
ENSG00000167644	C19orf33	464.7	1.13454	0.117467	9.65837	4.53002e-22	3.27202e-20	663.511	615.679	637.177	305.298	297.172	269.36
ENSG00000090530	P3H2	15349.4	-0.604355	0.0626507	-9.64642	5.09012e-22	3.65907e-20	12213.4	11640.1	12684.6	19816.5	17296	18445.6
ENSG00000103222	ABCC1	4517.4	-0.69906	0.0726977	-9.61599	6.84463e-22	4.89699e-20	3418.24	3678.41	3238.82	5547.85	5997.45	5223.62
ENSG00000178401	DNAJC22	527.239	-1.34242	0.139862	-9.59821	8.13451e-22	5.79239e-20	335.816	281.251	276.754	856.193	649.166	764.258
ENSG00000107771	CCSER2	1884.77	-0.889043	0.0927768	-9.5826	9.46278e-22	6.64419e-20	1227.61	1417.48	1320.42	2242.25	2361.61	2739.28
ENSG00000261175	CTD-2015G9.2	227.974	1.68607	0.175944	9.58299	9.42737e-22	6.64419e-20	315.017	340.75	388.7	93.1225	113.89	116.364
ENSG00000165507	C10orf10	142.678	-2.10666	0.219996	-9.57588	1.00994e-21	7.05835e-20	49.2307	62.5561	49.8795	210.355	252.121	231.924
ENSG00000210082	MT-RNR2	120218	-0.471058	0.0495448	-9.50771	1.94904e-21	1.35589e-19	105806	99974.4	96514.8	137437	142624	138954
ENSG00000092964	DPYSL2	825.657	0.970031	0.102035	9.50685	1.96516e-21	1.36083e-19	1053.32	1117.1	1109.28	614.883	560.369	498.98
ENSG00000106799	TGFBR1	1755.87	-0.777621	0.0819032	-9.49439	2.21508e-21	1.52689e-19	1419.39	1192.82	1269.86	2163.62	2198.27	2291.24
ENSG00000204525	HLA-C	13220.8	-0.725456	0.0766815	-9.46064	3.06066e-21	2.10017e-19	9310.26	10778.4	9804.45	15793.4	15395.3	18242.9
ENSG00000065054	SLC9A3R2	315.477	1.46665	0.155391	9.43843	3.78417e-21	2.58488e-19	492.602	492.68	403.191	188.957	156.664	158.765
ENSG00000008441	NFIX	2790.49	-0.771648	0.081971	-9.41367	4.79127e-21	3.25806e-19	1918.78	2318.98	1946.29	3546.28	3395.13	3617.51
ENSG00000124882	EREG	3372.02	2.21192	0.235422	9.39555	5.69193e-21	3.85316e-19	5571.8	5490.46	5580.54	1033.64	1586.22	969.458
ENSG00000110104	CCDC86	3674.61	0.672308	0.0716034	9.38934	6.03801e-21	4.06919e-19	4628.63	4549.11	4372.8	2921.03	3006.81	2569.25
ENSG00000185551	NR2F2	4933.75	0.833521	0.089058	9.3593	8.02656e-21	5.38528e-19	6820.6	6678.96	5463.11	3829.19	3506.62	3304.01
ENSG00000152492	CCDC50	2901.63	-0.539141	0.0577414	-9.33716	9.89555e-21	6.60988e-19	2352.55	2344.18	2398.64	3454.26	3364.43	3495.74
ENSG00000087245	MMP2	80.6751	-3.50341	0.375574	-9.32815	1.07738e-20	7.16485e-19	9.75709	21.7619	8.51198	114.764	169	160.256
ENSG00000003436	TFPI	2865.86	0.867069	0.0929882	9.32451	1.11499e-20	7.38239e-19	4179.12	3261.13	3665.22	2183.33	1988.77	1917.58
ENSG00000177666	PNPLA2	5859	-0.598258	0.064231	-9.31416	1.22921e-20	8.10312e-19	4719.06	4675.55	4585.58	6950.55	6606.14	7617.12
ENSG00000093010	COMT	8174.47	-0.51522	0.0553487	-9.30862	1.29506e-20	8.5001e-19	6555.24	6901.25	6730.44	9803.23	9117.96	9938.71
ENSG00000152952	PLOD2	5642.79	-0.720341	0.077512	-9.29328	1.49606e-20	9.77684e-19	3782.46	4507.46	4497.21	7145.14	6609.26	7315.19
ENSG00000196878	LAMB3	3198.53	-2.0955	0.225928	-9.27508	1.77485e-20	1.15488e-18	993.308	1510.28	1135.45	4662.3	6139.53	4750.35
ENSG00000079691	LRRC16A	1620.22	0.717146	0.0775463	9.24797	2.28793e-20	1.48234e-18	2090.78	1894.14	2061.55	1205.26	1287.7	1181.9
ENSG00000165895	ARHGAP42	384.288	-1.29369	0.140349	-9.21765	3.0367e-20	1.95906e-18	217.032	239.835	209.776	604.905	487.273	546.905
ENSG00000157216	SSBP3	1587.07	-0.686088	0.0744802	-9.21168	3.21053e-20	2.06239e-18	1163.33	1293.76	1193.55	1938.46	1993.26	1940.08
ENSG00000169504	CLIC4	13862.5	-0.43894	0.0477019	-9.20173	3.52242e-20	2.24452e-18	11400.4	11880.1	12026.7	15899.1	15640.2	16328.3
ENSG00000181458	TMEM45A	675.145	-1.03573	0.112558	-9.20169	3.52378e-20	2.24452e-18	425.519	440.505	460.232	925.439	807.349	991.825
ENSG00000179222	MAGED1	7497.04	-0.691431	0.0751834	-9.1966	3.6947e-20	2.34349e-18	5709.31	5683.48	5805.92	9070.43	8365.06	10348
ENSG00000088766	CRLS1	3647.07	-0.603293	0.0658018	-9.16835	4.80317e-20	3.03383e-18	2751.28	3040.49	2897.1	4431	4585.19	4177.38
ENSG00000049249	TNFRSF9	1370.55	-1.27493	0.139181	-9.16022	5.17938e-20	3.25783e-18	620.283	789.293	996.986	1754.92	2111.51	1950.32
ENSG00000120549	KIAA1217	520.829	-1.27595	0.139445	-9.15016	5.685e-20	3.56103e-18	255.737	358.967	299.127	674.492	789.132	747.518
ENSG00000130332	LSM7	2067.77	0.617898	0.0675351	9.14929	5.73101e-20	3.57501e-18	2466.43	2536.9	2507.29	1721.14	1593.95	1580.9
ENSG00000141524	TMC6	134.583	2.30868	0.252647	9.13799	6.3623e-20	3.95248e-18	251.502	184.246	234.279	58.7122	35.8693	42.8888
ENSG00000156140	ADAMTS3	708.812	-0.923942	0.101239	-9.12635	7.08466e-20	4.3832e-18	496.752	513.67	457.716	878.119	932.579	974.036
ENSG00000136244	IL6	270.793	-1.64561	0.181259	-9.07879	1.0979e-19	6.76485e-18	117.66	146.501	130.248	369.053	493.001	368.293
ENSG00000162591	MEGF6	5719.61	1.88045	0.207144	9.07797	1.10623e-19	6.78848e-18	10328.8	8414.04	8246.1	2601.34	2866.87	1860.49
ENSG00000166750	SLFN5	426.223	-1.43148	0.15786	-9.06801	1.21214e-19	7.40828e-18	238.628	228.041	224.332	552.231	545.996	768.114
ENSG00000084636	COL16A1	190.796	-2.28408	0.25303	-9.0269	1.76606e-19	1.07502e-17	40.817	60.1172	97.3817	307.012	299.434	340.011
ENSG00000172164	SNTB1	814.388	0.918209	0.101776	9.02189	1.8487e-19	1.1208e-17	1044.91	1014.16	1136.33	514.339	567.949	608.647
ENSG00000151503	NCAPD3	3204.93	0.68881	0.0763567	9.02095	1.86472e-19	1.126e-17	3943.28	4141.97	3783.7	2632.97	2509.19	2218.47
ENSG00000240184	PCDHGC3	4828.87	-0.544618	0.0606879	-8.97409	2.85708e-19	1.71835e-17	3877.65	4137.11	3771.11	5488.3	5838.15	5860.88
ENSG00000091592	NLRP1	378.661	-1.29691	0.144721	-8.96146	3.20413e-19	1.91943e-17	260.803	202.206	198.309	542.447	564.182	504.019
ENSG00000232774	FLJ22447	210.532	-1.69007	0.188632	-8.95961	3.25843e-19	1.94424e-17	77.7118	111.214	110.417	300.633	337.609	325.61
ENSG00000138685	FGF2	2875.12	0.668307	0.0747511	8.94043	3.87648e-19	2.30391e-17	3825.26	3448.35	3316.84	2240.31	2313.83	2106.13
ENSG00000157350	ST3GAL2	4282.42	-0.726449	0.0812802	-8.93759	3.97736e-19	2.3546e-17	2839.7	3604.71	3236.43	5369.38	5265.45	5378.83
ENSG00000156463	SH3RF2	1291.17	-0.906282	0.101716	-8.90997	5.10478e-19	3.01023e-17	783.686	992.324	921.424	1599.2	1817.69	1632.68
ENSG00000180332	KCTD4	80.4422	-2.61045	0.293161	-8.90447	5.36403e-19	3.1508e-17	25.4945	21.5536	20.889	140.78	141.566	132.37
ENSG00000141401	IMPA2	1800.47	1.18615	0.13324	8.90236	5.46699e-19	3.19882e-17	2646.29	2312.33	2541.29	986.618	908.431	1407.85
ENSG00000070404	FSTL3	8497.84	-0.454724	0.0513199	-8.86059	7.9589e-19	4.6389e-17	6984.82	7485.46	7039.13	9965.11	9847.98	9664.52
ENSG00000124766	SOX4	3113.91	-0.751616	0.0849113	-8.85177	8.61418e-19	5.00152e-17	2216.25	2276.93	2465.87	3833.1	3534.17	4357.17
ENSG00000059804	SLC2A3	125.126	-2.17186	0.245547	-8.84496	9.15625e-19	5.29589e-17	53.144	42.002	40.8907	207.68	171.829	235.213
ENSG00000079257	LXN	257.377	-1.44215	0.163588	-8.81579	1.18843e-18	6.84756e-17	130.545	158.239	126.506	382.022	346.413	400.537
ENSG00000169689	STRA13	1738.96	0.675086	0.0766778	8.80418	1.3181e-18	7.56581e-17	2188.58	2073.99	2149.51	1421.1	1243.84	1356.76
ENSG00000173706	HEG1	2811.07	-0.519902	0.0591703	-8.78653	1.54249e-18	8.82021e-17	2368.99	2290.15	2269.99	3385.81	3263.64	3287.82
ENSG00000148426	PROSER2	3519.79	0.708962	0.0807859	8.77581	1.69684e-18	9.66624e-17	4034.67	4794.11	4277.1	2470.68	2829.12	2713.09
ENSG00000078804	TP53INP2	455.067	-1.17987	0.134844	-8.74989	2.1356e-18	1.21199e-16	295.434	288.029	251.68	636.589	559.592	699.076
ENSG00000115380	EFEMP1	199.735	-1.85355	0.213116	-8.69739	3.39605e-18	1.9201e-16	75.3901	118.178	67.818	322.007	306.661	308.359
ENSG00000105928	DFNA5	803.728	-0.835136	0.0960565	-8.69422	3.49231e-18	1.96716e-16	559.504	590.839	580.434	1037.31	961.918	1092.36
ENSG00000166780	C16orf45	447.107	-1.15379	0.13288	-8.68301	3.85444e-18	2.16307e-16	277.663	274.481	279.411	696.542	615.28	539.262
ENSG00000126016	AMOT	369.326	-1.35134	0.155718	-8.67811	4.02416e-18	2.24995e-16	163.672	240.271	223.19	533.221	521.834	533.766
ENSG00000103876	FAH	1229.19	0.891269	0.102927	8.6592	4.75068e-18	2.64636e-16	1653.34	1458.86	1680.15	949.064	881.757	751.995
ENSG00000158186	MRAS	2075.74	-0.73427	0.084973	-8.64122	5.56162e-18	3.0867e-16	1595.04	1509.02	1568.25	2786.07	2303.45	2692.61
ENSG00000077420	APBB1IP	4641.72	0.551686	0.0639615	8.62529	6.39304e-18	3.53514e-16	5769.65	5331.14	5455.73	3959.2	3798.29	3536.33
ENSG00000198363	ASPH	20563.2	0.415211	0.0482384	8.60748	7.46838e-18	4.1147e-16	24100.4	23343.7	23062.6	18171.4	17718.9	16982
ENSG00000143850	PLEKHA6	1871.03	0.734524	0.0853655	8.60446	7.66765e-18	4.20912e-16	2276.55	2359.03	2379.52	1264.87	1554.72	1391.49
ENSG00000145819	ARHGAP26	945.798	0.803023	0.0935268	8.58602	9.00303e-18	4.92427e-16	1123.13	1224.78	1261.8	684.631	730.401	650.048
ENSG00000113504	SLC12A7	263.383	1.66013	0.193539	8.57774	9.67526e-18	5.27284e-16	323.182	466.023	412.87	104.12	148.03	126.073
ENSG00000196923	PDLIM7	9049.89	-0.576556	0.0672498	-8.57335	1.00517e-17	5.45831e-16	6701.55	7862	7232.53	10386.5	10842	11274.7
ENSG00000173926	2003-03-01	895.174	-1.05528	0.123215	-8.56456	1.08485e-17	5.86985e-16	471.244	679.702	595.013	1235.4	1174.72	1214.96
ENSG00000115363	EVA1A	713.845	0.957932	0.112017	8.55164	1.21353e-17	6.54266e-16	1001.26	996.011	832.991	473.794	515.789	463.223
ENSG00000168575	SLC20A2	1236.99	-0.695351	0.0813696	-8.54559	1.27881e-17	6.87006e-16	940.199	915.596	976.281	1505	1466.01	1618.85
ENSG00000179750	APOBEC3B	1779.75	-0.693768	0.081213	-8.54257	1.31267e-17	7.02697e-16	1456.66	1343.67	1279.15	2069.95	2190.91	2338.13
ENSG00000198682	PAPSS2	8373.36	-0.431439	0.0505196	-8.54002	1.34193e-17	7.15824e-16	7393.78	6981.79	7014.15	9724.65	9396.56	9729.25
ENSG00000100505	TRIM9	185.265	-1.82935	0.214358	-8.53409	1.41258e-17	7.49515e-16	81.6494	96.973	65.8229	241.73	334.123	291.29
ENSG00000168502	MTCL1	5410.71	0.748667	0.0877287	8.53389	1.41502e-17	7.49515e-16	7193.84	6370.07	6791.93	4097.22	4509.71	3501.46
ENSG00000139926	FRMD6	2072.83	-0.823715	0.0966543	-8.52228	1.5644e-17	8.25741e-16	1281.52	1653.24	1558.92	2493.48	2800.03	2649.82
ENSG00000182158	CREB3L2	8281.39	-0.506663	0.0594777	-8.51853	1.61586e-17	8.49932e-16	6657.43	7092.3	6779.85	9823.15	10211	9124.66
ENSG00000183778	B3GALT5	750.29	0.895311	0.105195	8.51098	1.72471e-17	9.04036e-16	964.538	952.47	1012.94	545.286	563.39	463.118
ENSG00000164236	ANKRD33B	5064.21	0.535828	0.0630068	8.50429	1.82718e-17	9.54433e-16	6269.12	5735.48	5981.33	4118.08	4354.17	3927.11
ENSG00000181045	SLC26A11	111.394	2.07887	0.245417	8.47078	2.43748e-17	1.26883e-15	159.782	191.225	189.612	41.4838	49.4543	36.8097
ENSG00000174827	PDZK1	522.754	-1.60134	0.19055	-8.4038	4.32248e-17	2.24234e-15	261.826	288.511	226.736	777.595	560.461	1021.4
ENSG00000160712	IL6R	458.849	1.67238	0.199247	8.39353	4.71743e-17	2.43884e-15	749.057	696.577	646.368	275.894	248.283	136.916
ENSG00000188511	C22orf34	69.2711	-3.26987	0.389809	-8.38839	4.92851e-17	2.53927e-15	7.23391	10.8085	22.1104	140.333	103.983	131.157
ENSG00000107554	DNMBP	1268.39	0.749403	0.0893563	8.38668	5.00078e-17	2.56775e-15	1629.77	1567.7	1576.89	993.078	1001.93	841.007
ENSG00000145901	TNIP1	6036.88	-0.700415	0.0835406	-8.38412	5.11069e-17	2.61529e-15	4196.43	5116.48	4489.22	7146.92	8188.14	7084.07
ENSG00000130513	GDF15	157.588	1.89694	0.227084	8.35344	6.63032e-17	3.38146e-15	302.2	211.493	231.626	56.3602	66.2769	77.5745
ENSG00000088367	EPB41L1	1157.98	0.794471	0.0952492	8.34098	7.36796e-17	3.74501e-15	1619.08	1373.11	1412.86	847.996	796.554	898.267
ENSG00000170689	HOXB9	900.099	-0.831102	0.0998246	-8.32563	8.38827e-17	4.2493e-15	602.945	705.361	633.909	1172.19	1070.68	1215.5
ENSG00000134897	BIVM	810.012	0.985014	0.118373	8.32124	8.7047e-17	4.39485e-15	1251.83	930.79	1046.34	543.277	548.088	539.745
ENSG00000130511	SSBP4	1116.64	0.751364	0.0903152	8.31935	8.84444e-17	4.45052e-15	1342.73	1455.4	1407.39	792.889	909.119	792.3
ENSG00000124762	CDKN1A	639.121	-0.967062	0.116416	-8.30693	9.82079e-17	4.9254e-15	379.67	471.874	446.155	835.092	796.425	905.509
ENSG00000042286	AIFM2	1326.81	-0.71717	0.0865835	-8.28298	1.20128e-16	6.00478e-15	1048.96	1053.92	908.683	1586.37	1654.28	1708.65
ENSG00000148926	ADM	714.427	1.20716	0.145754	8.28217	1.20954e-16	6.02612e-15	1241.81	900.403	849.897	445.973	454.074	394.399
ENSG00000166710	B2M	16696.4	-0.531605	0.0642173	-8.27823	1.2502e-16	6.20824e-15	13350.1	14180.4	13430.4	19226.1	18492.6	21499.2
ENSG00000164305	CASP3	2625.58	-0.605926	0.073232	-8.27405	1.29481e-16	6.40867e-15	1927.33	2151.92	2165.82	3318.27	3011.09	3179.04
ENSG00000026508	CD44	11693.7	0.752865	0.0910487	8.26882	1.35295e-16	6.67456e-15	14155.1	15777.2	14106.7	8419.85	10099.2	7604.06
ENSG00000115091	ACTR3	14434.1	-0.397482	0.0480927	-8.2649	1.39812e-16	6.87493e-15	12053.6	12924	12398	16204.5	16391.5	16633.4
ENSG00000172057	ORMDL3	1221.22	-0.66629	0.0806736	-8.25908	1.46798e-16	7.19501e-15	988.834	935.399	907.475	1562.6	1453.02	1479.97
ENSG00000206503	HLA-A	22158.5	-0.580149	0.0706225	-8.2148	2.12523e-16	1.03827e-14	16696.7	18971.4	17616.9	25282	25260.1	29124.1
ENSG00000143418	CERS2	9251.46	0.40664	0.0495475	8.20709	2.26623e-16	1.10358e-14	10735	10463.3	10438.1	8205.37	7691.7	7975.39
ENSG00000168916	ZNF608	1729.35	-0.581456	0.0708666	-8.20493	2.30728e-16	1.11996e-14	1366.31	1431.42	1358.08	2164.24	2035.07	2021.01
ENSG00000107020	PLGRKT	380.889	-1.07076	0.130736	-8.19022	2.6074e-16	1.26158e-14	237.912	236.983	261.185	531.432	476.074	541.75
ENSG00000185022	MAFF	544.623	0.994736	0.121531	8.18503	2.7223e-16	1.31296e-14	710.118	750.482	717.996	356.99	411.507	320.642
ENSG00000185989	RASA3	1185.67	0.844224	0.103409	8.16394	3.24259e-16	1.55892e-14	1585.81	1526.85	1460.2	865.227	948.646	727.301
ENSG00000166415	WDR72	51.0884	4.00883	0.49162	8.15432	3.51148e-16	1.68283e-14	101.956	66.6143	120.661	8.05124	6.1639	3.08407
ENSG00000196914	ARHGEF12	3499.4	0.648268	0.0797387	8.1299	4.29648e-16	2.05252e-14	4497.55	3852.9	4470.19	2735.76	2898.37	2541.62
ENSG00000168394	TAP1	2258.11	-0.654498	0.0805134	-8.12905	4.3266e-16	2.06039e-14	1644.43	1882.71	1737.02	2546.08	2816.84	2921.56
ENSG00000206418	RAB12	1498.66	0.639	0.0787079	8.11863	4.71474e-16	2.23817e-14	1908.26	1853.86	1712.39	1226.19	1137.6	1153.68
ENSG00000167191	GPRC5B	2272.88	0.797784	0.0982816	8.11733	4.76541e-16	2.25513e-14	2945.4	2806.72	2910.2	1580.51	1940.26	1454.21
ENSG00000087253	LPCAT2	324.834	-1.5032	0.185272	-8.1135	4.91815e-16	2.32014e-14	139.34	212.744	156.548	452.289	421.86	566.22
ENSG00000138095	LRPPRC	4569.34	0.496128	0.0611934	8.10755	5.16498e-16	2.42899e-14	5092.15	5636.55	5317.07	3792.8	3907.22	3670.27
ENSG00000196924	FLNA	278916	-0.418707	0.0516559	-8.1057	5.24444e-16	2.4587e-14	231316	247283	237576	318722	333842	304758
ENSG00000136732	GYPC	680.001	-1.07308	0.132475	-8.1002	5.48694e-16	2.56442e-14	356.099	497.193	461.62	835.212	955.757	974.122
ENSG00000100345	MYH9	172619	-0.512272	0.0632451	-8.09979	5.50564e-16	2.56522e-14	134664	150112	142100	200958	217964	189919
ENSG00000205336	GPR56	14993.8	0.626776	0.077518	8.08554	6.18873e-16	2.87462e-14	17082.5	17720.3	19793.9	11374.2	10927.9	13063.8
ENSG00000149403	GRIK4	154.85	-1.6672	0.206246	-8.08358	6.28944e-16	2.91243e-14	83.8062	76.014	63.4741	226.863	257.408	221.538
ENSG00000049239	H6PD	1589.44	-0.590241	0.0731033	-8.07406	6.79973e-16	3.13911e-14	1303.67	1217.48	1283.37	1905.15	1846.81	1980.17
ENSG00000184232	OAF	1873.71	0.690183	0.0855618	8.06649	7.23506e-16	3.32989e-14	2550.74	2077.17	2313.3	1414.55	1450.48	1436
ENSG00000159216	RUNX1	1282.34	0.744491	0.0923418	8.06235	7.48437e-16	3.43417e-14	1579.8	1521.6	1721.37	959.17	1038.47	873.62
ENSG00000163430	FSTL1	37260.9	-0.546733	0.0679676	-8.04402	8.69388e-16	3.97705e-14	29617.2	32835.1	28398.3	46866.2	41221.2	44627.5
ENSG00000144381	HSPD1	34859	0.411782	0.0513078	8.02572	1.00931e-15	4.60318e-14	40699.7	38196.2	40506.3	30866.1	30277.3	28608.4
ENSG00000113361	CDH6	2699.17	2.34796	0.2926	8.02447	1.01962e-15	4.63618e-14	3196.63	4896.11	5443.57	644.004	984.896	1029.8
ENSG00000166897	ELFN2	3204.53	0.592765	0.0739014	8.02102	1.04867e-15	4.75399e-14	4005.99	3977.13	3577.65	2742.05	2504.05	2420.29
ENSG00000182054	IDH2	4049.41	-0.512229	0.0638744	-8.01932	1.06332e-15	4.80594e-14	3427.96	3272.55	3310.03	4948.71	4439.85	4897.36
ENSG00000172731	LRRC20	1073.66	0.651543	0.0814138	8.00285	1.21571e-15	5.47831e-14	1292.41	1343.42	1299.23	872.931	811.129	822.829
ENSG00000138078	PREPL	1165.29	0.632771	0.0791496	7.99462	1.29973e-15	5.83951e-14	1426.46	1384.55	1439.83	936.749	932.396	871.755
ENSG00000174945	AMZ1	1675.76	-0.865004	0.108377	-7.98146	1.44616e-15	6.47812e-14	1003.67	1345.18	1217.21	2133.02	2360.5	1994.98
ENSG00000104885	DOT1L	3634.56	0.617638	0.0774418	7.97551	1.51755e-15	6.77778e-14	4800.69	4309.25	4097.41	2828.32	3065.8	2705.87
ENSG00000128567	PODXL	541.866	1.27106	0.159456	7.97125	1.57072e-15	6.99455e-14	947.278	737.817	615.615	320.631	344.986	284.871
ENSG00000113140	SPARC	16315.5	-0.587742	0.0737428	-7.97016	1.58471e-15	7.03612e-14	12049.5	14355	12707.3	18863.1	18805.8	21112.1
ENSG00000204767	FAM196B	158.477	1.87736	0.235627	7.96751	1.61908e-15	7.16762e-14	282.44	232.538	233.469	80.6718	76.7951	44.9479
ENSG00000101199	ARFGAP1	8042.24	-0.469968	0.0590491	-7.95894	1.73525e-15	7.65944e-14	6468.51	7169.18	6593.34	9234.85	9086.04	9701.52
ENSG00000158710	TAGLN2	28963.2	-0.478476	0.0601638	-7.9529	1.82199e-15	8.01889e-14	22754.1	26069	23789.3	32518.4	33935.7	34712.6
ENSG00000138162	TACC2	1150.47	0.88598	0.111499	7.94607	1.92529e-15	8.4489e-14	1614.84	1436.03	1424.32	948.786	757.552	721.28
ENSG00000142156	COL6A1	1575.09	0.580824	0.0731133	7.94416	1.95504e-15	8.55459e-14	1961.63	1802.24	1900.53	1284.42	1274.87	1226.82
ENSG00000189337	KAZN	3456.17	0.483674	0.0608928	7.94304	1.97289e-15	8.60772e-14	4191.51	4071.32	3829.44	2871.8	2936.08	2836.86
ENSG00000180801	ARSJ	754.76	0.928435	0.117058	7.93143	2.16633e-15	9.42449e-14	1084.26	1035.31	849.979	484.632	539.627	534.757
ENSG00000147650	LRP12	4334.68	-0.553528	0.0698729	-7.92193	2.33849e-15	1.01442e-13	3261.24	3605.55	3672.86	4831.34	5232.12	5404.97
ENSG00000143061	IGSF3	4347.74	-0.501824	0.0633584	-7.9204	2.36751e-15	1.02407e-13	3388.01	3669.02	3742.82	4971.24	5330.9	4984.47
ENSG00000175061	LRRC75A-AS1	5009.17	0.500359	0.0632951	7.90518	2.67545e-15	1.15396e-13	6287.8	5487.68	5831.97	4153.46	4160.91	4133.17
ENSG00000101255	TRIB3	971.027	-0.964377	0.122111	-7.89752	2.84505e-15	1.22362e-13	636.188	726.665	610.391	1154.54	1183.97	1514.41
ENSG00000146416	AIG1	744.326	-0.903317	0.114555	-7.88542	3.13482e-15	1.34441e-13	491.616	539.588	523.86	1111.55	899.681	899.666
ENSG00000074695	LMAN1	5834.69	-0.440705	0.0559045	-7.88318	3.19163e-15	1.3649e-13	4967.5	4965.4	4915.69	6542.1	6522.63	7094.86
ENSG00000116337	AMPD2	6696.66	-0.504208	0.0640725	-7.86934	3.56526e-15	1.52037e-13	5417.74	5881.66	5314.94	7559.73	7655.83	8350.08
ENSG00000244306	LINC01296	460.694	-1.44582	0.184117	-7.85276	4.06989e-15	1.73068e-13	278.846	298.234	168.786	604.481	712.409	701.406
ENSG00000187678	SPRY4	95.5283	2.5262	0.321872	7.84847	4.2115e-15	1.78586e-13	160.461	187.75	139.016	34.4376	35.969	15.5366
ENSG00000145220	LYAR	2622.78	0.604562	0.0773852	7.81238	5.61179e-15	2.37299e-13	3304.33	3017.54	3172.84	2221.5	2133.73	1886.75
ENSG00000070614	NDST1	16205.4	-0.357527	0.0458163	-7.8035	6.02149e-15	2.53912e-13	14378.6	14062.1	14182.4	17630.5	18362.3	18616.6
ENSG00000240065	PSMB9	563.962	-1.0871	0.139395	-7.79868	6.25575e-15	2.63055e-13	310.36	395.521	377.004	666.71	753.93	880.245
ENSG00000185950	IRS2	2647.81	-0.885465	0.113639	-7.79192	6.5999e-15	2.76756e-13	1977.1	2030.85	1571.59	3937.03	3412.39	2957.88
ENSG00000115738	ID2	761.8	1.0028	0.128771	7.78744	6.83798e-15	2.85945e-13	1151.92	927.994	967.415	582.657	439.587	501.229
ENSG00000233276	GPX1	5880.25	-0.661694	0.0851344	-7.77235	7.70415e-15	3.21276e-13	4143.15	5015.99	4507.21	6438.44	7611.02	7565.69
ENSG00000071127	WDR1	40932.2	-0.389458	0.0501132	-7.77158	7.75143e-15	3.22357e-13	35583	36028.1	34706.8	48446.3	44207	46621.9
ENSG00000197702	PARVA	3283.93	-0.538302	0.0694167	-7.75465	8.85904e-15	3.67407e-13	2611.83	2916.27	2509.61	3917.52	3880.21	3868.13
ENSG00000103647	CORO2B	304.446	1.2249	0.158131	7.74608	9.47717e-15	3.91965e-13	394.55	400.64	485.528	164.276	203.257	178.422
ENSG00000091409	ITGA6	2617.71	0.539685	0.0697124	7.7416	9.81765e-15	4.04938e-13	3054.5	3198.59	3054.45	2211.78	2213.99	1972.95
ENSG00000064012	CASP8	1042.29	0.74701	0.0966965	7.7253	1.11589e-14	4.59003e-13	1293.18	1215.86	1409.2	718.797	777.689	839.026
ENSG00000169122	FAM110B	495.02	1.16222	0.150898	7.70205	1.33901e-14	5.49284e-13	680.315	690.177	680.613	368.405	316.344	234.265
ENSG00000138166	DUSP5	732.992	0.858291	0.111613	7.6899	1.47254e-14	6.02426e-13	897.577	996.108	943.95	467.978	586.242	506.096
ENSG00000172927	MYEOV	147.696	1.82403	0.237302	7.68653	1.51176e-14	6.15259e-13	258.52	225.553	208.264	74.9663	74.8635	44.0112
ENSG00000197694	SPTAN1	16993.1	-0.481368	0.0626251	-7.68651	1.51206e-14	6.15259e-13	13103.1	14280.1	15171.7	20136.7	20263.6	19003.7
ENSG00000143390	RFX5	1626.96	-0.675951	0.0880062	-7.68072	1.58203e-14	6.41996e-13	1274.3	1183.56	1298.88	1809.94	2011.56	2183.51
ENSG00000103044	HAS3	2190.7	0.813322	0.106035	7.67028	1.71623e-14	6.9459e-13	2347.47	3204.93	2827.66	1508.89	1710.2	1545.07
ENSG00000112977	DAP	7339.98	-0.449971	0.0586705	-7.66946	1.72724e-14	6.97177e-13	6349.18	6227.08	6033.58	8668.56	7944.95	8816.55
ENSG00000177728	KIAA0195	1268.01	0.717633	0.0935815	7.66854	1.7397e-14	7.00334e-13	1557.81	1504.44	1663.93	923.137	887.46	1071.26
ENSG00000148848	ADAM12	460.191	-1.62986	0.21288	-7.65623	1.91469e-14	7.68728e-13	139.598	307.617	231.531	699.397	757.087	625.915
ENSG00000106537	TSPAN13	1255.87	-0.97958	0.128086	-7.6478	2.0444e-14	8.18626e-13	658.764	931.366	945.285	1537.23	1645.03	1817.55
ENSG00000168056	LTBP3	3961.4	0.522257	0.068389	7.63657	2.23083e-14	8.89264e-13	4981.62	4630.49	4399.03	3422.12	3223.09	3112.08
ENSG00000197646	PDCD1LG2	158.244	-1.58157	0.207107	-7.63647	2.23259e-14	8.89264e-13	82.8192	85.9592	69.6416	232.205	268.986	209.855
ENSG00000050344	NFE2L3	2073.53	-0.629349	0.0824812	-7.63021	2.34368e-14	9.31059e-13	1542.12	1768.96	1576.12	2360.02	2699.53	2494.41
ENSG00000163513	TGFBR2	1885.26	0.567395	0.0744383	7.62235	2.49103e-14	9.86998e-13	2201.33	2291.63	2256.92	1578.28	1405.42	1577.98
ENSG00000186470	BTN3A2	1196.78	-0.581466	0.0763899	-7.61182	2.7026e-14	1.06802e-12	980.497	936.473	959.682	1407.37	1451.41	1445.24
ENSG00000136830	FAM129B	22008.9	0.428828	0.0563719	7.60711	2.80287e-14	1.10476e-12	25613.5	25984.2	24176.2	18198.2	19917.6	18163.9
ENSG00000146674	IGFBP3	26792.2	1.22265	0.160869	7.60033	2.95386e-14	1.16124e-12	44785.2	30693	37054.3	16541.7	15256.9	16422
ENSG00000197712	FAM114A1	3581.63	-0.614291	0.0808944	-7.59374	3.10807e-14	1.21869e-12	3072.17	2741.13	2676.11	4238.36	4018.86	4743.17
ENSG00000166181	API5	4533.6	0.405816	0.0534499	7.59246	3.13889e-14	1.22758e-12	5277.11	5106.8	5119.3	3904.82	3993.25	3800.33
ENSG00000088205	DDX18	4999.47	0.553917	0.0729797	7.59002	3.19856e-14	1.24769e-12	6253.15	5659.35	5935.06	3996.58	4414.49	3738.19
ENSG00000139211	AMIGO2	1156.55	-0.834495	0.110172	-7.57447	3.60606e-14	1.40302e-12	839.202	875.313	781.201	1480.14	1688.44	1274.99
ENSG00000154027	AK5	384.599	-1.00334	0.132477	-7.57365	3.62883e-14	1.40825e-12	278.584	264.674	225.777	523.064	499.131	516.365
ENSG00000102316	MAGED2	3198.5	-0.539152	0.0711922	-7.57319	3.64167e-14	1.40961e-12	2646.75	2597.13	2575.55	3839.34	3474.43	4057.78
ENSG00000057019	DCBLD2	16042.6	0.466569	0.061625	7.5711	3.7009e-14	1.42458e-12	17632.8	18831.8	19383.6	13261.8	14385.1	12760.5
ENSG00000130147	SH3BP4	5669.41	-0.468683	0.0619065	-7.57082	3.70867e-14	1.42458e-12	4948.13	4738.22	4580.94	6992.46	6302.93	6453.75
ENSG00000135480	KRT7	147.849	1.75054	0.231209	7.57123	3.69711e-14	1.42458e-12	189.012	250.147	245.182	51.3267	74.0405	77.3842
ENSG00000150347	ARID5B	1279.27	-0.768427	0.101508	-7.57013	3.72847e-14	1.42855e-12	924.823	980.99	931.121	1806.05	1403.02	1629.62
ENSG00000198121	LPAR1	365.624	-1.12535	0.148781	-7.56378	3.91514e-14	1.49628e-12	214.867	267.018	208.803	466.651	478.52	557.886
ENSG00000204291	COL15A1	44.428	-3.55813	0.470581	-7.56113	3.99573e-14	1.52322e-12	8.44944	6.82412	5.49048	98.1774	57.0027	90.624
ENSG00000120217	CD274	421.587	-1.5486	0.205125	-7.54956	4.36726e-14	1.66066e-12	141.541	296.185	209.93	583.77	671.912	626.182
ENSG00000056558	TRAF1	575.44	-1.29045	0.171008	-7.54612	4.48422e-14	1.70085e-12	278.737	402.208	322.568	701.068	1022.69	725.369
ENSG00000091129	NRCAM	164.152	1.62058	0.214834	7.5434	4.57867e-14	1.73232e-12	222.917	272.865	247.062	61.4156	90.2954	90.3563
ENSG00000104419	NDRG1	2596.39	0.513839	0.0681212	7.54301	4.59238e-14	1.73316e-12	3234.02	3059.13	2868.05	2175.56	2100.97	2140.62
ENSG00000134115	CNTN6	63.5003	-2.53167	0.335964	-7.53554	4.86324e-14	1.83081e-12	16.6396	24.055	16.4124	117.805	97.4423	108.648
ENSG00000105825	TFPI2	1637.87	0.755431	0.100282	7.53305	4.95681e-14	1.86139e-12	2137.25	2029.12	2007.51	1268.08	1356.83	1028.43
ENSG00000180530	NRIP1	2074.54	0.62607	0.0832241	7.52269	5.3659e-14	2.01001e-12	2726.36	2258.35	2569.99	1635.45	1682.75	1574.35
ENSG00000111801	BTN3A3	341.978	-1.44301	0.191969	-7.51688	5.60982e-14	2.09618e-12	175.216	140.807	236.558	496.433	428.63	574.223
ENSG00000248905	FMN1	391.84	-1.41842	0.18891	-7.50844	5.98377e-14	2.23039e-12	204.099	177.588	258.134	434.563	594.865	681.792
ENSG00000183856	IQGAP3	3272.86	-0.462809	0.061756	-7.49415	6.67281e-14	2.4811e-12	2664.25	2704.52	2889.28	3684.1	3888.51	3806.5
ENSG00000130766	SESN2	961.974	-0.949284	0.126696	-7.49262	6.75102e-14	2.50402e-12	673.521	702.867	591.866	1151.06	1132.9	1519.63
ENSG00000168140	VASN	1227.29	-0.675328	0.0902686	-7.48131	7.35834e-14	2.72258e-12	956.881	939.389	936.809	1532.23	1364.28	1634.18
ENSG00000125844	RRBP1	9732.26	-0.35395	0.0473167	-7.48043	7.40798e-14	2.73425e-12	8611.27	8398.77	8622.89	10641.4	10958.6	11160.7
ENSG00000167081	PBX3	1070.06	-0.884718	0.118495	-7.4663	8.24827e-14	3.03697e-12	829.317	802.192	625.5	1533.52	1347.64	1282.18
ENSG00000142197	DOPEY2	1951.23	-0.745793	0.0999242	-7.46359	8.41991e-14	3.09263e-12	1367.2	1422.1	1585.75	2352.25	2792.51	2187.56
ENSG00000109519	GRPEL1	3189.53	0.5042	0.0675848	7.46026	8.63511e-14	3.16397e-12	3819.14	3773.73	3631.84	2789.25	2676.45	2446.79
ENSG00000127920	GNG11	2428.85	0.610018	0.0818963	7.44866	9.42945e-14	3.44666e-12	3252.83	2702.68	2846.91	1922.37	1849.29	1999
ENSG00000148634	HERC4	2870.8	0.461831	0.0620249	7.4459	9.62873e-14	3.511e-12	3348.64	3197.59	3434.65	2436.54	2466.97	2340.4
ENSG00000121900	TMEM54	4759.18	-0.492607	0.0661735	-7.44417	9.75544e-14	3.54863e-12	3650.4	4118.52	4094.85	5340.55	5599.59	5751.14
ENSG00000181523	SGSH	292.608	1.28225	0.172257	7.44382	9.78121e-14	3.54945e-12	348.148	405.298	491.36	186.122	173.515	151.206
ENSG00000142192	APP	29978.3	-0.429184	0.0576686	-7.44225	9.89843e-14	3.58337e-12	24333.6	27192.1	25129.5	33521.1	33669.4	36024
ENSG00000090013	BLVRB	1213.38	-0.683004	0.0918484	-7.43621	1.03612e-13	3.74194e-12	977.201	901.419	913.753	1448.82	1391.99	1647.07
ENSG00000137460	FHDC1	111.289	-2.12055	0.285287	-7.43302	1.06149e-13	3.82439e-12	31.7749	57.6144	35.9704	150.608	218.982	172.786
ENSG00000131389	SLC6A6	2016.61	0.637855	0.0861389	7.40496	1.31191e-13	4.71538e-12	2524.21	2365.65	2477.8	1711.79	1632.8	1387.41
ENSG00000119801	YPEL5	726.548	-0.856322	0.115718	-7.40006	1.36121e-13	4.88097e-12	504.946	543.351	501.18	914.771	830.821	1064.22
ENSG00000130762	ARHGEF16	193.452	2.21288	0.299082	7.39892	1.37292e-13	4.91127e-12	365.618	337.212	252.35	94.342	80.5517	30.6379
ENSG00000197043	ANXA6	9399.11	-0.482175	0.0651847	-7.39705	1.39241e-13	4.96923e-12	7417.76	8125.24	7982.17	11062	10164.8	11642.7
ENSG00000101608	MYL12A	18995.1	-0.362123	0.0489914	-7.39156	1.45119e-13	5.16678e-12	16924.3	16414.9	16527.5	21794.7	20407.8	21901.5
ENSG00000152527	PLEKHH2	276.949	1.40366	0.190237	7.37852	1.60065e-13	5.68549e-12	345.733	390.511	468.697	116.921	162.793	177.042
ENSG00000139915	MDGA2	509.515	0.909212	0.12333	7.37221	1.67826e-13	5.94717e-12	625.519	688.31	680.106	398.208	350.447	314.501
ENSG00000057704	TMCC3	180.022	1.5686	0.212994	7.36455	1.77751e-13	6.28414e-12	270.747	228.07	310.926	80.6822	110.193	79.5158
ENSG00000174282	ZBTB4	3570.35	-0.408604	0.0556084	-7.34789	2.01364e-13	7.1023e-12	3082.11	3070.86	3049.35	4171.3	3956.31	4092.16
ENSG00000196754	S100A2	1089.61	-1.00302	0.136659	-7.33962	2.14195e-13	7.53726e-12	576.817	798.143	800.507	1273.46	1409.62	1679.11
ENSG00000019582	CD74	474.109	-1.20882	0.165176	-7.31836	2.51019e-13	8.81251e-12	260.216	323.647	275.68	505.732	726.254	753.123
ENSG00000132405	TBC1D14	2667.9	0.447889	0.0612127	7.31693	2.53704e-13	8.8861e-12	3075.84	3070.22	3086.64	2289.33	2163.9	2321.44
ENSG00000152402	GUCY1A2	350.815	-1.12454	0.153713	-7.31579	2.55871e-13	8.94126e-12	213.272	185.798	264.05	462.386	464.653	514.729
ENSG00000090863	GLG1	6519.56	-0.436526	0.0597187	-7.3097	2.67734e-13	9.33422e-12	5285.37	5767.94	5565.98	7607.88	7121.72	7768.48
ENSG00000164543	STK17A	1442.73	-0.676337	0.0925621	-7.30685	2.73479e-13	9.51253e-12	1041.45	1187.33	1101.01	1751.46	1624.8	1950.35
ENSG00000117385	P3H1	5940.13	-0.470269	0.0643696	-7.30575	2.75715e-13	9.56827e-12	4946.38	5135.16	4858.91	6519.05	6734.84	7446.46
ENSG00000121858	TNFSF10	194.572	-2.00191	0.274271	-7.299	2.89918e-13	1.00381e-11	48.0039	124.016	63.6855	302.577	345.442	283.71
ENSG00000105974	CAV1	11472.7	0.558268	0.0764993	7.29769	2.9276e-13	1.01133e-11	14281	13255.9	13462.3	9784.42	9931.62	8121.22
ENSG00000152137	HSPB8	1791.89	-0.509151	0.0698328	-7.291	3.07656e-13	1.06036e-11	1436.83	1462.27	1536.34	2083.08	2054.86	2177.97
ENSG00000162645	GBP2	154.161	-1.65776	0.227759	-7.27855	3.37436e-13	1.16035e-11	80.4407	63.065	79.7033	265.593	252.116	184.047
ENSG00000070540	WIPI1	715.407	-0.801614	0.11014	-7.27811	3.3852e-13	1.16143e-11	500.612	546.151	517.321	849.299	858.338	1020.72
ENSG00000184922	FMNL1	597.483	-0.763174	0.104868	-7.27749	3.40083e-13	1.16415e-11	428.993	449.366	452.063	752.907	792.554	709.013
ENSG00000176697	BDNF	1207.36	-0.81137	0.111689	-7.26453	3.7434e-13	1.27563e-11	985.221	840.445	802.493	1739.68	1375.23	1501.1
ENSG00000197879	MYO1C	24156.5	-0.335317	0.0461575	-7.26462	3.74079e-13	1.27563e-11	21019.1	22040.8	21025	26512.6	26702.4	27639
ENSG00000121753	BAI2	280.947	-1.67672	0.230839	-7.26359	3.76939e-13	1.28159e-11	92.2148	188.376	123.413	354.665	430.552	496.46
ENSG00000150961	SEC24D	2997.68	-0.466544	0.0642532	-7.26103	3.84166e-13	1.30323e-11	2469.83	2450.79	2629.17	3391.6	3400.37	3644.34
ENSG00000196141	SPATS2L	6091.42	0.499429	0.0688653	7.25226	4.09879e-13	1.38734e-11	7022.16	7570.98	6818.03	4819.38	5459.62	4858.37
ENSG00000116717	GADD45A	5181.84	-0.583485	0.0805296	-7.2456	4.30528e-13	1.45397e-11	4240.8	4477.59	3728.13	6375.2	6571.56	5697.75
ENSG00000139174	PRICKLE1	1018.18	-0.802502	0.111039	-7.22724	4.92909e-13	1.66093e-11	707.494	782.235	733.97	1261.97	1135.38	1488.01
ENSG00000185499	MUC1	264.685	-1.41982	0.196622	-7.22107	5.158e-13	1.73419e-11	104.443	150.848	180.967	389.227	408.485	354.139
ENSG00000170425	ADORA2B	566.144	0.933654	0.129353	7.21787	5.28083e-13	1.77154e-11	790.237	737.943	703.905	405.234	435.85	323.695
ENSG00000135919	SERPINE2	1478.46	0.647247	0.0900782	7.18539	6.70133e-13	2.24309e-11	1950.57	1780.13	1685.96	1097.13	1255.67	1101.27
ENSG00000166250	CLMP	3165.95	0.435008	0.0606048	7.17778	7.08549e-13	2.36643e-11	3526.78	3824.21	3569.53	2681.57	2714.23	2679.39
ENSG00000178719	GRINA	4578.61	-0.643189	0.0896325	-7.17584	7.18631e-13	2.3948e-11	3253.54	4067.21	3404.33	5093.49	5692.91	5960.16
ENSG00000262185	RP11-462G12.1	168.728	-1.65643	0.230866	-7.17485	7.23864e-13	2.40693e-11	53.2834	92.4436	98.3839	270.113	256.808	241.335
ENSG00000221890	NPTXR	2347.39	0.471939	0.065795	7.17286	7.34466e-13	2.43681e-11	2852.91	2691.68	2637.88	1946.41	1927.4	2028.08
ENSG00000169738	DCXR	867.571	0.667037	0.0930099	7.17167	7.40861e-13	2.45264e-11	1019	1116.36	1060.73	643.827	712.695	652.817
ENSG00000088756	ARHGAP28	164.27	-1.46319	0.204187	-7.16594	7.72568e-13	2.54644e-11	79.9208	89.2826	91.3597	260.31	201.597	263.152
ENSG00000187720	THSD4	724.528	1.03865	0.145043	7.16097	8.01066e-13	2.63462e-11	912.516	964.458	1046.8	358.687	547.41	517.297
ENSG00000166582	CENPV	242.526	1.25879	0.17582	7.15953	8.09543e-13	2.65671e-11	357.318	349.166	319.535	168.611	145.986	114.538
ENSG00000184470	TXNRD2	2184.12	0.509109	0.0711921	7.1512	8.60217e-13	2.81688e-11	2672.68	2595.48	2430.47	1840.66	1855.92	1709.49
ENSG00000078725	BRINP1	497.725	0.866558	0.121325	7.14245	9.16838e-13	2.9958e-11	685.346	579.536	662.659	339.235	340.361	379.21
ENSG00000196611	MMP1	42.2469	3.77024	0.528321	7.13627	9.59006e-13	3.12681e-11	43.9213	94.4122	97.6902	4.33535	5.27102	7.85163
ENSG00000180370	PAK2	5937.9	-0.384821	0.053932	-7.1353	9.65777e-13	3.14211e-11	4974.45	5092.93	5383.94	6690.53	6666.87	6818.67
ENSG00000144724	PTPRG	1912.05	-0.634331	0.0889406	-7.13208	9.88643e-13	3.20958e-11	1612.6	1486.62	1396.17	2544.42	2314.7	2117.79
ENSG00000179833	SERTAD2	2388.78	-0.501337	0.0703093	-7.13044	1.00047e-12	3.241e-11	1979.43	2085.3	1871.72	2805.91	2909.53	2680.8
ENSG00000071539	TRIP13	5393.35	0.3676	0.0516	7.12403	1.04818e-12	3.38829e-11	5951.16	6117.95	6162.16	4801.12	4741.23	4586.45
ENSG00000152779	SLC16A12	179.29	-1.59766	0.224387	-7.12013	1.07827e-12	3.47812e-11	61.4121	93.3106	113.355	274.184	276.316	257.162
ENSG00000149948	HMGA2	516.486	1.33721	0.187919	7.11588	1.11203e-12	3.57937e-11	666.119	840.718	712.875	342.208	342.428	194.569
ENSG00000176678	FOXL1	429.617	-0.842759	0.11851	-7.11127	1.14978e-12	3.693e-11	299.27	302.882	321.441	547.739	575.285	531.084
ENSG00000106211	HSPB1	48978.2	-0.367363	0.0517118	-7.10406	1.21149e-12	3.88293e-11	41122.8	44196.8	43005	54448.9	53355.1	57740.3
ENSG00000092421	SEMA6A	260.403	1.74071	0.245044	7.10364	1.21513e-12	3.88636e-11	336.049	545.013	321.632	146.251	130.543	82.9301
ENSG00000117877	CD3EAP	2037.44	0.674502	0.0949827	7.10132	1.23573e-12	3.94389e-11	2521.15	2640.5	2357.57	1629.4	1725.72	1350.28
ENSG00000163171	CDC42EP3	2769.35	-0.658377	0.0932179	-7.06278	1.63207e-12	5.19784e-11	1975.93	2450.94	2018.05	3696.01	3212.62	3262.53
ENSG00000101160	CTSZ	28284.9	-0.414437	0.0587348	-7.05607	1.71283e-12	5.44355e-11	23424.9	24322.5	25000.2	30855.8	31343.7	34762.3
ENSG00000205426	KRT81	57.323	-2.50271	0.35482	-7.05346	1.74528e-12	5.53502e-11	13.4036	15.867	22.1418	100.56	85.6367	106.329
ENSG00000117394	SLC2A1	6172.61	-0.481522	0.0683128	-7.04878	1.80488e-12	5.70011e-11	4938.02	5479.46	5040.96	7313.5	7602.69	6661.06
ENSG00000153786	ZDHHC7	6338.84	-0.426091	0.060448	-7.04888	1.80366e-12	5.70011e-11	5072.81	5773.87	5383.27	7191.74	7294.75	7316.59
ENSG00000141655	TNFRSF11A	352.162	1.52283	0.216082	7.04749	1.82173e-12	5.74129e-11	482.686	641.712	443.699	176.653	241.437	126.786
ENSG00000169213	RAB3B	2940.15	0.445722	0.063318	7.03942	1.93037e-12	6.07102e-11	3437.67	3217.01	3518.52	2432.69	2544.2	2490.8
ENSG00000185697	MYBL1	2625.01	-0.497526	0.0706862	-7.03852	1.94292e-12	6.09778e-11	2316.47	2120.34	2094.81	3130.17	3181.1	2907.2
ENSG00000111716	LDHB	20131.8	0.355717	0.0506597	7.0217	2.1919e-12	6.86492e-11	23149.6	21599.1	23051.4	18181.2	17167.6	17641.7
ENSG00000167552	TUBA1A	898.381	-1.19071	0.169757	-7.01418	2.313e-12	7.22919e-11	384.554	621.006	635.497	1122.15	1133.03	1494.05
ENSG00000172638	EFEMP2	338.336	-1.02885	0.147199	-6.98951	2.75838e-12	8.60342e-11	220.158	206.086	240.249	448.216	406.02	509.289
ENSG00000079263	SP140	137.536	1.77544	0.25417	6.98523	2.84393e-12	8.85194e-11	195.596	194.809	245.684	56.9155	46.8622	85.3474
ENSG00000026025	VIM	112935	-0.267041	0.0382525	-6.98101	2.93067e-12	9.10318e-11	102741	102365	102432	124612	122641	122821
ENSG00000184545	DUSP8	654.278	-0.812548	0.116428	-6.97896	2.97369e-12	9.21781e-11	528.559	492.631	405.869	838.993	828.678	830.941
ENSG00000003402	CFLAR	4275.4	-0.511273	0.0733144	-6.97371	3.0869e-12	9.53662e-11	3249.01	3817.45	3514.25	4800.91	5309.5	4961.28
ENSG00000170525	PFKFB3	6781.42	0.425701	0.0610445	6.97361	3.08917e-12	9.53662e-11	7992.27	7491.05	7838.48	6190.78	5619.14	5556.8
ENSG00000233695	GAS6-AS1	84.0326	-2.16984	0.311533	-6.96503	3.28335e-12	1.01154e-10	24.6321	28.6783	38.0663	122.524	114.155	176.14
ENSG00000128595	CALU	18229.6	-0.310078	0.0445516	-6.95999	3.40301e-12	1.04627e-10	16465.9	16188.6	16177.1	20155.6	19692.3	20698.3
ENSG00000168528	SERINC2	1894.05	-0.536262	0.0771152	-6.95404	3.54982e-12	1.08919e-10	1594.65	1595.33	1447.62	2388.87	2181.67	2156.15
ENSG00000165801	ARHGEF40	2529.56	-0.424045	0.0610715	-6.94343	3.8269e-12	1.17182e-10	2236.85	2135.02	2109.55	2865.96	2908.98	2920.99
ENSG00000114861	FOXP1	755.053	-0.747494	0.107849	-6.93095	4.18033e-12	1.27745e-10	515.277	625.46	550.17	1014.65	905.277	919.489
ENSG00000166920	C15orf48	67.5388	-2.59244	0.374321	-6.9257	4.33819e-12	1.32302e-10	16.3873	31.7748	9.90938	108.243	117.778	121.141
ENSG00000256235	SMIM3	360.59	-0.943958	0.136396	-6.92072	4.49354e-12	1.36763e-10	242.921	241.093	255.237	455.78	440.214	528.293
ENSG00000139329	LUM	37.7375	-4.24252	0.613236	-6.91825	4.57266e-12	1.38891e-10	4.06432	4.32571	2.9781	44.4351	59.5765	111.045
ENSG00000135074	ADAM19	2961.31	-0.435382	0.062939	-6.91753	4.59582e-12	1.39314e-10	2469.15	2567.76	2518.16	3515.9	3472.86	3224.01
ENSG00000160211	G6PD	7030.55	0.662091	0.0957706	6.9133	4.73512e-12	1.43249e-10	10151.3	7625.67	8069.11	5799.74	5111.22	5426.23
ENSG00000158714	SLAMF8	40.5706	-3.76981	0.545448	-6.91139	4.79931e-12	1.44901e-10	0	11.6437	6.03074	74.857	82.8054	68.0867
ENSG00000165757	KIAA1462	2626.39	-0.797769	0.115505	-6.90679	4.95757e-12	1.4938e-10	1798.17	2197.04	1762.37	3258.17	3908.04	2834.53
ENSG00000000971	CFH	46.0867	-3.39394	0.492228	-6.89506	5.38406e-12	1.61908e-10	7.10463	15.0969	3.83913	57.5931	85.4322	107.454
ENSG00000251493	FOXD1	2013.28	-0.881515	0.127873	-6.89366	5.43747e-12	1.63189e-10	1201.9	1771.62	1275.94	2660.79	2828.55	2340.86
ENSG00000154380	ENAH	14307	-0.348646	0.0506828	-6.87899	6.02768e-12	1.80543e-10	12515.9	12278	12962.4	16433.9	15369.9	16281.7
ENSG00000142623	PADI1	336.342	1.06037	0.154168	6.87804	6.06829e-12	1.814e-10	466.723	450.791	444.91	256.471	221.21	177.946
ENSG00000115541	HSPE1	9118.97	0.346129	0.0503794	6.87046	6.39969e-12	1.90928e-10	10081.7	9963.34	10575.2	8205.22	7851.03	8037.26
ENSG00000221968	FADS3	2816.59	-0.476544	0.069367	-6.86989	6.4252e-12	1.91311e-10	2357.51	2345.28	2360.41	3286.75	3047.64	3501.92
ENSG00000163637	PRICKLE2	1015.75	-0.648496	0.0944333	-6.86724	6.54574e-12	1.94517e-10	738.6	872.274	764.65	1177.54	1264.72	1276.7
ENSG00000107949	BCCIP	3563.52	0.375807	0.0547638	6.86233	6.77479e-12	2.00928e-10	4044.02	4064.3	3967.65	3152.53	3119.02	3033.59
ENSG00000123159	GIPC1	5926.11	0.355136	0.0517684	6.86009	6.88166e-12	2.03697e-10	6509.88	6891.32	6556.09	5191.7	5268.91	5138.74
ENSG00000112343	TRIM38	964.523	0.712742	0.103953	6.85642	7.0608e-12	2.08591e-10	1237.06	1074.14	1280.27	724.837	675.462	795.368
ENSG00000137497	NUMA1	6103.95	-0.430738	0.0628858	-6.84953	7.4092e-12	2.18456e-10	5267.18	5486	4848.02	7151.92	7145.8	6724.78
ENSG00000160888	IER2	2279.71	0.484672	0.0708537	6.84046	7.89384e-12	2.32291e-10	2559.28	2720.02	2698.97	1773.45	1935.18	1991.36
ENSG00000111110	PPM1H	526.148	-0.907653	0.132769	-6.83633	8.12493e-12	2.38626e-10	346.977	322.615	429.004	655.564	738.063	664.665
ENSG00000062582	MRPS24	4100.8	-0.404478	0.0591823	-6.83443	8.23297e-12	2.4133e-10	3570.65	3684.01	3335.21	4654.02	4693.3	4667.61
ENSG00000174938	SEZ6L2	1613.07	-0.501548	0.0734722	-6.82637	8.70917e-12	2.54794e-10	1365.47	1313.94	1324.95	1927.28	1790.06	1956.73
ENSG00000197324	LRP10	2517.71	-0.539944	0.0791657	-6.82043	9.07695e-12	2.6504e-10	1835.29	2141.57	2180.29	2869.12	3027.49	3052.51
ENSG00000069974	RAB27A	855.644	-0.894036	0.131119	-6.8185	9.19937e-12	2.68096e-10	550.596	609.927	633.497	994.414	992.597	1352.83
ENSG00000163975	MFI2	1865.56	-0.569672	0.0836178	-6.8128	9.57164e-12	2.78408e-10	1570.19	1596.26	1339.86	2170.69	2203.99	2312.36
ENSG00000164442	CITED2	5546.44	-0.531619	0.0781655	-6.80119	1.03757e-11	3.01215e-10	4680.45	4899.71	4027.21	6878.86	6200.07	6592.36
ENSG00000135924	DNAJB2	2260.04	-0.726029	0.106764	-6.80031	1.04395e-11	3.02041e-10	1446.92	1803.38	1859.62	2466.45	2933.35	3050.5
ENSG00000145912	NHP2	4773.11	0.36907	0.0542731	6.80024	1.04442e-11	3.02041e-10	5342.32	5437.43	5360.95	4331.46	4131.67	4034.84
ENSG00000099783	HNRNPM	17026.1	0.315471	0.0463999	6.79895	1.05381e-11	3.04176e-10	19188.2	18985.2	18470.5	15397	15412.3	14703.7
ENSG00000147872	PLIN2	1739.28	0.51784	0.0762707	6.7895	1.12522e-11	3.24168e-10	2079.84	1927.56	2136.6	1360.86	1433.32	1497.53
ENSG00000134955	SLC37A2	154.476	-1.62673	0.239842	-6.78249	1.18119e-11	3.39643e-10	72.8742	53.122	101.788	230.811	220.114	248.147
ENSG00000157870	FAM213B	1983.65	0.524091	0.0772978	6.78015	1.20049e-11	3.44536e-10	2290.96	2503.84	2227.36	1684.69	1670.67	1524.4
ENSG00000139725	RHOF	2076.86	0.483832	0.0714717	6.76956	1.29173e-11	3.70017e-10	2285.92	2406.53	2573.11	1697.21	1725.97	1772.41
ENSG00000186591	UBE2H	5669.51	-0.383339	0.0566483	-6.767	1.31479e-11	3.7591e-10	5017.18	4788.84	4953.72	6288.43	6222.06	6746.85
ENSG00000066629	EML1	850.835	0.816318	0.120665	6.76518	1.33147e-11	3.79959e-10	1217.19	994.904	1046.11	560.917	708.661	577.236
ENSG00000116791	CRYZ	5046.79	0.366334	0.0541747	6.76209	1.36017e-11	3.87418e-10	5679.06	5681.84	5694.07	4486.42	4525.63	4213.74
ENSG00000130589	HELZ2	4096.79	-0.558757	0.0826605	-6.75967	1.38308e-11	3.932e-10	2936.47	3665.97	3338.81	4628.16	4888.03	5123.28
ENSG00000188707	ZBED6CL	986.192	-0.652698	0.096657	-6.75272	1.45098e-11	4.10187e-10	783.982	738.942	775.186	1236.91	1085.3	1296.83
ENSG00000189339	SLC35E2B	2220.9	-0.476053	0.0704978	-6.75274	1.4508e-11	4.10187e-10	1788.42	1936.97	1848.15	2447.44	2597.82	2706.61
ENSG00000231925	TAPBP	7329.39	-0.48689	0.0721027	-6.75272	1.45096e-11	4.10187e-10	5713.23	6517.15	6083.01	7824.17	8808.12	9030.65
ENSG00000162692	VCAM1	86.0511	-3.13506	0.464711	-6.74627	1.51691e-11	4.28023e-10	6.70013	35.4967	10.6307	131.31	222.388	109.781
ENSG00000214706	IFRD2	3617.51	0.422566	0.0630262	6.70461	2.01946e-11	5.68764e-10	4173.39	4049.47	4210.62	3165	3214.15	2892.44
ENSG00000124508	BTN2A2	598.152	-0.860369	0.128331	-6.70427	2.02413e-11	5.69017e-10	436.951	387.014	450.684	670.268	766.246	877.751
ENSG00000109089	CDR2L	5273.18	-0.397397	0.0592781	-6.70394	2.02869e-11	5.69239e-10	4363.07	4834.66	4455.55	6055.48	5857.43	6072.86
ENSG00000198873	GRK5	315.965	0.948474	0.141501	6.70293	2.04276e-11	5.72123e-10	399.505	420.95	429.851	215.277	236.064	194.144
ENSG00000134504	KCTD1	934.25	0.65936	0.0984163	6.69971	2.08836e-11	5.83814e-10	1271.43	1099.16	1060.84	725.305	706.729	742.035
ENSG00000165802	NSMF	4606.69	0.491399	0.0734549	6.68981	2.2346e-11	6.2354e-10	5660.55	5556.56	4937.23	3910.54	4017.35	3557.93
ENSG00000172071	EIF2AK3	874.947	-0.597195	0.0894176	-6.67872	2.41042e-11	6.71359e-10	678.656	692.531	717.257	1020.94	1029.82	1110.47
ENSG00000185904	LINC00839	719.237	-0.777263	0.116548	-6.66906	2.57446e-11	7.15727e-10	536.432	584.807	469.68	980.493	922.547	821.464
ENSG00000140945	CDH13	652.874	-0.702223	0.105314	-6.66792	2.59446e-11	7.19962e-10	480.859	549.754	462.194	812.33	806.14	805.969
ENSG00000075618	FSCN1	22160.4	-0.44998	0.0675016	-6.6662	2.62504e-11	7.27113e-10	17241.6	20597.4	18359	24629	26100.1	26035.3
ENSG00000011028	MRC2	3657.96	-0.653084	0.0979737	-6.66592	2.63021e-11	7.2721e-10	2536.4	3183.93	2810.3	4154.2	4182.71	5080.25
ENSG00000004399	PLXND1	1245.54	0.657014	0.0986843	6.65773	2.78082e-11	7.67446e-10	1613.2	1457.92	1503.76	893.523	1096.04	908.783
ENSG00000006756	ARSD	1019.6	-0.848355	0.12758	-6.64957	2.93949e-11	8.09755e-10	692.362	747.093	742.461	1230.05	1108.92	1596.73
ENSG00000145934	TENM2	603.265	-2.40266	0.361544	-6.64555	3.02078e-11	8.30632e-10	156.045	291.012	128.96	1058.23	1085.06	900.279
ENSG00000182173	TSEN54	817.56	0.620085	0.0934827	6.63316	3.28585e-11	9.01877e-10	925.437	1022.5	1023.78	666.225	631.775	635.649
ENSG00000184897	H1FX	2512.38	-0.419697	0.0632884	-6.63151	3.32275e-11	9.10349e-10	2177.48	2200.42	2069.13	2868.42	2800.64	2958.18
ENSG00000138071	ACTR2	19978.4	-0.29658	0.0447671	-6.62496	3.47342e-11	9.49905e-10	17896.9	18428.9	17470.5	22286.7	21809.5	21978.1
ENSG00000234745	HLA-B	22486.5	-1.068	0.161283	-6.62191	3.54592e-11	9.67978e-10	12177.6	16957.4	14436.1	28239.4	29102.2	34006.6
ENSG00000115902	SLC1A4	2199.54	-0.458896	0.0693315	-6.61887	3.61947e-11	9.84495e-10	1892.97	1844.35	1819.32	2445.85	2485.65	2709.1
ENSG00000167468	GPX4	7942.87	-0.36706	0.0554556	-6.61899	3.61672e-11	9.84495e-10	6974.47	6989.08	6847.13	8757.69	8608.57	9480.29
ENSG00000103966	EHD4	5114.52	-0.424852	0.0642131	-6.61629	3.68332e-11	1.00006e-09	4223.65	4597.17	4282.74	5519.57	6166.37	5897.6
ENSG00000163395	IGFN1	29436.7	-0.512598	0.0774903	-6.61499	3.71568e-11	1.00523e-09	22623.8	24054.8	26108.7	30930.8	37861	35041.2
ENSG00000198431	TXNRD1	17063.7	0.592083	0.0895034	6.6152	3.71059e-11	1.00523e-09	23319.8	19271.7	18956.7	15267	12694.2	12873.1
ENSG00000162337	LRP5	2917.56	0.392062	0.0592735	6.61445	3.72934e-11	1.00712e-09	3392.13	3325.09	3217.29	2582.38	2509.61	2478.87
ENSG00000100097	LGALS1	40471.8	-0.402455	0.0608519	-6.61367	3.74898e-11	1.00962e-09	32394.8	37338.4	34855.6	44750.1	45503.1	47988.6
ENSG00000128512	DOCK4	266.927	1.46592	0.221655	6.61356	3.75198e-11	1.00962e-09	342.977	308.609	521.626	139.676	117.113	171.562
ENSG00000175220	ARHGAP1	4965.38	-0.465333	0.0703965	-6.61017	3.83882e-11	1.03115e-09	3993.74	4121.56	4396.18	5544.22	5473.12	6263.49
ENSG00000113460	BRIX1	3265.96	0.457462	0.0692658	6.60444	3.99019e-11	1.06991e-09	3905.02	3713.99	3722.91	2806.16	2913.24	2534.46
ENSG00000100344	PNPLA3	196.541	-1.12986	0.171259	-6.59736	4.18535e-11	1.12025e-09	129.449	112.239	128.233	266.685	280.26	262.382
ENSG00000120693	SMAD9	504.357	-1.16879	0.177203	-6.59578	4.23036e-11	1.13029e-09	320.637	273.817	334.809	906.828	540.701	649.352
ENSG00000109321	AREG	88.9741	2.12003	0.321486	6.59449	4.26727e-11	1.13814e-09	138.975	175.203	121.456	28.0553	47.8465	22.3088
ENSG00000243414	TICAM2	296.377	-1.14913	0.174344	-6.59118	4.36341e-11	1.16173e-09	149.431	194.177	209.55	433.32	445.675	346.11
ENSG00000099204	ABLIM1	3253.46	0.479011	0.072696	6.58923	4.42102e-11	1.175e-09	3974.55	3717.96	3675.31	2481.16	2834.3	2837.49
ENSG00000138134	STAMBPL1	579.275	0.740982	0.112543	6.58399	4.57983e-11	1.21506e-09	744.491	719.157	712.405	473.626	440.673	385.299
ENSG00000047932	GOPC	1135.58	-0.522679	0.0794007	-6.5828	4.61674e-11	1.22271e-09	931.323	921.269	942.268	1384.16	1286.04	1348.43
ENSG00000266094	RASSF5	144.449	-1.32259	0.200941	-6.58196	4.64302e-11	1.22751e-09	74.9092	89.7398	82.5835	194.001	209.913	215.548
ENSG00000183624	HMCES	2340.77	0.448132	0.068121	6.57848	4.75291e-11	1.25437e-09	2781.9	2541.61	2781.97	1924.03	2024.65	1990.48
ENSG00000122218	COPA	12670.5	-0.319562	0.0485868	-6.57714	4.7959e-11	1.26351e-09	11332.3	11026.1	11456.9	14265.6	13564.6	14377.7
ENSG00000117525	F3	584.158	1.23374	0.187723	6.57215	4.95927e-11	1.30427e-09	955.22	861.894	643.109	426.7	370.905	247.12
ENSG00000154447	SH3RF1	953.607	0.712485	0.108495	6.56695	5.13548e-11	1.34826e-09	1119.62	1167.65	1266.45	804.745	738.562	624.612
ENSG00000184349	EFNA5	916.399	0.584255	0.0889765	6.56639	5.15485e-11	1.351e-09	1081.36	1052.73	1165.17	722.266	755.303	721.565
ENSG00000148180	GSN	1169.43	-0.776462	0.118284	-6.5644	5.22415e-11	1.36679e-09	782.428	892.861	909.611	1324.39	1354.09	1753.21
ENSG00000107679	PLEKHA1	1217.46	0.562623	0.085728	6.56289	5.27761e-11	1.37839e-09	1447.68	1415.45	1489.01	942.673	935.505	1074.43
ENSG00000113013	HSPA9	15069.6	0.316943	0.0483235	6.55877	5.42518e-11	1.41448e-09	17352.6	16429.2	16373.6	13661	13475.9	13125.2
ENSG00000121236	TRIM6	297.109	-0.921279	0.140533	-6.55562	5.54125e-11	1.44225e-09	214.87	201.209	199.346	393.768	367.676	405.786
ENSG00000168374	ARF4	6163.64	-0.360946	0.055062	-6.55526	5.55448e-11	1.44321e-09	5542.99	5437.56	5207.58	6839.68	6749.45	7204.56
ENSG00000137845	ADAM10	8215.61	0.338043	0.051613	6.54958	5.76998e-11	1.49136e-09	9379.1	8934.69	9203.22	7209.38	7045.32	7521.95
ENSG00000166855	CLPX	1218.68	0.638547	0.0974951	6.54954	5.77162e-11	1.49136e-09	1525.39	1328.51	1599.77	977.997	1003.97	876.443
ENSG00000170955	PRKCDBP	1954.82	-0.566066	0.0864248	-6.5498	5.76124e-11	1.49136e-09	1517.99	1548.87	1658.83	2287.38	2131.6	2584.26
ENSG00000244405	ETV5	530.294	0.732803	0.11189	6.54934	5.77933e-11	1.49136e-09	692.093	613.761	680.288	413.57	396.794	385.26
ENSG00000157353	FUK	495.847	-0.861395	0.131584	-6.54633	5.8968e-11	1.51649e-09	314.144	354.542	387.701	652.769	698.238	567.685
ENSG00000168672	FAM84B	2506.29	-0.740456	0.113109	-6.54642	5.89324e-11	1.51649e-09	1787.35	1728.8	2112.86	2786.4	2886.83	3735.51
ENSG00000167566	NCKAP5L	1157.24	-0.610952	0.0934462	-6.53801	6.23443e-11	1.60059e-09	959.22	927.354	858.776	1416.49	1275.8	1505.78
ENSG00000160255	ITGB2	72.2213	-2.40776	0.368311	-6.53731	6.2637e-11	1.60538e-09	16.2397	17.9358	33.7697	113.36	151.259	100.763
ENSG00000110237	ARHGEF17	2117.23	-0.533645	0.0818512	-6.5197	7.04474e-11	1.8025e-09	1701.85	1895.12	1593.54	2651.37	2432.16	2429.31
ENSG00000185344	ATP6V0A2	718.093	-0.657949	0.101014	-6.51345	7.34446e-11	1.87601e-09	563.008	576.522	531.932	811.801	894.677	930.615
ENSG00000204388	HSPA1B	9629.28	0.325213	0.0499538	6.51028	7.50104e-11	1.91277e-09	10285.7	11057.2	10787	8646.85	8509.6	8489.33
ENSG00000108175	ZMIZ1	3335.81	0.500958	0.0769568	6.5096	7.53522e-11	1.91824e-09	3956.76	3841.95	3932.16	2906.26	2930.5	2447.23
ENSG00000177685	CRACR2B	664.344	0.712476	0.109466	6.50866	7.58255e-11	1.92704e-09	899.032	811.129	763.823	525.788	467.807	518.486
ENSG00000187808	SOWAHD	45.7071	-3.24996	0.49946	-6.50694	7.66947e-11	1.94585e-09	10.4258	12.5847	3.0587	72.1784	58.4218	117.573
ENSG00000137831	UACA	2907	0.489354	0.0752187	6.50575	7.73064e-11	1.95808e-09	3332.52	3350.72	3505.92	2437.41	2617.23	2198.22
ENSG00000233927	RPS28	8233.12	0.367717	0.0566423	6.49191	8.47568e-11	2.1432e-09	9593.02	9427.06	8813.8	7132.5	7471.15	6961.21
ENSG00000077150	NFKB2	1728.01	-0.59088	0.0910455	-6.48994	8.58682e-11	2.16767e-09	1411.71	1387.71	1337.18	1847.55	2064.01	2319.92
ENSG00000142185	TRPM2	62.5649	-2.44515	0.376945	-6.48675	8.77072e-11	2.2104e-09	17.0017	25.888	14.6034	131.528	113.619	72.7496
ENSG00000112149	CD83	256.565	-1.12385	0.173676	-6.47094	9.73968e-11	2.4505e-09	179.099	172.537	133.488	343.247	393.384	317.636
ENSG00000079739	PGM1	2224.72	-0.487869	0.0754075	-6.46978	9.81484e-11	2.4653e-09	1955.89	1850.48	1747.66	2683.58	2426.46	2684.25
ENSG00000167173	C15orf39	368.773	1.13756	0.175866	6.46831	9.9103e-11	2.48515e-09	529.309	594.915	397.445	258.866	238.3	193.801
ENSG00000144591	GMPPA	2562.7	-0.501412	0.0775631	-6.46457	1.0159e-10	2.54159e-09	2108.94	2136.1	2117.55	2922.25	2776.1	3315.22
ENSG00000144802	NFKBIZ	1732.43	0.733117	0.113408	6.46442	1.0169e-10	2.54159e-09	1832.23	2487.99	2172.17	1320.2	1419.86	1162.15
ENSG00000160886	LY6K	443.151	1.16496	0.180221	6.46406	1.01931e-10	2.54338e-09	722.373	597.065	518.92	349.039	253.27	218.241
ENSG00000113249	HAVCR1	2034.48	0.540087	0.0837651	6.44764	1.13608e-10	2.83007e-09	2451.9	2181.03	2599.06	1576.45	1646.23	1752.23
ENSG00000047849	MAP4	19671.2	-0.282712	0.0439503	-6.43252	1.25501e-10	3.11882e-09	17932.3	17554.5	17761	22159.5	21217.2	21402.8
ENSG00000115053	NCL	44716.7	0.363329	0.0564843	6.43239	1.25612e-10	3.11882e-09	52264.2	49775.9	48918.3	39976.6	40830.2	36534.8
ENSG00000134901	KDELC1	913.334	0.759787	0.11827	6.42416	1.32596e-10	3.2868e-09	1351.54	1012.01	1080.46	711.403	644.875	679.711
ENSG00000117395	EBNA1BP2	4470.41	0.395712	0.0617899	6.40415	1.51205e-10	3.74196e-09	5251.71	5096.16	4894.13	3951	3992.81	3636.68
ENSG00000183077	AFMID	367.655	0.95405	0.149091	6.39913	1.56264e-10	3.86081e-09	489.316	431.887	534.209	273.523	264.143	212.854
ENSG00000132334	PTPRE	1164.34	-0.765403	0.119693	-6.3947	1.60863e-10	3.96148e-09	716.423	1039.88	835.145	1421.01	1478.56	1495.01
ENSG00000275464	CH507-9B2.5	1932.37	0.440411	0.0688706	6.39476	1.60803e-10	3.96148e-09	2295.08	2184.75	2194.1	1718.36	1609.28	1592.63
ENSG00000160972	PPP1R16A	2253.26	0.395481	0.0620015	6.37857	1.78752e-10	4.39485e-09	2530.47	2560.08	2591.27	1957.69	1984.36	1895.66
ENSG00000163576	EFHB	220.926	1.29062	0.202476	6.37419	1.83937e-10	4.51497e-09	330.6	300.83	308.739	92.1668	157.916	135.306
ENSG00000150593	PDCD4	807.499	-0.710258	0.111442	-6.37336	1.84926e-10	4.53189e-09	540.557	592.835	706.546	994.529	1022.82	987.707
ENSG00000131236	CAP1	19125.4	-0.307204	0.0482134	-6.37176	1.8687e-10	4.5721e-09	16383.7	17554.4	17351.5	20983.5	20919	21560.1
ENSG00000034510	TMSB10	30071	-0.356951	0.0560404	-6.36952	1.89616e-10	4.63178e-09	25070.9	27694.2	26341.6	33631.2	32400.1	35287.9
ENSG00000181789	COPG1	7436	-0.445742	0.0700049	-6.36729	1.92397e-10	4.69212e-09	6853.13	5911.82	6121.45	8867.8	8042.38	8819.41
ENSG00000067182	TNFRSF1A	4209.28	0.408462	0.0641807	6.36425	1.96241e-10	4.77814e-09	4920.34	4502.34	4978.24	3764.61	3479.4	3610.73
ENSG00000152104	PTPN14	6045.37	0.480401	0.0755545	6.35834	2.03943e-10	4.95769e-09	7041.41	7153.14	6937.02	5331.01	5376.8	4432.82
ENSG00000185650	ZFP36L1	9624.41	-0.436214	0.0686913	-6.35036	2.14814e-10	5.21355e-09	7710.66	8967.45	7867.04	10747.4	11649.9	10804.1
ENSG00000091844	RGS17	143.003	1.30541	0.205604	6.34914	2.16519e-10	5.24651e-09	209.136	177.166	224.467	80.2553	82.9666	84.029
ENSG00000141458	NPC1	4019.57	-0.460956	0.0726442	-6.34539	2.21857e-10	5.36722e-09	3055.32	3520.16	3572.11	4703.21	4474.02	4792.59
ENSG00000070950	RAD18	1057.56	0.536655	0.0845954	6.34379	2.24185e-10	5.41488e-09	1299.61	1231.46	1226.72	881.993	893.684	811.886
ENSG00000155760	FZD7	1393.99	-0.523082	0.0824643	-6.34313	2.25141e-10	5.42928e-09	1238.49	1122.01	1070.99	1697.6	1607.7	1627.15
ENSG00000134215	VAV3	39.851	3.47495	0.547921	6.34207	2.26702e-10	5.45821e-09	60.6364	45.5799	112.836	7.27074	6.66085	6.12208
ENSG00000128923	FAM63B	1094.59	0.616697	0.0973008	6.33804	2.327e-10	5.59369e-09	1447.86	1199.98	1328.76	819.259	919.578	852.118
ENSG00000277954	RP11-679B19.1	38.2959	-2.92363	0.461382	-6.33667	2.34779e-10	5.63469e-09	4.08161	11.8101	10.9478	63.0132	73.6471	66.2755
ENSG00000131016	AKAP12	3224.8	0.714307	0.112793	6.33288	2.40627e-10	5.76589e-09	3687.76	4259.94	4079.32	2276.47	2969.57	2075.77
ENSG00000180891	CUEDC1	1968.54	-0.49435	0.0780655	-6.33251	2.41212e-10	5.77074e-09	1723.68	1558.5	1620.41	2479.34	2188.44	2240.88
ENSG00000101290	CDS2	826.86	0.624441	0.0986555	6.32951	2.45943e-10	5.87462e-09	944.059	1054.88	1010.57	693.468	659.118	599.064
ENSG00000178860	MSC	207.579	-1.22842	0.194111	-6.32846	2.47612e-10	5.90514e-09	120.977	152.219	99.9385	264.384	314.544	293.409
ENSG00000240891	PLCXD2	209.622	-1.14518	0.181313	-6.31602	2.68383e-10	6.39038e-09	122.71	132.71	134.818	267.466	256.637	343.391
ENSG00000130165	ELOF1	2968.3	0.391968	0.0620702	6.31491	2.70314e-10	6.42623e-09	3383.33	3462.62	3263.57	2609.96	2633.29	2457
ENSG00000171522	PTGER4	315.593	-0.981105	0.155436	-6.31194	2.75554e-10	6.5405e-09	186.314	229.696	221.349	384.542	475.533	396.125
ENSG00000138356	AOX1	423.255	-0.77277	0.122472	-6.30975	2.79484e-10	6.62337e-09	313.419	304.644	318.884	526.028	499.972	576.582
ENSG00000092841	MYL6	17332.8	-0.313633	0.0497216	-6.30779	2.83055e-10	6.6975e-09	14829.2	15678.2	15858.6	19169	18729.2	19732.6
ENSG00000158457	TSPAN33	709.731	-0.607636	0.0964679	-6.29884	2.99872e-10	7.0843e-09	565.283	566.865	554.465	908.746	824.729	838.3
ENSG00000138678	AGPAT9	926.846	0.653788	0.103806	6.29816	3.01202e-10	7.1046e-09	1253.49	1002.68	1145.55	716.723	748.515	694.121
ENSG00000137331	IER3	2661.26	-0.684324	0.108736	-6.29346	3.1047e-10	7.31179e-09	1805.99	2385.48	1936.08	3015.56	3715.1	3109.36
ENSG00000179604	CDC42EP4	2346.67	0.391078	0.062201	6.28733	3.22963e-10	7.59415e-09	2619.81	2689.5	2677.52	1992.6	2000.43	2100.16
ENSG00000163346	PBXIP1	570.965	-0.868729	0.138262	-6.2832	3.3167e-10	7.78676e-09	360.867	420.536	429.994	691.545	650.481	872.368
ENSG00000106348	IMPDH1	7579.18	0.376584	0.0599523	6.28139	3.35568e-10	7.86604e-09	8473.37	9080.35	8138.03	6595.8	6830.01	6357.51
ENSG00000128849	CGNL1	1900.98	-0.508425	0.0809636	-6.27967	3.39292e-10	7.94102e-09	1507.4	1467.55	1733.34	2179.97	2290.22	2227.39
ENSG00000196526	AFAP1	2245.72	0.828539	0.131969	6.27826	3.42382e-10	8.00093e-09	3014.79	3257.91	2351.49	1517.13	1951.17	1381.81
ENSG00000125734	GPR108	1175.05	-0.508598	0.0810334	-6.2764	3.46504e-10	8.08473e-09	922.375	990.582	997.024	1370.28	1336.92	1433.14
ENSG00000203711	C6orf99	69.9111	-1.85338	0.295486	-6.27231	3.55739e-10	8.28739e-09	35.1966	27.1907	28.563	98.4992	108.447	121.57
ENSG00000061337	LZTS1	294.367	-0.969563	0.154712	-6.26689	3.6833e-10	8.56749e-09	174.56	208.97	212.681	402.65	349.061	418.28
ENSG00000127129	EDN2	1149.6	-0.726133	0.116039	-6.25767	3.90776e-10	9.07561e-09	829.879	957.689	813.829	1300.78	1675.35	1320.1
ENSG00000163870	TPRA1	2838.19	-0.383855	0.0615406	-6.23743	4.44819e-10	1.03149e-08	2473.24	2550.49	2364.63	3289.13	3194.25	3157.4
ENSG00000176845	METRNL	2473.16	-0.720672	0.115731	-6.22713	4.75066e-10	1.09994e-08	2192.39	1665.86	1745.14	3569.85	2749.29	2916.46
ENSG00000177674	AGTRAP	1091.74	0.498575	0.0800753	6.22633	4.77503e-10	1.10389e-08	1257.53	1304.69	1272.95	877.598	897.03	940.634
ENSG00000114353	GNAI2	14713.4	-0.331361	0.0532357	-6.22442	4.83342e-10	1.11568e-08	12658	13260	13173.9	15761.7	16157	17269.9
ENSG00000188976	NOC2L	10629.9	0.337467	0.0542649	6.21889	5.00676e-10	1.15392e-08	11752.1	12196.2	11657.7	9628.41	9670.46	8874.53
ENSG00000163235	TGFA	1955.01	0.552324	0.0889959	6.20618	5.42891e-10	1.24931e-08	2286.7	2434.79	2257.57	1549.76	1776.3	1424.93
ENSG00000162104	ADCY9	1935.53	-0.668247	0.108091	-6.18228	6.31817e-10	1.45174e-08	1475.37	1472.39	1533.95	2834.53	2260.92	2035.99
ENSG00000130522	JUND	2533.11	-0.657459	0.106375	-6.18058	6.38669e-10	1.46525e-08	1765.79	2299.31	1830.66	2918.8	2908.8	3475.3
ENSG00000157514	TSC22D3	281.46	-1.52381	0.246884	-6.17214	6.73701e-10	1.54328e-08	124.748	162.858	146.913	351.954	289.73	612.556
ENSG00000137834	SMAD6	1212.27	0.679872	0.110178	6.17069	6.79921e-10	1.55517e-08	1675.44	1397.48	1400.57	987.066	811.039	1002.03
ENSG00000046889	PREX2	498.916	1.07895	0.175124	6.16106	7.22589e-10	1.65026e-08	585.219	668.534	779.057	347.354	379.41	233.925
ENSG00000170385	SLC30A1	1509.54	0.728625	0.118555	6.14589	7.95164e-10	1.81326e-08	1904.5	1917.97	1829.91	1179.65	1324.84	900.377
ENSG00000004478	FKBP4	11519.2	0.31924	0.0519459	6.14561	7.96553e-10	1.81369e-08	13061.5	12784.6	12521.8	10583.5	10406.1	9757.92
ENSG00000111678	C12orf57	999.161	-0.522593	0.0850454	-6.14488	8.00258e-10	1.81665e-08	822.794	833.879	802.326	1199.75	1115.99	1220.23
ENSG00000198074	AKR1B10	122.526	1.81421	0.295239	6.14489	8.00207e-10	1.81665e-08	251.943	183.066	138.149	61.4796	64.3575	36.1595
ENSG00000133597	ADCK2	879.204	0.652618	0.106215	6.14434	8.0299e-10	1.82011e-08	1059.05	1097	1071.9	632.153	782.021	633.098
ENSG00000172915	NBEA	295.206	1.15707	0.1884	6.14159	8.17014e-10	1.84912e-08	476.11	343.078	403.459	216.556	190.914	141.119
ENSG00000134775	FHOD3	409.276	-0.984314	0.160434	-6.13532	8.49858e-10	1.92058e-08	256.216	315.641	254.05	464.241	649.914	515.593
ENSG00000109756	RAPGEF2	1090.69	-0.580271	0.0946087	-6.13338	8.60315e-10	1.9413e-08	886.299	888.066	850.119	1296.52	1439.06	1184.07
ENSG00000162704	ARPC5	8092.02	-0.302047	0.0493451	-6.12111	9.29261e-10	2.09375e-08	7284.11	7383.74	7074.19	9036.27	8694.44	9079.35
ENSG00000197275	RAD54B	1437.65	-0.509213	0.0832749	-6.11484	9.66521e-10	2.17446e-08	1177.69	1161.94	1217.78	1577.34	1651.09	1840.06
ENSG00000136048	DRAM1	1704.14	-0.468022	0.0765866	-6.11102	9.89957e-10	2.22387e-08	1344.94	1522.14	1424.96	1894.61	2021.91	2016.31
ENSG00000119280	C1orf198	1731	-0.447304	0.0732974	-6.10258	1.0437e-09	2.3411e-08	1421.31	1487.68	1483.78	2113.61	1910.7	1968.93
ENSG00000021355	SERPINB1	769.451	-0.620946	0.10181	-6.09905	1.067e-09	2.38982e-08	621.941	595.246	600.774	909.577	865	1024.17
ENSG00000087266	SH3BP2	2861.48	0.413985	0.0679058	6.09646	1.08446e-09	2.42534e-08	3148.71	3416.07	3245.84	2305.85	2554.25	2498.16
ENSG00000136167	LCP1	66.821	-2.30197	0.377823	-6.09271	1.11014e-09	2.47908e-08	14.0272	33.6681	20.107	83.6965	145.211	104.217
ENSG00000130402	ACTN4	44779.6	-0.319259	0.0524165	-6.0908	1.12345e-09	2.50511e-08	41086.4	40524.4	37923.7	51869.6	48731.5	48542.1
ENSG00000152061	RABGAP1L	597.465	-0.61439	0.10097	-6.08488	1.16578e-09	2.59566e-08	465.422	463.856	486.795	711.675	712.134	744.91
ENSG00000135148	TRAFD1	1271.69	-0.485231	0.0798048	-6.08023	1.20014e-09	2.66822e-08	1091.86	1020.4	1068.22	1405.8	1539.96	1503.9
ENSG00000136718	IMP4	4238.46	0.337127	0.0554521	6.07961	1.20478e-09	2.6746e-08	4762.62	4660.03	4774.52	3744.11	3873.92	3615.57
ENSG00000141510	TP53	7509.32	-0.343123	0.0564457	-6.07882	1.21072e-09	2.68386e-08	7041.12	6480.25	6340.56	8342.48	8425.3	8426.19
ENSG00000147573	TRIM55	526.689	0.801308	0.131856	6.07713	1.2235e-09	2.7082e-08	651.155	643.3	715.879	338.508	448.26	363.033
ENSG00000145725	PPIP5K2	1106.53	-0.530969	0.0873982	-6.07529	1.23766e-09	2.73555e-08	924.787	887.148	901.537	1244.33	1259.74	1421.65
ENSG00000181649	PHLDA2	3593.95	0.374193	0.0615989	6.07467	1.24241e-09	2.74202e-08	3968.67	4196.18	4011.31	3093.29	3285.5	3008.75
ENSG00000184254	ALDH1A3	1085.96	0.553613	0.0911713	6.07223	1.26149e-09	2.78007e-08	1240.21	1246.65	1386.48	945.532	863.387	833.531
ENSG00000168874	ATOH8	534.603	-0.768906	0.126725	-6.06751	1.2991e-09	2.85877e-08	429.977	361.951	393.859	761.924	632.094	627.815
ENSG00000176809	LRRC37A3	318.366	-0.974411	0.160705	-6.06335	1.33319e-09	2.92952e-08	250.884	185.055	208.895	440.169	452.723	372.469
ENSG00000129351	ILF3	19479	0.312563	0.0515556	6.06264	1.33902e-09	2.93807e-08	21723.8	21815.4	21203.6	18238.2	17343.4	16549.4
ENSG00000039523	FAM65A	13249.6	-0.388846	0.0642019	-6.05661	1.39022e-09	3.04597e-08	10391.2	12069.8	11964.9	15248.2	14876.7	14947
ENSG00000136856	SLC2A8	790.707	-0.558554	0.0922274	-6.05627	1.39317e-09	3.04801e-08	631.72	628.552	659.464	925.866	988.375	910.264
ENSG00000145860	RNF145	1756.55	0.403055	0.0666926	6.04347	1.5083e-09	3.29512e-08	1990.06	1971.16	2038.55	1507.32	1488.54	1543.66
ENSG00000176946	THAP4	2098.64	0.416442	0.068932	6.04134	1.52841e-09	3.33423e-08	2494.93	2420.52	2282.82	1860.2	1785.31	1748.06
ENSG00000065183	WDR3	2211.54	0.406466	0.0673849	6.032	1.61945e-09	3.52775e-08	2632.41	2383.05	2548.24	1892.58	1919.57	1893.39
ENSG00000104907	TRMT1	2975.17	0.387577	0.0643483	6.02312	1.71088e-09	3.72153e-08	3239.05	3431.32	3448.98	2454.39	2679.42	2597.87
ENSG00000100154	TTC28	558.614	0.685862	0.113953	6.01884	1.75672e-09	3.81574e-08	757.081	671.973	637.689	422.139	416.59	446.215
ENSG00000172081	MOB3A	1189.31	0.665879	0.110661	6.0173	1.77346e-09	3.84657e-08	1508.66	1337.97	1528.24	790.207	915.058	1055.71
ENSG00000147100	SLC16A2	137.537	-1.21025	0.201179	-6.01577	1.79037e-09	3.87769e-08	80.2245	82.0642	86.3704	202.29	181.367	192.904
ENSG00000133131	MORC4	1124.59	0.600391	0.0999261	6.00835	1.87426e-09	4.05357e-08	1348.42	1415.96	1305.53	852.468	1011.88	813.304
ENSG00000151414	NEK7	1479.11	-0.508097	0.0846165	-6.0047	1.91684e-09	4.13972e-08	1251.06	1296.56	1116	1799.7	1646.94	1764.38
ENSG00000110031	LPXN	395.089	-1.07189	0.178679	-5.99899	1.98551e-09	4.2819e-08	190.02	309.701	264.765	463.959	606.049	536.042
ENSG00000105202	FBL	4714.24	0.416601	0.0694873	5.99535	2.03042e-09	4.37249e-08	5706.89	5484.14	4982.21	4140.29	4169.09	3802.8
ENSG00000065613	SLK	2758.4	0.435196	0.0726061	5.99393	2.04829e-09	4.40471e-08	3280.33	2920.64	3314.42	2404.59	2395.72	2234.7
ENSG00000165688	PMPCA	4333.91	0.41647	0.069497	5.99264	2.06459e-09	4.43343e-08	5011.18	5163.15	4691.87	3968.64	3716.94	3451.68
ENSG00000166073	GPR176	1249.4	-0.557707	0.0930745	-5.99206	2.07206e-09	4.44315e-08	1077.57	1049.19	907.699	1509.38	1560.19	1392.38
ENSG00000152990	GPR125	2018.87	0.433112	0.0723974	5.98242	2.19844e-09	4.70747e-08	2371.04	2370.71	2220.94	1686.82	1821.42	1642.3
ENSG00000184216	IRAK1	26994.3	0.325328	0.0544029	5.97998	2.2316e-09	4.77171e-08	30234.2	30897.6	28946.8	24638.2	24680.3	22568.6
ENSG00000140682	TGFB1I1	1886.13	-0.561435	0.0940942	-5.96674	2.42044e-09	5.16818e-08	1349.22	1749.78	1474.58	2192.25	2261.47	2289.45
ENSG00000105220	GPI	11598.5	0.289625	0.0485507	5.96542	2.44004e-09	5.20265e-08	12991.4	12851.1	12432.8	10778	10282.9	10255
ENSG00000244274	DBNDD2	237.527	0.908808	0.152452	5.96127	2.50289e-09	5.32914e-08	314.371	313.237	302.111	158.127	164.028	173.286
ENSG00000144218	AFF3	285.797	1.31869	0.221318	5.95833	2.54825e-09	5.41809e-08	503.411	302.877	419.758	143.55	211.078	134.105
ENSG00000108509	CAMTA2	1377.6	-0.568392	0.0955076	-5.95127	2.66063e-09	5.64113e-08	1118.03	1111.07	1098.62	1457.17	1626.6	1854.1
ENSG00000160867	FGFR4	2065.64	0.464974	0.0781289	5.95137	2.65908e-09	5.64113e-08	2400.88	2298.27	2485.27	1645.42	1666.97	1897.05
ENSG00000105355	PLIN3	7789.97	-0.344212	0.0578914	-5.94581	2.75087e-09	5.82428e-08	6691.13	6937.12	6963.01	8753.4	8213.55	9181.59
ENSG00000069431	ABCC9	326.127	0.899932	0.151407	5.94381	2.78473e-09	5.88772e-08	360.548	462.649	451.425	211.668	239.369	231.106
ENSG00000121039	RDH10	772.771	0.577787	0.0973061	5.93783	2.88815e-09	6.09784e-08	959.633	920.039	896.94	657.409	630.989	571.618
ENSG00000077348	EXOSC5	797.723	0.63658	0.107281	5.93375	2.961e-09	6.24292e-08	1039.17	934.876	935.849	694.096	565.741	616.611
ENSG00000024422	EHD2	5669.22	0.320939	0.0541494	5.92692	3.08675e-09	6.49896e-08	6424.17	6415.04	6050.77	5177.31	4942.72	5005.33
ENSG00000171860	C3AR1	47.8848	-3.25006	0.548716	-5.92302	3.16084e-09	6.64568e-08	2.87592	6.0544	23.8335	94.051	65.66	94.8341
ENSG00000137267	TUBB2A	2867.44	-0.365747	0.0617757	-5.92056	3.20838e-09	6.73626e-08	2377.82	2574.33	2565.12	3220.5	3209.17	3257.68
ENSG00000107249	GLIS3	1468.2	-0.553033	0.0934273	-5.9194	3.23126e-09	6.77487e-08	1037.86	1229.19	1306.6	1751.61	1776.78	1707.19
ENSG00000113812	ACTR8	1156.05	-0.509492	0.0860801	-5.91882	3.24266e-09	6.78935e-08	963.92	932.749	963.121	1335.03	1275.17	1466.29
ENSG00000138764	CCNG2	255.639	-1.23284	0.20854	-5.91177	3.38455e-09	7.07661e-08	184.217	108.683	166.998	369.042	303.142	401.753
ENSG00000113810	SMC4	8977.51	0.297399	0.0503343	5.90849	3.45263e-09	7.20691e-08	10191.3	9570.3	9938.95	8004.33	8248.04	7912.18
ENSG00000164651	SP8	179.956	-1.20486	0.203926	-5.90831	3.45641e-09	7.20691e-08	83.1975	110.699	132.882	261.001	244.892	247.062
ENSG00000211584	SLC48A1	779.433	0.900534	0.152481	5.90589	3.50751e-09	7.30336e-08	1237.12	810.383	996.073	532.63	475.449	624.948
ENSG00000147234	FRMPD3	106.399	-1.40946	0.238744	-5.90366	3.55524e-09	7.39255e-08	61.1126	56.6874	57.2448	146.228	177.438	139.682
ENSG00000099942	CRKL	3099.12	0.381472	0.0646637	5.89932	3.64997e-09	7.57907e-08	3520.07	3695.64	3306.21	2658.79	2750.08	2663.94
ENSG00000185112	FAM43A	105.58	1.76788	0.299784	5.89717	3.69786e-09	7.66798e-08	197.073	172.173	121.313	55.8596	56.993	30.0695
ENSG00000099219	ERMP1	1020.19	0.562167	0.0953881	5.89348	3.78155e-09	7.83077e-08	1204.12	1160.23	1285.79	742.121	864.816	864.092
ENSG00000173402	DAG1	3717.25	0.349205	0.0592887	5.88991	3.86401e-09	7.99056e-08	4063.64	4303.29	4130.26	3136.42	3367.15	3302.75
ENSG00000196337	CGB7	82.0187	-1.79931	0.305611	-5.88757	3.91906e-09	8.0933e-08	40.5459	45.5755	24.632	149.428	112.714	119.217
ENSG00000186628	FSD2	51.8347	-2.77904	0.472364	-5.88326	4.02262e-09	8.29583e-08	14.8219	22.7143	5.41929	67.8194	94.7365	105.497
ENSG00000110090	CPT1A	961.287	0.851828	0.144844	5.88099	4.07819e-09	8.39896e-08	1489.65	942.991	1278.42	748.645	666.315	641.709
ENSG00000146592	CREB5	2026.55	-0.426369	0.0725292	-5.87858	4.13806e-09	8.51065e-08	1689.69	1702.32	1798.04	2311.09	2460.09	2198.08
ENSG00000120738	EGR1	308.12	1.12758	0.19182	5.87833	4.14431e-09	8.5119e-08	460.732	447.85	358.887	252.376	172.206	156.666
ENSG00000160214	RRP1	3039.96	0.411574	0.0700581	5.87476	4.23457e-09	8.68547e-08	3665.32	3503.76	3245.95	2636.74	2708.7	2479.29
ENSG00000152078	TMEM56	764.973	0.897433	0.153051	5.86362	4.52889e-09	9.27655e-08	1205.05	835.496	944.409	629.824	530.586	444.475
ENSG00000198113	TOR4A	3237.41	0.39032	0.0665711	5.86321	4.54005e-09	9.28681e-08	3728.44	3823.51	3469.43	2787.57	2931.93	2683.57
ENSG00000235501	RP4-639F20.1	51.1396	-2.6357	0.450029	-5.85674	4.7205e-09	9.64285e-08	17.4322	18.6034	3.81491	59.1278	108.261	99.5986
ENSG00000128791	TWSG1	6617.51	0.383971	0.0656592	5.84793	4.97717e-09	1.01534e-07	8078.41	7052.82	7344.26	5912.4	5483.66	5833.48
ENSG00000001461	NIPAL3	665.652	-0.605656	0.103644	-5.84361	5.10816e-09	1.04066e-07	507.171	581.266	496.826	811.978	801.234	795.439
ENSG00000213222	AC093724.2	139.71	-1.20201	0.206125	-5.83145	5.4948e-09	1.11792e-07	76.7477	82.2022	94.9986	179.485	198.275	206.552
ENSG00000189410	SH2D5	823.94	0.709807	0.12173	5.83101	5.50943e-09	1.11938e-07	989.463	1090.14	988.944	700.168	663.318	511.605
ENSG00000168214	RBPJ	2565.76	-0.48971	0.0841017	-5.82282	5.78613e-09	1.17402e-07	2177.85	2056.56	2167.4	3335.79	2971.06	2685.94
ENSG00000032219	ARID4A	608.386	-0.663981	0.114036	-5.82253	5.79617e-09	1.17448e-07	437.537	474.022	499.786	738.411	685.908	814.651
ENSG00000137124	ALDH1B1	4414.62	-0.372516	0.063982	-5.8222	5.80791e-09	1.17528e-07	3686.25	4094.67	3765.45	4810.11	5196.66	4934.61
ENSG00000064547	LPAR2	260.45	-0.933343	0.160511	-5.81481	6.07038e-09	1.22675e-07	186.434	166.165	183.984	324.422	312.213	389.48
ENSG00000146426	TIAM2	172.687	-1.6515	0.284336	-5.80828	6.31174e-09	1.27382e-07	61.6546	106.713	82.1776	191.89	220.538	373.148
ENSG00000125454	SLC25A19	323.175	0.872784	0.150348	5.80511	6.43254e-09	1.29647e-07	392.244	443.781	419.367	238.862	252.205	192.592
ENSG00000147684	NDUFB9	5128.75	0.315761	0.05444	5.80018	6.62449e-09	1.33338e-07	5888.1	5513.11	5660.51	4683.4	4489.28	4538.07
ENSG00000102554	KLF5	388.263	0.810257	0.139712	5.79948	6.65201e-09	1.33538e-07	541.301	496.789	446.054	307.177	289.196	249.063
ENSG00000160058	BSDC1	1698.9	-0.429247	0.0740147	-5.79948	6.65216e-09	1.33538e-07	1466.96	1436.48	1438.45	1934.2	1846.65	2070.67
ENSG00000119383	PPP2R4	10449.5	-0.296834	0.0511913	-5.79852	6.6902e-09	1.34124e-07	9731.86	9366.23	9034.57	11632.4	11222	11710
ENSG00000103485	QPRT	9196.36	-0.542118	0.0935135	-5.79721	6.74272e-09	1.34998e-07	7316.41	7087.25	8057.92	11041.6	9249.56	12425.4
ENSG00000122515	ZMIZ2	3603.01	-0.55855	0.0963742	-5.79564	6.80627e-09	1.36089e-07	2575.75	3354.88	2815.47	4171.45	4688.5	4012.04
ENSG00000103126	AXIN1	1868.46	0.45929	0.0792507	5.7954	6.81573e-09	1.36098e-07	2150.81	2332.35	2009.32	1608.23	1611.38	1498.67
ENSG00000042493	CAPG	4395.95	-0.336259	0.058029	-5.79467	6.84565e-09	1.36515e-07	3742.82	4034.64	3878.85	4859.15	4784.91	5075.3
ENSG00000188647	PTAR1	1807.25	0.502307	0.0867283	5.79173	6.96662e-09	1.38744e-07	2294.36	1886.16	2174.61	1560.03	1478.74	1449.62
ENSG00000178996	SNX18	195.335	-1.10752	0.191239	-5.79129	6.98467e-09	1.3892e-07	132.979	139.991	99.1185	247.423	292.118	260.38
ENSG00000179041	RRS1	4285.85	0.420601	0.072631	5.79092	6.99999e-09	1.39042e-07	4976.85	4943.11	4803.46	3718.74	3967.82	3305.13
ENSG00000156011	PSD3	854.271	-0.775561	0.134031	-5.78641	7.19058e-09	1.4264e-07	521.944	740.744	630.433	1119.92	1173.99	938.595
ENSG00000101400	SNTA1	656.237	-0.666736	0.115298	-5.78274	7.34915e-09	1.45594e-07	551.499	525.939	443.34	829.781	749.966	836.894
ENSG00000125868	DSTN	4392.21	-0.342919	0.0593069	-5.78211	7.37685e-09	1.45951e-07	3861.62	4005.67	3748.79	5055.48	4686.96	4994.77
ENSG00000090097	PCBP4	975.837	-0.642117	0.111211	-5.77386	7.74739e-09	1.53082e-07	670.626	809.867	803.846	1303.74	1062.17	1204.77
ENSG00000105976	MET	9080.07	0.350033	0.0606856	5.76798	8.02284e-09	1.58317e-07	10946.8	9923.67	9660.76	7976.53	8179.52	7793.09
ENSG00000144063	MALL	67.2076	2.0419	0.354068	5.76698	8.07065e-09	1.59053e-07	84.7585	124.283	116.287	27.108	35.7456	15.0633
ENSG00000124802	EEF1E1	902.353	0.511563	0.0887218	5.76592	8.12119e-09	1.5984e-07	1051.76	1108.01	1024.24	731.121	778.293	720.696
ENSG00000142798	HSPG2	22209	-0.577843	0.100286	-5.76195	8.31455e-09	1.63433e-07	15091.5	18918.9	19452.1	24906.8	30591.4	24293.3
ENSG00000177192	PUS1	1986.14	0.402285	0.0698844	5.75643	8.59101e-09	1.68647e-07	2338.6	2263.93	2178.32	1778.53	1636.5	1720.96
ENSG00000165458	INPPL1	6184.29	-0.319343	0.0554868	-5.75528	8.6496e-09	1.69577e-07	5380.31	5686.96	5438.15	7011.49	6566.03	7022.83
ENSG00000133216	EPHB2	997.094	0.547076	0.0951726	5.74825	9.01703e-09	1.76551e-07	1217.93	1264.92	1069.38	793.405	792.475	844.455
ENSG00000206127	GOLGA8O	79.6655	-1.5244	0.26528	-5.74637	9.1181e-09	1.78299e-07	38.1971	40.1754	44.9027	116.538	120.055	118.125
ENSG00000143674	MLK4	899.313	0.549901	0.0957791	5.74135	9.39261e-09	1.83429e-07	1048.76	1048.67	1110.66	664.65	785.61	737.523
ENSG00000242265	PEG10	19999.2	-0.346337	0.0603671	-5.73717	9.62707e-09	1.87765e-07	16158.6	18079.1	18593.8	22326.9	22833.3	22003.5
ENSG00000047457	CP	53.1695	2.32264	0.405182	5.73234	9.90548e-09	1.92946e-07	121.369	78.3774	65.9366	10.5274	20.007	22.8002
ENSG00000054392	HHAT	748.646	-0.608887	0.106291	-5.72851	1.01314e-08	1.97092e-07	548.103	670.064	561.478	882.49	914.053	915.689
ENSG00000159840	ZYX	19140.1	-0.324283	0.0566299	-5.72637	1.02603e-08	1.99342e-07	16019.9	18099	16877	21335	21736.2	20773.4
ENSG00000048471	SNX29	597.797	0.671728	0.117389	5.72223	1.05136e-08	2.04003e-07	708.023	757.219	740.25	427.063	525.253	428.973
ENSG00000111145	ELK3	1144.25	0.549974	0.0961442	5.7203	1.06335e-08	2.06064e-07	1381.62	1309.6	1388.52	814.056	990.98	980.726
ENSG00000113369	ARRDC3	629.031	0.682502	0.119374	5.71734	1.08202e-08	2.09413e-07	871.447	782.197	671.721	480.051	478.537	490.231
ENSG00000104856	RELB	1110.64	-0.616132	0.10791	-5.70971	1.13171e-08	2.18749e-07	803.822	968.285	861.174	1250.02	1516.78	1263.76
ENSG00000107438	PDLIM1	5343.41	0.292987	0.0513289	5.70803	1.14289e-08	2.20627e-07	5898.95	6008.01	5744.84	4894.57	4748.77	4765.31
ENSG00000129514	FOXA1	414.914	0.735141	0.128829	5.70633	1.15438e-08	2.22561e-07	512.225	568.638	475.248	317.097	324.851	291.424
ENSG00000136802	LRRC8A	3693.31	-0.342298	0.0601301	-5.69262	1.25104e-08	2.40888e-07	3123.68	3428.8	3220.32	4187.83	4146.97	4052.28
ENSG00000163811	WDR43	3208.62	0.425761	0.0748114	5.69112	1.26206e-08	2.42702e-07	3781.19	3722.16	3534.38	2916.56	2826.26	2471.16
ENSG00000156675	RAB11FIP1	1375.44	-0.51065	0.0898	-5.68653	1.29646e-08	2.49e-07	1227.56	1128.5	1045.78	1645.68	1502.71	1702.4
ENSG00000166333	ILK	4313.4	-0.308513	0.0542849	-5.68322	1.32179e-08	2.53542e-07	3733.63	3974.01	3855.06	4716.41	4807.97	4793.32
ENSG00000165300	SLITRK5	291.429	0.820268	0.144494	5.67681	1.37226e-08	2.6289e-07	351.32	381.938	382.836	231.187	205.14	196.152
ENSG00000115844	DLX2	212.225	0.959275	0.169018	5.67557	1.38226e-08	2.64469e-07	310.593	278.427	252.138	144.557	147.348	140.289
ENSG00000049449	RCN1	11217.4	-0.306689	0.0540804	-5.67097	1.41991e-08	2.71328e-07	10300.1	9715.42	10069.1	12732.8	11775.2	12711.7
ENSG00000204264	PSMB8	1715.53	-0.434757	0.076715	-5.66717	1.45172e-08	2.77057e-07	1437.32	1516.45	1421.77	1910.38	1891.89	2115.35
ENSG00000196935	SRGAP1	1325.05	0.542412	0.0957344	5.66579	1.46345e-08	2.78942e-07	1468.41	1495.72	1751.98	1066.78	1154.7	1012.7
ENSG00000141503	MINK1	5769.54	0.385934	0.0681475	5.66322	1.48556e-08	2.82543e-07	6301.88	6780.86	6520.88	5108.72	4579.21	5325.68
ENSG00000214530	STARD10	479.596	-0.707508	0.124932	-5.66316	1.48608e-08	2.82543e-07	337.659	414.273	341.787	566.047	617.283	600.53
ENSG00000114251	WNT5A	169.523	-1.4805	0.261472	-5.66219	1.49453e-08	2.83791e-07	66.0794	137.247	68.7063	264.867	231.655	248.586
ENSG00000172986	GXYLT2	203.018	-1.20955	0.213632	-5.66181	1.49781e-08	2.84057e-07	166.441	103.945	100.971	298.623	253.857	294.271
ENSG00000107862	GBF1	3799.2	-0.354188	0.0625611	-5.66148	1.50074e-08	2.84255e-07	3207.53	3292.08	3507.84	4219.75	4438.77	4129.22
ENSG00000198369	SPRED2	1203.5	0.521872	0.0922026	5.66006	1.51322e-08	2.8626e-07	1389.97	1453.95	1415.72	896.651	1092.88	971.853
ENSG00000050405	LIMA1	4759.13	-0.455197	0.0805228	-5.65302	1.57651e-08	2.9786e-07	3618.26	4385.09	4041.75	5786.75	5646.25	5076.69
ENSG00000145990	GFOD1	379.547	-0.774024	0.136977	-5.65074	1.59755e-08	3.01457e-07	276.234	259.567	303.235	509.661	428.624	499.959
ENSG00000214736	TOMM6	3005.54	0.318503	0.0564969	5.63754	1.72499e-08	3.25098e-07	3379.67	3350.19	3278.38	2702.44	2678.65	2643.91
ENSG00000111266	DUSP16	890.869	-0.477296	0.0846853	-5.63611	1.73934e-08	3.27062e-07	753.076	736.791	743.891	1039.22	1015.37	1056.86
ENSG00000147065	MSN	21925.1	-0.301398	0.0534766	-5.63607	1.73974e-08	3.27062e-07	18758.7	20761	19412.3	23614	24787.4	24217.1
ENSG00000173334	TRIB1	562.511	0.589422	0.104749	5.62701	1.83357e-08	3.44273e-07	665.427	653.696	708.291	435.923	448.77	462.963
ENSG00000185640	KRT79	45.1687	-2.27162	0.403804	-5.62555	1.84913e-08	3.46763e-07	15.9832	20.0884	11.0086	65.9986	94.3373	63.5959
ENSG00000105755	ETHE1	391.817	0.796357	0.141615	5.62339	1.87241e-08	3.50489e-07	466.087	475.619	548.333	281.251	254.78	324.832
ENSG00000166128	RAB8B	556.334	-0.618649	0.110016	-5.62328	1.87364e-08	3.50489e-07	430.65	424.43	459.977	691.631	624.641	706.676
ENSG00000134508	CABLES1	923.437	-0.648889	0.115621	-5.61221	1.9976e-08	3.73215e-07	697.431	813.123	647.933	1198.93	1192.44	990.767
ENSG00000169032	MAP2K1	2934.45	0.410364	0.0731643	5.6088	2.03739e-08	3.80179e-07	3364.16	3340.7	3342.33	2741.72	2513.71	2304.06
ENSG00000150782	IL18	389.618	0.799467	0.142625	5.60537	2.07811e-08	3.87298e-07	442.782	481.556	560.703	254.364	295.612	302.691
ENSG00000138347	MYPN	226.748	1.14968	0.205223	5.60207	2.11804e-08	3.94252e-07	297.36	332.754	310.205	118.817	186.629	114.723
ENSG00000100889	PCK2	976.447	-0.597397	0.106685	-5.59964	2.14795e-08	3.99328e-07	771.056	764.641	793.516	1171.59	1029.52	1328.36
ENSG00000108561	C1QBP	9962.03	0.308773	0.0552024	5.59348	2.22563e-08	4.13261e-07	11476.7	10632	10962.5	9300.82	8801.28	8598.86
ENSG00000110315	RNF141	856.563	0.782014	0.139899	5.58984	2.27274e-08	4.2149e-07	1288.45	908.902	1048.15	622.857	549.252	721.769
ENSG00000169085	C8orf46	76.3541	-1.65709	0.296585	-5.58724	2.30708e-08	4.27334e-07	43.2281	29.191	38.374	132.568	118.421	96.3421
ENSG00000107282	APBA1	73.4346	1.99942	0.358141	5.58276	2.36726e-08	4.37407e-07	129.819	106.909	109.744	19.3079	22.9621	51.8651
ENSG00000169683	LRRC45	927.351	0.498568	0.0893028	5.58289	2.36551e-08	4.37407e-07	1069.11	1132.52	1054.51	766.135	730.269	811.56
ENSG00000125753	VASP	4883.09	-0.394412	0.0706969	-5.57892	2.42019e-08	4.4664e-07	3916.21	4596.76	4149.13	5474.31	5798.06	5364.08
ENSG00000178035	IMPDH2	5804.2	0.313269	0.056164	5.57774	2.43658e-08	4.49115e-07	6508.66	6258.9	6526.47	5442.27	5059.44	5029.47
ENSG00000080845	DLGAP4	4366.01	-0.316781	0.0568191	-5.57525	2.47168e-08	4.5503e-07	3752.47	4008.56	3906.94	4864.9	4966.91	4696.28
ENSG00000171843	MLLT3	530.591	0.717771	0.128872	5.56966	2.5524e-08	4.69318e-07	726.73	576.09	674.984	400.199	367.483	438.062
ENSG00000035687	ADSS	2063.19	0.364774	0.0655646	5.56359	2.64287e-08	4.85363e-07	2321.47	2298.02	2347.18	1883.47	1765.05	1763.98
ENSG00000058866	DGKG	179.091	1.06813	0.192262	5.55557	2.76706e-08	5.07553e-07	274.131	238.143	214.433	100.514	120.222	127.101
ENSG00000180900	SCRIB	9695.02	0.290251	0.052256	5.5544	2.78573e-08	5.10357e-07	10615.6	10855.7	10525.2	9125.86	8375.75	8672.01
ENSG00000183741	CBX6	6724.18	0.30149	0.0543278	5.54945	2.86564e-08	5.24359e-07	7520.49	7371.68	7385.16	6016.32	6298.49	5752.95
ENSG00000064205	WISP2	32.6846	2.62414	0.473002	5.54784	2.89217e-08	5.28573e-07	67.0551	42.804	58.6204	11.7549	7.25111	8.62219
ENSG00000103005	USB1	5450.65	-0.389306	0.0702061	-5.54519	2.93641e-08	5.36009e-07	4471.88	5171.05	4518.72	5893.96	6374.07	6274.24
ENSG00000167779	IGFBP6	1175.53	-0.611566	0.110441	-5.53748	3.06848e-08	5.59441e-07	985.702	820.335	982.15	1388.42	1272.4	1604.16
ENSG00000244509	APOBEC3C	1581.92	-0.400432	0.0723205	-5.53691	3.07851e-08	5.60594e-07	1310.23	1387.3	1393.84	1740.29	1804.08	1855.81
ENSG00000065325	GLP2R	126.23	-1.75471	0.316966	-5.53596	3.09522e-08	5.6228e-07	59.5671	63.3922	48.2588	143.482	138.313	304.365
ENSG00000160959	LRRC14	2840.01	0.336227	0.0607348	5.53599	3.09477e-08	5.6228e-07	3072.34	3290.23	3144.79	2539.91	2460.26	2532.55
ENSG00000084463	WBP11	4594.64	0.35454	0.0640459	5.53571	3.09966e-08	5.6241e-07	4836.88	5353.49	5280.09	3836.27	4115.44	4145.68
ENSG00000089639	GMIP	563.466	-0.709355	0.128175	-5.53429	3.12497e-08	5.65642e-07	375.312	473.335	433.623	677.229	642.139	779.155
ENSG00000130713	EXOSC2	1641.3	0.68867	0.124434	5.53443	3.12245e-08	5.65642e-07	2262.25	1816.92	1996.27	1509.77	1220.06	1042.5
ENSG00000067704	IARS2	5188.13	0.306858	0.0554765	5.53132	3.17829e-08	5.74605e-07	5920.42	5554.62	5735.52	4781.28	4499.16	4637.78
ENSG00000277669	AC009133.22	3538.96	-0.652123	0.118076	-5.52293	3.33396e-08	6.02027e-07	2671.1	2494.58	3088.93	4159.38	3600.98	5218.75
ENSG00000166888	STAT6	5879.5	-0.337894	0.06119	-5.52204	3.35094e-08	6.0437e-07	4912.75	5302.98	5365.26	6350.49	6434.83	6910.67
ENSG00000145536	ADAMTS16	438.121	-0.669152	0.121287	-5.51711	3.44618e-08	6.20807e-07	323.762	359.156	332.724	518.761	576.724	517.596
ENSG00000275832	ARHGAP23	2886.51	0.566032	0.102611	5.51631	3.46182e-08	6.22881e-07	3779.49	3634.3	2926.51	2086.15	2548.62	2344
ENSG00000213190	MLLT11	483.724	-1.04347	0.18924	-5.51398	3.508e-08	6.30438e-07	255.943	327.936	363.878	490.368	628.289	835.932
ENSG00000115758	ODC1	4885.19	0.420456	0.0762733	5.51249	3.53787e-08	6.3505e-07	5688.54	5624.62	5467.1	4341.26	4502.26	3687.34
ENSG00000100997	ABHD12	2003.89	-0.367873	0.0667498	-5.51122	3.56358e-08	6.38906e-07	1802.94	1767.1	1678.81	2242.85	2220.69	2310.97
ENSG00000081059	TCF7	192.561	-0.998917	0.181282	-5.51031	3.58207e-08	6.40872e-07	122.038	149.329	114.635	252.863	272.214	244.288
ENSG00000236824	BCYRN1	11405.1	0.454045	0.0824	5.51026	3.58304e-08	6.40872e-07	13103.7	11622.2	14830.4	9981.71	9859.4	9033.33
ENSG00000160796	NBEAL2	678.409	0.684462	0.124279	5.50746	3.64054e-08	6.49617e-07	727.681	827.837	955.195	508.359	567.363	484.015
ENSG00000165092	ALDH1A1	2001.52	-0.58055	0.105409	-5.50761	3.6374e-08	6.49617e-07	1597.82	1844.44	1370.22	2598.39	2220.88	2377.38
ENSG00000198730	CTR9	1535.9	0.430883	0.0782564	5.50605	3.66981e-08	6.54066e-07	1831.74	1709.04	1748.01	1400.25	1248.76	1277.6
ENSG00000127666	TICAM1	1106.24	-0.591515	0.107435	-5.5058	3.67501e-08	6.54221e-07	783.394	1021.36	844.474	1284.22	1410.02	1293.99
ENSG00000173950	XXYLT1	1231.85	0.445827	0.0809888	5.5048	3.69582e-08	6.57151e-07	1491.66	1425.67	1344.68	1080.34	1032.67	1016.09
ENSG00000150977	RILPL2	615.343	-0.60067	0.109152	-5.50307	3.73242e-08	6.62877e-07	498.98	462.536	506.467	769.697	779.485	674.892
ENSG00000124784	RIOK1	769.691	0.561558	0.102076	5.50135	3.76894e-08	6.68066e-07	955.877	897.092	899.974	680.535	620.457	564.21
ENSG00000175352	NRIP3	850.784	-0.553112	0.100542	-5.50128	3.77048e-08	6.68066e-07	728.58	630.652	707.847	1025.6	940.107	1071.91
ENSG00000010404	IDS	2940.26	-0.319108	0.0580436	-5.49774	3.84696e-08	6.80818e-07	2591.03	2647.04	2612.76	3175.72	3337.56	3277.43
ENSG00000106688	SLC1A1	182.635	-1.02016	0.18557	-5.49741	3.854e-08	6.81264e-07	132.947	114.757	113.596	241.266	220.649	272.595
ENSG00000055163	CYFIP2	373.77	1.05519	0.192498	5.4816	4.21499e-08	7.44204e-07	449.216	524.852	539.814	173.438	316.256	239.042
ENSG00000132361	CLUH	4871.02	0.442625	0.0807544	5.48113	4.22618e-08	7.45308e-07	5497.88	6052.96	5292.01	4159.21	4508.07	3715.97
ENSG00000082516	GEMIN5	1336.51	0.453322	0.0827621	5.47742	4.31579e-08	7.58453e-07	1583.87	1556.17	1497.44	1168.61	1179.71	1033.26
ENSG00000147394	ZNF185	149.778	1.10595	0.20191	5.47743	4.31546e-08	7.58453e-07	229.217	201.715	183.415	96.8047	101.993	85.5237
ENSG00000151135	TMEM263	2407.67	-0.384423	0.0701787	-5.47776	4.30734e-08	7.58453e-07	2207.17	1988.2	2069.29	2856.99	2630.82	2693.55
ENSG00000152518	ZFP36L2	1144.63	0.50507	0.0922685	5.47391	4.40211e-08	7.72723e-07	1471.43	1320.45	1238.79	931.656	990.585	914.878
ENSG00000148291	SURF2	567.823	0.580961	0.106183	5.47133	4.46677e-08	7.83162e-07	657.559	711.236	673.243	479.846	452.331	432.721
ENSG00000119681	LTBP2	302.626	-1.0266	0.187687	-5.46972	4.50736e-08	7.89363e-07	147.402	208.62	243.43	360.767	408.417	447.122
ENSG00000049656	CLPTM1L	8385.55	0.299307	0.0547488	5.46691	4.57938e-08	8.01047e-07	9378.19	9607.96	8773.32	7557.65	7658	7338.19
ENSG00000244187	TMEM141	1155.57	-0.525342	0.0961679	-5.46275	4.68806e-08	8.19108e-07	855.874	1007.23	979.217	1469.67	1352.04	1269.4
ENSG00000100596	SPTLC2	2632.26	0.364979	0.0668267	5.46157	4.71942e-08	8.23634e-07	3007.98	2956.26	2930.23	2308.43	2430.53	2160.15
ENSG00000197905	TEAD4	1427.08	0.414885	0.0760783	5.4534	4.94171e-08	8.61433e-07	1701.64	1595.71	1594.92	1275.13	1218.56	1176.53
ENSG00000107130	NCS1	7977.5	0.331007	0.0607041	5.45279	4.95846e-08	8.63356e-07	8905.68	9144.39	8616.86	7425.49	7199.66	6572.91
ENSG00000116455	WDR77	2809.65	0.352782	0.0647496	5.4484	5.08243e-08	8.83921e-07	3051.35	3201.21	3202.43	2580.86	2481.5	2340.56
ENSG00000050327	ARHGEF5	1462.26	-0.619833	0.11378	-5.44763	5.1045e-08	8.86738e-07	947.494	1234.43	1276.09	1796.02	1618.4	1901.14
ENSG00000143195	ILDR2	620.399	-0.866354	0.159097	-5.44546	5.16711e-08	8.96583e-07	556.073	426.258	342.216	724.434	884.744	788.669
ENSG00000095587	TLL2	626.085	-0.682187	0.125293	-5.44472	5.18859e-08	8.99276e-07	434.36	473.46	533.04	776.461	682.831	856.357
ENSG00000177303	CASKIN2	844.016	0.687836	0.126502	5.43737	5.40727e-08	9.36103e-07	919.68	999.693	1204.77	738.727	596.595	604.633
ENSG00000041880	PARP3	690.594	-0.807845	0.148717	-5.43208	5.57019e-08	9.63203e-07	395.8	564.363	546.41	850.583	773.588	1012.82
ENSG00000123143	PKN1	5271.34	-0.288437	0.053106	-5.43135	5.59304e-08	9.66047e-07	4690.63	4888.02	4660.53	5638.31	5842.65	5907.89
ENSG00000261740	RP11-345J4.5	783.995	0.481178	0.0886211	5.42961	5.6478e-08	9.74391e-07	924.48	897.05	918.617	653.352	647.931	662.54
ENSG00000150764	DIXDC1	797.405	-0.502352	0.0925598	-5.42732	5.72051e-08	9.84684e-07	659.415	648.469	673.193	893.808	987.275	922.271
ENSG00000164983	TMEM65	2159.6	0.376593	0.0693872	5.42742	5.71754e-08	9.84684e-07	2322.7	2567.39	2430.44	1814.17	1901.02	1921.88
ENSG00000115204	MPV17	1692.21	0.377654	0.0695896	5.42688	5.73486e-08	9.8603e-07	1890.04	1947.42	1898.52	1533.77	1429.23	1454.27
ENSG00000198832	SELM	3650.87	-0.503683	0.0929707	-5.41765	6.03879e-08	1.0371e-06	2573.47	3331.66	3155.23	3978.65	4357.87	4508.33
ENSG00000117226	GBP3	947.598	-0.545289	0.100663	-5.41699	6.06114e-08	1.03976e-06	697.093	843.598	772.912	1064.29	1198	1109.69
ENSG00000167378	IRGQ	686.674	-0.594213	0.109765	-5.41349	6.18092e-08	1.0591e-06	577.063	577.677	489.713	773.029	870.066	832.495
ENSG00000111252	SH2B3	2355.37	0.485188	0.0896704	5.4108	6.27447e-08	1.07392e-06	2749.99	2849.55	2648.68	1909.57	2224.13	1750.3
ENSG00000182179	UBA7	269.98	-1.0453	0.193465	-5.40306	6.55151e-08	1.12006e-06	135.173	226.112	169.811	360.883	325.47	402.433
ENSG00000048162	NOP16	1546.05	0.480697	0.0889801	5.4023	6.5792e-08	1.12352e-06	1902.06	1783.22	1721.63	1315.58	1396.68	1157.11
ENSG00000203727	SAMD5	407.03	0.711978	0.131858	5.39958	6.67971e-08	1.1394e-06	462.493	519.089	533.476	338.391	281.423	307.306
ENSG00000144642	RBMS3	411.588	-0.703312	0.130312	-5.39712	6.77182e-08	1.15381e-06	353.33	304.26	282.567	516.263	491.875	521.236
ENSG00000134516	DOCK2	2607.95	0.394479	0.0731031	5.3962	6.80669e-08	1.15844e-06	3082.08	2936.88	2871.42	2116.39	2432.85	2208.1
ENSG00000204959	ARHGEF34P	577.485	-0.772884	0.143284	-5.39408	6.8877e-08	1.17091e-06	381.402	468.174	428.758	645.825	662.654	878.097
ENSG00000130429	ARPC1B	13647.9	-0.317389	0.058897	-5.38888	7.08994e-08	1.20393e-06	11472.8	12754.2	12229.9	14706.9	14791.5	15932.3
ENSG00000173011	TADA2B	1807.3	0.40011	0.0742978	5.38522	7.23551e-08	1.22727e-06	2091.5	2151.35	1924.56	1601.27	1506.96	1568.16
ENSG00000139083	ETV6	841.768	-0.601397	0.111845	-5.37704	7.57214e-08	1.28293e-06	573.931	763.896	669.986	1016.75	1032.19	993.849
ENSG00000136738	STAM	1188.07	0.455922	0.084811	5.37574	7.6267e-08	1.29073e-06	1355.11	1409.58	1359.54	1052.63	1033.19	918.332
ENSG00000175115	PACS1	3236.4	-0.391466	0.0728357	-5.37465	7.67322e-08	1.29714e-06	2591.51	3023.59	2787.6	3573.15	3848.26	3594.26
ENSG00000037474	NSUN2	9962.95	0.267969	0.0499135	5.36867	7.93215e-08	1.33942e-06	10862.1	11151.2	10647.3	9068.5	9301.69	8746.9
ENSG00000167721	TSR1	7392.62	0.296934	0.0553176	5.3678	7.97029e-08	1.34435e-06	8371.84	8010.27	8072.68	6826.95	6792.11	6281.85
ENSG00000171490	RSL1D1	6498.09	0.344842	0.064296	5.36334	8.16951e-08	1.37642e-06	7497.58	7312.37	7006.65	5917.49	5980.54	5273.93
ENSG00000101361	NOP56	8275.21	0.333753	0.0623127	5.3561	8.50353e-08	1.4311e-06	9157.92	9333.28	9199.07	7260.84	7888.84	6811.28
ENSG00000163735	CXCL5	94.0345	-2.54641	0.475569	-5.35446	8.58131e-08	1.44258e-06	17.3145	50.8129	14.8839	131.199	268.207	81.7891
ENSG00000134030	CTIF	750.328	0.744031	0.139028	5.35166	8.71521e-08	1.46346e-06	881.562	973.328	959.262	695.576	461.33	530.908
ENSG00000011275	RNF216	2387.79	-0.333613	0.0623464	-5.35097	8.74863e-08	1.46744e-06	2082.24	2173.43	2085.11	2654.86	2728.97	2602.15
ENSG00000124356	STAMBP	1167.15	-0.439397	0.0823165	-5.3379	9.40316e-08	1.57547e-06	973.074	965.119	1034.95	1278.33	1403.23	1348.17
ENSG00000140563	MCTP2	203.643	-0.95257	0.178474	-5.33732	9.43321e-08	1.57876e-06	146.769	124.661	144.517	238.443	264.617	302.849
ENSG00000159231	CBR3	331.533	-0.742053	0.139062	-5.33614	9.49464e-08	1.58728e-06	242.393	245.838	255.869	459.121	405.505	380.473
ENSG00000124216	SNAI1	555.742	-0.639818	0.11994	-5.33447	9.5822e-08	1.60014e-06	451.453	419.592	430.588	712.421	593.547	726.852
ENSG00000055044	NOP58	5076.94	0.31528	0.0591048	5.33425	9.594e-08	1.60024e-06	5538.9	5899.41	5454.89	4467.23	4713.57	4387.64
ENSG00000151746	BICD1	731.047	0.562144	0.105388	5.33406	9.60401e-08	1.60024e-06	930.682	839.937	845.881	608.371	628.714	532.699
ENSG00000119771	KLHL29	861.459	0.472124	0.088516	5.33377	9.61922e-08	1.60101e-06	1027.94	989.07	986.965	749.25	728.994	686.537
ENSG00000125347	IRF1	1021.11	-0.533114	0.100084	-5.32665	1.00042e-07	1.66325e-06	826.003	890.381	790.144	1097.22	1330.66	1192.23
ENSG00000023839	ABCC2	87.5437	1.53882	0.28891	5.3263	1.00234e-07	1.66462e-06	158.064	123.056	110.171	43.1286	56.1812	34.6625
ENSG00000111331	OAS3	3781.52	-0.612482	0.11503	-5.32453	1.01216e-07	1.67907e-06	2552.3	3394.14	3027.24	3776.55	4915.72	5023.2
ENSG00000113657	DPYSL3	14032.8	0.416205	0.0781918	5.32287	1.02145e-07	1.69263e-06	15296.7	17693.1	15144	12250.3	12916.2	10896.9
ENSG00000197249	SERPINA1	944.853	-3.06135	0.575188	-5.32234	1.02438e-07	1.69562e-06	74.8129	306.215	226	1305.5	1954	1802.6
ENSG00000075891	PAX2	849.381	0.586017	0.11015	5.32018	1.03663e-07	1.71401e-06	1084.95	1048.8	927.894	675.674	751.495	607.477
ENSG00000125630	POLR1B	1449.68	0.504939	0.0949444	5.31825	1.04768e-07	1.73039e-06	1877.86	1557.23	1669.38	1247.81	1252.71	1093.09
ENSG00000156471	PTDSS1	7496.82	0.279205	0.0525414	5.314	1.07242e-07	1.76932e-06	8156.81	8373.55	8131.64	6985.7	6863.3	6469.89
ENSG00000198846	TOX	123.746	1.2529	0.23587	5.31184	1.08525e-07	1.78854e-06	180.858	178.773	162.765	94.5318	63.823	61.7259
ENSG00000100906	NFKBIA	1824.13	-0.528866	0.0996511	-5.30718	1.11334e-07	1.83283e-06	1368.7	1614.65	1500.19	1939.58	2443.48	2078.21
ENSG00000162520	SYNC	726.501	-0.55316	0.104257	-5.30575	1.12211e-07	1.84525e-06	555.289	577.023	633.238	930.91	814.02	848.524
ENSG00000251003	ZFPM2-AS1	133.594	1.12035	0.21146	5.29815	1.16982e-07	1.9216e-06	188.551	163.391	196.745	94.9496	80.6949	77.2349
ENSG00000242028	HYPK	1363.19	0.401065	0.0757494	5.29463	1.19259e-07	1.95689e-06	1531.3	1566.31	1557.23	1230.02	1177.43	1116.85
ENSG00000134107	BHLHE40	3114.28	0.351177	0.0664602	5.28402	1.26378e-07	2.07144e-06	3703.09	3446.98	3326.67	2749.35	2826.23	2633.35
ENSG00000113441	LNPEP	1041.7	0.531583	0.100626	5.28275	1.27262e-07	2.08367e-06	1285.42	1115.86	1295.15	834.099	931.229	788.476
ENSG00000109079	TNFAIP1	2126.48	-0.560325	0.106176	-5.27731	1.31093e-07	2.14407e-06	1487.17	2028.2	1644.98	2474.2	2723.79	2400.52
ENSG00000197467	COL13A1	377.725	0.879664	0.166702	5.27686	1.31419e-07	2.14708e-06	551.647	514.566	401.443	310.367	264.295	224.032
ENSG00000017797	RALBP1	6640.04	0.277326	0.0525646	5.27591	1.32097e-07	2.15582e-06	7445.95	7041.61	7341.42	6151.39	6038.22	5821.65
ENSG00000129518	EAPP	371.419	-0.70672	0.133991	-5.27439	1.33201e-07	2.16915e-06	294.116	268.519	282.876	456.704	420.227	506.071
ENSG00000170515	PA2G4	9481.38	0.332087	0.0629622	5.27439	1.332e-07	2.16915e-06	10689	10531.1	10485.9	8858.31	8663.89	7660.16
ENSG00000269706	CTB-60B18.15	18.8876	-3.87626	0.735409	-5.2709	1.35759e-07	2.20842e-06	3.09821	1.05499	3.03996	41.1856	33.7068	31.2398
ENSG00000268223	ARL14EPL	18.3884	-3.48922	0.662075	-5.27014	1.36321e-07	2.21519e-06	4.04124	3.42821	1.57166	34.4906	30.631	36.1676
ENSG00000006576	PHTF2	1198.98	0.48482	0.0920076	5.26935	1.36911e-07	2.22237e-06	1497.95	1419.29	1281.01	978.248	1067.36	950.035
ENSG00000188807	TMEM201	2347.75	0.414414	0.0787291	5.26379	1.41114e-07	2.28814e-06	2658.17	2834.5	2559.61	1995.88	2177.55	1860.78
ENSG00000108840	HDAC5	220.079	-1.16935	0.222186	-5.26295	1.4176e-07	2.29614e-06	105.524	113.329	191.237	289.68	285.029	335.674
ENSG00000158470	B4GALT5	4124.14	0.318566	0.0606136	5.25569	1.47473e-07	2.38612e-06	4566.12	4549.15	4622.31	3557.88	3902.36	3547.02
ENSG00000184009	ACTG1	224550	-0.224622	0.0427521	-5.25407	1.48775e-07	2.40461e-06	205980	208024	207310	249628	241080	235280
ENSG00000109320	NFKB1	2866.59	-0.321906	0.0612723	-5.2537	1.49075e-07	2.40689e-06	2452.78	2645.38	2546.25	3252.01	3179.78	3123.36
ENSG00000080823	MOK	691.659	-1.96817	0.374706	-5.25258	1.49984e-07	2.41898e-06	234.983	410.042	201.038	1214.51	1260.77	828.616
ENSG00000164466	SFXN1	3286.89	0.312147	0.0594339	5.252	1.50456e-07	2.424e-06	3631.56	3557.98	3735.62	2975.28	3003.9	2817.02
ENSG00000155366	RHOC	13113.4	-0.334355	0.0637735	-5.24284	1.5812e-07	2.54475e-06	10853.3	12140.8	11805.4	14292.8	13971.2	15617.2
ENSG00000213339	QTRT1	2153.45	0.331097	0.0631749	5.24095	1.59753e-07	2.5683e-06	2388.12	2399.25	2411.47	1844.55	1926.73	1950.59
ENSG00000159788	RGS12	1364.03	-0.556729	0.106241	-5.24023	1.60375e-07	2.57556e-06	1129.02	1234.98	948.543	1627.15	1496.79	1747.68
ENSG00000143473	KCNH1	149.458	-1.09868	0.20978	-5.23729	1.62954e-07	2.61419e-06	106.431	81.171	98.5643	179.826	227.05	203.706
ENSG00000117408	IPO13	2024.67	-0.430009	0.0821294	-5.23575	1.64315e-07	2.63323e-06	1920.34	1665.84	1591.27	2340.96	2352.52	2277.1
ENSG00000176170	SPHK1	4055.92	-0.614376	0.117387	-5.23377	1.66086e-07	2.65878e-06	2598.97	3846.7	3171.62	4636.91	5490.3	4591.05
ENSG00000158290	CUL4B	1710.66	-0.589114	0.112618	-5.23109	1.6851e-07	2.69473e-06	1514.14	1246.61	1337.16	2409.42	1957.95	1798.7
ENSG00000100196	KDELR3	2296.32	-0.436885	0.0835373	-5.22982	1.69677e-07	2.71052e-06	1869.65	1902.09	2079.92	2490.02	2512.76	2923.5
ENSG00000116120	FARSB	2408.52	0.329461	0.0630012	5.22945	1.70018e-07	2.71309e-06	2728.47	2698.65	2621.21	2186.19	2163.16	2053.44
ENSG00000169946	ZFPM2	69.8306	-1.83759	0.351857	-5.22255	1.76474e-07	2.81314e-06	31.0959	17.9574	44.0661	127.98	91.3851	106.499
ENSG00000142089	IFITM3	4152.56	0.415448	0.0795881	5.21998	1.78942e-07	2.84948e-06	4718.64	4712.86	4803.64	3375.83	3274.87	4029.52
ENSG00000168209	DDIT4	1295.66	-0.784259	0.150248	-5.21976	1.79155e-07	2.84986e-06	1049.64	846.785	957.765	1406.17	1376.36	2137.22
ENSG00000197971	MBP	478.587	0.651404	0.124832	5.21825	1.80619e-07	2.87013e-06	518.987	645.592	590.593	384.28	380.363	351.705
ENSG00000267335	CTB-60B18.6	11.9706	-6.97935	1.33966	-5.20979	1.89051e-07	3.00096e-06	0	0	0	22.8611	23.2219	25.7407
ENSG00000157680	DGKI	116.608	-2.1358	0.410151	-5.20735	1.9156e-07	3.0376e-06	17.7415	87.8867	29.3011	147.258	188.014	229.447
ENSG00000139269	INHBE	46.9383	-2.87829	0.552861	-5.20617	1.92779e-07	3.05372e-06	8.93686	6.17999	18.3669	69.3899	36.9331	141.823
ENSG00000040487	PQLC2	994.938	0.42809	0.0822312	5.20592	1.93033e-07	3.05453e-06	1113.05	1180.9	1131.36	845.704	862.958	835.654
ENSG00000143512	HHIPL2	27.7258	-3.14906	0.605239	-5.20301	1.96087e-07	3.09962e-06	5.24116	2.72006	10.8463	51.8629	32.4299	63.2545
ENSG00000166228	PCBD1	4289.37	0.292704	0.0562732	5.20149	1.97702e-07	3.12187e-06	4845.75	4760.04	4561.76	3807.97	3786.07	3974.61
ENSG00000169184	MN1	449.387	-0.656831	0.126317	-5.19984	1.99461e-07	3.14635e-06	371.16	357.01	317.961	600.579	538.478	511.133
ENSG00000006744	ELAC2	6007.51	0.275499	0.0529879	5.19928	2.00058e-07	3.15248e-06	6681.13	6406.23	6653.82	5473.48	5583.06	5247.31
ENSG00000140044	JDP2	464.624	-0.83587	0.160834	-5.19711	2.02413e-07	3.18626e-06	345.198	362.174	292.451	555.981	498.314	733.625
ENSG00000113552	GNPDA1	1857.8	0.403987	0.077762	5.19517	2.04532e-07	3.21626e-06	2263.48	2048.7	2037.11	1675.69	1617.09	1504.73
ENSG00000112851	ERBB2IP	1474.69	-0.526308	0.101365	-5.19222	2.07806e-07	3.26216e-06	1123.31	1326.33	1176.68	1969.65	1598.42	1653.74
ENSG00000281398	SNHG4	929.023	0.581237	0.111946	5.19215	2.07883e-07	3.26216e-06	1104.99	997.271	1241.21	706.563	826.945	697.158
ENSG00000197948	FCHSD1	836.955	-0.517263	0.0996742	-5.18954	2.10812e-07	3.3047e-06	677.557	669.205	717.786	919.619	953.842	1083.72
ENSG00000154146	NRGN	396.89	0.648431	0.12508	5.18412	2.17034e-07	3.3987e-06	503.242	461.563	489.311	329.419	312.13	285.677
ENSG00000113732	ATP6V0E1	5761.68	-0.31658	0.0610728	-5.18365	2.17584e-07	3.40378e-06	4861.72	5217.49	5316.2	6170.93	6281.73	6722
ENSG00000136478	TEX2	1046.22	0.430008	0.0829864	5.18167	2.19905e-07	3.43297e-06	1244.18	1174.02	1186.35	870.996	931.081	870.724
ENSG00000147874	HAUS6	2241.65	0.340326	0.0656784	5.1817	2.19875e-07	3.43297e-06	2579.84	2380.27	2554.23	2000.06	1985.67	1949.81
ENSG00000205476	CCDC85C	3289.61	-0.292963	0.0566294	-5.17333	2.29956e-07	3.58618e-06	2877.99	2951.61	3040.61	3657.62	3613.75	3596.08
ENSG00000126777	KTN1	8448.6	0.303473	0.0586839	5.17131	2.32458e-07	3.62145e-06	9876.24	9021.63	9103.11	7896.94	7490.54	7303.13
ENSG00000116584	ARHGEF2	1744.8	0.357796	0.0692416	5.16736	2.37427e-07	3.69504e-06	2014.39	1995.77	1870.97	1523.95	1545.78	1517.91
ENSG00000173210	ABLIM3	1336.16	-0.429109	0.0830547	-5.16659	2.38407e-07	3.70649e-06	1116.76	1233.75	1067.63	1553.06	1559.97	1485.79
ENSG00000131171	SH3BGRL	670.166	-0.525662	0.101749	-5.16625	2.38836e-07	3.7072e-06	567.196	518.069	561.454	800.522	744.99	828.765
ENSG00000213639	PPP1CB	5474.7	-0.277364	0.0536885	-5.16617	2.38944e-07	3.7072e-06	4947.03	5024.07	4877.29	6250.38	5858.71	5890.73
ENSG00000165732	DDX21	14350	0.355288	0.0687842	5.16525	2.4012e-07	3.72161e-06	16369	16255.3	15704.6	13035.3	13480.2	11255.5
ENSG00000164292	RHOBTB3	1877.98	-0.461129	0.0893939	-5.15839	2.4908e-07	3.85653e-06	1691.07	1659.62	1391.45	2307.77	2123.2	2094.76
ENSG00000180611	MB21D2	714.919	-0.480012	0.0930912	-5.15637	2.5179e-07	3.89448e-06	578.564	605.751	607.277	839.743	843.431	814.747
ENSG00000138074	SLC5A6	1991.43	0.399596	0.0775267	5.1543	2.54583e-07	3.93366e-06	2389.3	2238.51	2170.25	1588.64	1808.1	1753.8
ENSG00000057294	PKP2	138.568	1.23299	0.239232	5.15397	2.55034e-07	3.93661e-06	217.378	145.721	219.471	94.1916	70.9616	83.6866
ENSG00000100592	DAAM1	444.172	-0.591084	0.114709	-5.15288	2.56517e-07	3.95545e-06	359.925	350.4	352.288	557.903	512.897	531.619
ENSG00000143786	CNIH3	67.7845	-1.52495	0.296009	-5.15169	2.58153e-07	3.97661e-06	37.4114	31.8579	35.8076	92.7419	116.332	92.5563
ENSG00000125354	2006-09-01	705.917	-0.513039	0.0996073	-5.15061	2.59634e-07	3.99535e-06	570.675	609.734	563.684	839.582	779.309	872.519
ENSG00000144136	SLC20A1	5058.95	-0.280475	0.0544661	-5.14953	2.61144e-07	4.01449e-06	4422.67	4568.97	4716.3	5489.1	5695.31	5461.36
ENSG00000281571	AC241585.2	126.038	-1.26239	0.245287	-5.14658	2.65274e-07	4.07383e-06	63.7183	87.1393	71.4496	152.036	159.821	222.062
ENSG00000132382	MYBBP1A	9867.74	0.374292	0.0727594	5.14425	2.68596e-07	4.12066e-06	11101.9	11629.2	10694.1	8962.42	9163.69	7655.09
ENSG00000157657	ZNF618	2155.46	0.396917	0.0772273	5.1396	2.75327e-07	4.21963e-06	2448.15	2371.06	2531.16	2002.64	1877.83	1701.9
ENSG00000105514	RAB3D	312.392	0.851713	0.165831	5.13605	2.8058e-07	4.29578e-06	427.043	368.226	410.846	177.583	227.317	263.34
ENSG00000151892	GFRA1	9304.85	-0.287099	0.055911	-5.13493	2.82255e-07	4.31705e-06	7901.96	8774.57	8472.17	10283.5	10406.4	9990.56
ENSG00000033867	SLC4A7	1280.93	0.444075	0.0864948	5.13413	2.83453e-07	4.33098e-06	1544.9	1418.2	1469	1120.5	1143.21	989.783
ENSG00000029153	ARNTL2	2718.67	-0.366197	0.071335	-5.13348	2.8443e-07	4.33869e-06	2295.29	2452.28	2382.22	2964.34	3300.62	2917.25
ENSG00000100991	TRPC4AP	4035.09	-0.282544	0.0550402	-5.13341	2.84532e-07	4.33869e-06	3710.93	3622.11	3588.4	4449.45	4300.58	4539.06
ENSG00000049089	COL9A2	17.6273	-4.60877	0.897852	-5.13311	2.84999e-07	4.34142e-06	1.03936	3.179	0	37.2844	27.4204	36.8405
ENSG00000268531	RP11-32B5.8	44.3609	-2.24923	0.438203	-5.13285	2.85385e-07	4.34292e-06	15.4831	6.35263	24.2111	74.3515	65.4048	80.3626
ENSG00000138363	ATIC	5292.81	0.272389	0.0530787	5.1318	2.86983e-07	4.36252e-06	5802.32	5643.2	5924.19	4840.28	4657.45	4889.41
ENSG00000139496	NUPL1	3948.79	0.369094	0.0719253	5.13163	2.87251e-07	4.36252e-06	4730.5	4249.01	4376.72	3510.36	3646.56	3179.56
ENSG00000143819	EPHX1	3327.55	-0.357966	0.0697827	-5.12973	2.90154e-07	4.40218e-06	3096.12	2767.72	2883.77	3718.53	3547.8	3951.34
ENSG00000171729	TMEM51	1708	0.385051	0.0750764	5.12879	2.91606e-07	4.41976e-06	1935.74	2020.63	1847.92	1553.79	1481.35	1408.57
ENSG00000171130	ATP6V0E2	354.003	0.813112	0.158654	5.12505	2.97456e-07	4.5039e-06	383.04	538.846	432.499	271.947	264.418	233.27
ENSG00000106591	MRPL32	1553.39	0.402363	0.0785338	5.12343	3.00023e-07	4.53822e-06	1741.78	1778.58	1787.5	1391.85	1393.77	1226.88
ENSG00000077549	CAPZB	12574	-0.226199	0.0441535	-5.12302	3.00683e-07	4.54365e-06	11450.9	11809.8	11509.2	13601.7	13410.5	13662
ENSG00000171051	FPR1	25.9889	-2.84985	0.556386	-5.12208	3.02189e-07	4.56184e-06	5.24015	10.8588	3.04013	46.8678	47.1935	42.7331
ENSG00000180818	HOXC10	368.341	-0.718055	0.140245	-5.12001	3.05519e-07	4.60751e-06	259.901	311.523	264.494	422.565	446.443	505.118
ENSG00000128965	CHAC1	256.424	-1.19387	0.233263	-5.11813	3.08585e-07	4.6491e-06	186.416	120.375	160.111	289.482	294.507	487.65
ENSG00000111321	LTBR	6278.89	0.322567	0.0630402	5.11685	3.10675e-07	4.67591e-06	6912.24	6801.55	7217.34	5274.04	5471.63	5996.56
ENSG00000149591	TAGLN	8492.16	-0.948324	0.185369	-5.11588	3.12276e-07	4.69534e-06	5406.4	7207.44	4778.99	11688.8	11264.9	10606.5
ENSG00000158825	CDA	59.4304	-1.64906	0.322432	-5.11443	3.14683e-07	4.72682e-06	27.6457	30.9399	27.7601	103.188	94.546	72.5026
ENSG00000020577	SAMD4A	2158.49	-0.436017	0.0852641	-5.11372	3.15872e-07	4.73997e-06	1721.21	1934.61	1851.76	2378.8	2746.75	2317.78
ENSG00000204138	PHACTR4	2487.87	-0.378612	0.0740475	-5.1131	3.16919e-07	4.75095e-06	2343.32	1999.15	2148.1	2746.55	2878.72	2811.4
ENSG00000163814	CDCP1	1969.36	-0.715095	0.139888	-5.1119	3.18935e-07	4.77642e-06	1118.94	1837.06	1519.09	2233.02	2725.12	2382.94
ENSG00000137177	KIF13A	2434.93	-0.467724	0.0915119	-5.11107	3.20333e-07	4.79262e-06	2206.33	2059.83	1868.3	2801.18	3128.07	2545.87
ENSG00000108094	CUL2	2014.87	0.351633	0.0688235	5.10919	3.23535e-07	4.83353e-06	2386.01	2223.77	2168.74	1789.02	1776.72	1744.93
ENSG00000135454	B4GALNT1	992.183	-0.454208	0.088902	-5.10909	3.23708e-07	4.83353e-06	809.752	870.16	831.991	1068.97	1169.34	1202.88
ENSG00000145715	RASA1	1123.61	-0.595215	0.116573	-5.10592	3.29185e-07	4.91045e-06	943.46	958.717	783.289	1208.28	1292.58	1555.3
ENSG00000130830	MPP1	3312.17	0.291185	0.0570518	5.10386	3.32797e-07	4.95651e-06	3678.28	3569.1	3686.72	3063.28	2912.92	2962.75
ENSG00000153814	JAZF1	595.94	-0.729899	0.143011	-5.10378	3.32929e-07	4.95651e-06	513.279	380.564	452.392	624.208	807.442	797.757
ENSG00000148484	RSU1	4405.61	-0.327947	0.0643179	-5.09885	3.41724e-07	5.08242e-06	3702.5	4192.44	3825.67	4973.68	4756.58	4982.8
ENSG00000266412	NCOA4	6486.15	-0.417034	0.0818026	-5.09805	3.4317e-07	5.09891e-06	5801.71	5325.85	5533.96	8211.78	6498.03	7545.55
ENSG00000196628	TCF4	229.474	-0.875317	0.172045	-5.08772	3.62403e-07	5.37939e-06	173.928	140.527	171.314	262.594	323.339	305.145
ENSG00000100029	PES1	8134.93	0.308444	0.0606945	5.08191	3.73653e-07	5.54093e-06	9347.9	9094.98	8561.7	7651.05	7278.3	6875.66
ENSG00000131435	PDLIM4	18.1342	-3.84433	0.756879	-5.07919	3.79056e-07	5.61553e-06	1.6924	5.09907	0.902679	26.3535	38.7441	36.0134
ENSG00000182240	BACE2	1655.05	-0.386861	0.0761888	-5.07766	3.82115e-07	5.64976e-06	1332.03	1517.05	1453.94	1916.86	1863.74	1846.72
ENSG00000187800	PEAR1	355.929	0.854511	0.168288	5.07767	3.82087e-07	5.64976e-06	440.662	464.906	469.613	188.56	291.195	280.639
ENSG00000172757	CFL1	39440.1	-0.270599	0.0533822	-5.06909	3.99722e-07	5.90431e-06	34659.4	37631.1	34962.9	43615.7	41320.4	44451.1
ENSG00000277586	NEFL	3824.3	-0.584888	0.115398	-5.06846	4.01052e-07	5.91816e-06	2446.38	3270.7	3462.73	4040.24	5005.57	4720.2
ENSG00000171861	RNMTL1	1141.61	0.417856	0.0824827	5.06598	4.063e-07	5.98975e-06	1352.92	1295.82	1269.4	1011.07	1000.43	920.015
ENSG00000023902	PLEKHO1	792.857	-0.510399	0.100811	-5.06291	4.12908e-07	6.07926e-06	651.548	717.828	593.376	910.503	934.299	949.585
ENSG00000173230	GOLGB1	1885.91	-0.437418	0.0863987	-5.06278	4.13177e-07	6.07926e-06	1419.72	1623.45	1764.26	2178.48	2140.49	2189.04
ENSG00000065534	MYLK	3156.09	-0.503605	0.0994802	-5.06237	4.1408e-07	6.08273e-06	2896.28	2547.13	2389.81	3972.85	3968.39	3162.08
ENSG00000112759	SLC29A1	2066.87	0.498628	0.0985018	5.06212	4.14622e-07	6.08273e-06	2291.94	2701.39	2271.64	1780.73	1854.86	1500.64
ENSG00000159714	ZDHHC1	79.8852	-1.44056	0.284574	-5.06216	4.14536e-07	6.08273e-06	48.8727	46.0351	33.833	135.8	100.634	114.136
ENSG00000123179	EBPL	1205.75	0.428622	0.0847033	5.06028	4.18641e-07	6.13574e-06	1458.57	1405.39	1288.21	1034.55	1062.92	984.832
ENSG00000118689	FOXO3	1607.77	-0.366546	0.0724716	-5.05778	4.24159e-07	6.21057e-06	1332.73	1434.59	1446.47	1854.08	1804.67	1774.11
ENSG00000196497	IPO4	3492.12	0.406374	0.080402	5.05428	4.32021e-07	6.31956e-06	4320.18	3908.69	3718.03	3010.16	3238.6	2757.05
ENSG00000122861	PLAU	2023.59	0.41399	0.0819199	5.0536	4.33566e-07	6.32989e-06	2336.83	2284.2	2319.27	1567.63	1906.61	1727.01
ENSG00000166900	STX3	771.954	0.525283	0.103942	5.05363	4.33496e-07	6.32989e-06	888.199	858.257	988.08	639.945	673.741	583.504
ENSG00000151693	ASAP2	2004.78	0.533883	0.105676	5.05206	4.37069e-07	6.37488e-06	2356.71	2257.87	2501.21	1740.87	1824.39	1347.64
ENSG00000145107	TM4SF19	105.552	1.19146	0.236025	5.04803	4.46379e-07	6.50439e-06	139.275	131.843	169.195	61.4907	63.7974	67.71
ENSG00000163597	SNHG16	1571.17	0.43464	0.086142	5.04562	4.52045e-07	6.58058e-06	1781.84	1856.9	1782.99	1342.64	1460.39	1202.25
ENSG00000154310	TNIK	2393.72	0.417517	0.0828083	5.04197	4.6077e-07	6.70114e-06	2532.83	2623.01	3055.6	2053.12	1978.34	2119.46
ENSG00000120875	DUSP4	54.2972	1.75282	0.348155	5.03461	4.7883e-07	6.95708e-06	93.4158	65.1166	92.9509	28.3509	26.8967	19.0523
ENSG00000144730	IL17RD	165.636	0.989953	0.196651	5.03406	4.80207e-07	6.97039e-06	227.288	207.043	226.551	128.136	113.295	91.5051
ENSG00000131669	NINJ1	512.335	-0.554279	0.110119	-5.03347	4.81692e-07	6.98523e-06	422.681	408.809	412.708	625.975	572.102	631.737
ENSG00000102401	ARMCX3	1530.64	-0.395748	0.0786451	-5.03207	4.85218e-07	7.02286e-06	1259.68	1293.04	1412.06	1708.43	1692.5	1818.12
ENSG00000071462	WBSCR22	3537.03	0.287018	0.0570603	5.03008	4.90286e-07	7.08942e-06	3987.49	3884.69	3791.64	3257.08	3201.58	3099.66
ENSG00000214944	ARHGEF28	743.944	0.471922	0.0938603	5.02792	4.95822e-07	7.16261e-06	877.915	840.552	873.344	619.181	597.904	654.768
ENSG00000072864	NDE1	1859.71	-0.333953	0.0664311	-5.02705	4.98079e-07	7.18833e-06	1619.54	1655.45	1662.54	2103.91	2111.55	2005.31
ENSG00000167680	SEMA6B	661.4	0.588437	0.117199	5.02082	5.14524e-07	7.41858e-06	816.503	833.688	736.296	485.695	599.251	496.967
ENSG00000160209	PDXK	10878.5	-0.285302	0.0568814	-5.01573	5.28329e-07	7.61035e-06	10096.4	9773.09	9545.32	12475.5	11230.4	12150.5
ENSG00000143847	PPFIA4	112.222	-1.4156	0.282302	-5.0145	5.31712e-07	7.65179e-06	84.4978	60.1366	41.3118	186.43	143.995	156.963
ENSG00000036054	TBC1D23	1245.36	-0.436996	0.0871497	-5.01431	5.32235e-07	7.65202e-06	1127.57	970.473	1074.82	1470.97	1360.66	1467.67
ENSG00000108813	DLX4	32.1034	-2.20127	0.439388	-5.00985	5.44724e-07	7.82412e-06	13.7102	9.4394	11.4729	44.5945	57.7385	55.6649
ENSG00000137936	BCAR3	1506.39	-0.464157	0.0926608	-5.0092	5.46562e-07	7.84305e-06	1327.45	1357.23	1114.72	1817.41	1778.47	1643.04
ENSG00000171608	PIK3CD	1867.68	-0.455793	0.0909982	-5.00881	5.47668e-07	7.85146e-06	1396.53	1711.96	1619.31	2120.11	2316.62	2041.57
ENSG00000160223	ICOSLG	476.857	0.664631	0.132797	5.00487	5.58998e-07	8.00409e-06	666.023	516.444	570.599	394.689	344.268	369.118
ENSG00000231638	AC011738.4	23.3519	-2.90291	0.580054	-5.00456	5.59904e-07	8.00409e-06	6.14375	5.35381	4.97887	55.4317	32.2669	35.9366
ENSG00000256694	RP11-598F7.5	37.5483	1.99655	0.398935	5.00469	5.59518e-07	8.00409e-06	65.8716	57.2965	57.2966	13.0173	17.2629	14.5449
ENSG00000205413	SAMD9	482.049	-0.632935	0.12649	-5.00382	5.62042e-07	8.02704e-06	386.252	355.576	390.668	559.09	537.859	662.847
ENSG00000124116	WFDC3	38.5043	-2.8013	0.56062	-4.99678	5.82945e-07	8.31771e-06	1.76943	20.0531	7.80216	57.8304	66.9382	76.6323
ENSG00000197386	HTT	5252.58	-0.305696	0.0612328	-4.99236	5.96462e-07	8.50253e-06	4599.88	4577.04	4915.81	5506.73	5835.05	6080.97
ENSG00000151012	SLC7A11	1729.11	-0.605595	0.121352	-4.9904	6.02539e-07	8.58107e-06	1694.29	1190.59	1228.26	2030.85	1987.55	2243.08
ENSG00000101938	CHRDL1	285.905	0.966205	0.193754	4.98677	6.1398e-07	8.73576e-06	313.876	342.357	478.372	161.866	201.49	217.466
ENSG00000213859	KCTD11	694.28	-0.477725	0.0958316	-4.98505	6.19468e-07	8.80554e-06	577.412	604.04	559.777	784.973	808.237	831.238
ENSG00000026950	BTN3A1	430.693	-0.760748	0.153089	-4.96933	6.71842e-07	9.52515e-06	292.672	300.736	364.964	472.023	511.13	642.633
ENSG00000088280	ASAP3	462.879	-0.744687	0.149858	-4.96928	6.72029e-07	9.52515e-06	353.718	292.626	390.838	574.5	502.575	663.015
ENSG00000167657	DAPK3	6054.05	-0.268299	0.0539934	-4.96911	6.72616e-07	9.52515e-06	5305.49	5746.87	5426.91	6674.52	6655.43	6515.11
ENSG00000110092	CCND1	6557.13	1.04156	0.209671	4.96759	6.77905e-07	9.59106e-06	9872.78	8614.9	7992.98	4549.94	5104.67	3207.51
ENSG00000170779	CDCA4	2245.84	0.387607	0.0780597	4.96553	6.85151e-07	9.6845e-06	2652.95	2555.07	2432.41	1998.47	2064.87	1771.26
ENSG00000119673	ACOT2	671.089	-0.506036	0.101923	-4.96487	6.87464e-07	9.7081e-06	526.821	546.337	589.822	776.681	755.964	830.908
ENSG00000119242	CCDC92	1284.46	-0.37025	0.0746839	-4.95756	7.13825e-07	1.00709e-05	1128.54	1093.4	1140.07	1410.44	1466.69	1467.62
ENSG00000106976	DNM1	2531.23	0.334427	0.0675451	4.95116	7.3771e-07	1.03982e-05	3001.75	2787.57	2679.27	2220.54	2216.19	2282.04
ENSG00000072163	LIMS2	161.66	-1.11869	0.225954	-4.95097	7.38428e-07	1.03986e-05	74.6106	134.658	98.2434	222.775	211.895	227.778
ENSG00000163931	TKT	22746.7	0.367568	0.0742482	4.95053	7.4011e-07	1.04126e-05	27873.7	23733.5	25274.4	21425.4	18224.9	19948.3
ENSG00000174851	YIF1A	1886.32	-0.431767	0.087259	-4.94811	7.49379e-07	1.05332e-05	1501.62	1667.27	1647.48	2099.42	2002.24	2399.89
ENSG00000163882	POLR2H	1484.69	0.367365	0.0742589	4.94709	7.53323e-07	1.05788e-05	1759.61	1647.64	1610.31	1309.58	1271.12	1309.85
ENSG00000204592	HLA-E	5634.7	-0.307116	0.0621529	-4.9413	7.76044e-07	1.08877e-05	5097.76	5276.93	4735.36	6190.45	6006.68	6501
ENSG00000162402	USP24	3307.16	0.391805	0.0793058	4.94043	7.795e-07	1.0926e-05	3569.08	3598.24	4095.44	2636.39	3044.01	2899.82
ENSG00000085415	SEH1L	3349.49	0.364229	0.07374	4.93936	7.83793e-07	1.09714e-05	4148.13	3540.13	3622.3	2992.84	2951.08	2842.48
ENSG00000168309	FAM107A	28.8799	-2.57345	0.521019	-4.93926	7.8419e-07	1.09714e-05	12.9416	4.00365	9.70458	45.9929	52.4511	48.1856
ENSG00000116285	ERRFI1	3876.08	0.332498	0.067351	4.9368	7.94156e-07	1.11005e-05	4173.64	4532.11	4260.13	3506.76	3592.98	3190.89
ENSG00000115415	STAT1	13038.6	0.279687	0.056661	4.93614	7.96838e-07	1.11277e-05	14461.1	14353.4	14085.1	10982.7	12374.1	11975.4
ENSG00000166523	CLEC4E	517.578	-1.90465	0.385972	-4.93468	8.02836e-07	1.12011e-05	130.757	242.044	281.922	581.193	952.948	916.604
ENSG00000130810	PPAN	2556.67	0.3449	0.06991	4.93348	8.07761e-07	1.12594e-05	2810.21	2868.07	2908.45	2189.31	2424.79	2139.2
ENSG00000250899	RP11-253E3.3	602.76	0.524391	0.106347	4.93093	8.18377e-07	1.13969e-05	769.588	679.803	683.853	510.586	491.751	480.977
ENSG00000068438	FTSJ1	1725.9	-0.348379	0.0706578	-4.93051	8.20137e-07	1.14109e-05	1544.76	1529.5	1481.18	1845.49	1950.94	2003.55
ENSG00000185129	PURA	891.843	0.63711	0.129231	4.93003	8.2217e-07	1.14286e-05	1031.2	967.122	1255.23	701.307	600.937	795.261
ENSG00000140297	GCNT3	603.7	-0.625534	0.126912	-4.92889	8.27001e-07	1.14852e-05	476.035	451.092	494.322	735.508	627.689	837.555
ENSG00000140465	CYP1A1	62.3462	1.83727	0.372918	4.92675	8.36083e-07	1.16007e-05	135.584	82.7809	72.6694	30.9973	19.0275	33.0183
ENSG00000122140	MRPS2	3952.18	0.358343	0.0727485	4.92578	8.4026e-07	1.16479e-05	4627.52	4441.82	4254.7	3646.8	3604.07	3138.14
ENSG00000242779	ZNF702P	433.006	0.699438	0.142175	4.91954	8.67458e-07	1.20139e-05	605.025	454.926	547.113	362.675	315.806	312.49
ENSG00000102312	PORCN	573.718	-0.71987	0.146356	-4.91864	8.71494e-07	1.20587e-05	419.627	360.415	519.351	686.173	650.746	805.997
ENSG00000177169	ULK1	986.257	-0.446358	0.0907902	-4.91637	8.81648e-07	1.21881e-05	897.559	825.59	781.493	1111.14	1110.91	1190.86
ENSG00000120942	UBIAD1	1143.66	0.423542	0.0861664	4.9154	8.86032e-07	1.22375e-05	1292.88	1373.51	1268.22	973.607	1039.07	914.685
ENSG00000159131	GART	4533.15	0.300268	0.0610921	4.915	8.87814e-07	1.22509e-05	4793.28	5091.22	5128.59	4044.98	4260.18	3880.63
ENSG00000170522	ELOVL6	1157.43	0.587364	0.119533	4.91384	8.93117e-07	1.23128e-05	1594.58	1264.73	1313.19	794.011	1037.45	940.608
ENSG00000188191	PRKAR1B	1556.88	0.381053	0.0775542	4.91337	8.95229e-07	1.23306e-05	1752.64	1822.45	1711.39	1355.08	1432.05	1267.68
ENSG00000264522	OTUD7B	1329.28	-0.373472	0.0760236	-4.91258	8.98844e-07	1.23691e-05	1198.7	1104.99	1171.05	1469.06	1499.66	1532.22
ENSG00000025708	TYMP	447.85	-0.748967	0.152542	-4.90992	9.11131e-07	1.25268e-05	325.977	335.511	341.281	442.312	585.517	656.504
ENSG00000155115	GTF3C6	1575.44	0.401802	0.0818413	4.90952	9.12976e-07	1.25408e-05	1849.79	1673.57	1854.7	1452.87	1289.9	1331.81
ENSG00000135338	LCA5	113.674	-1.12722	0.229609	-4.90931	9.13953e-07	1.25428e-05	74.5359	73.6038	65.7302	176.294	136.582	155.299
ENSG00000165689	SDCCAG3	2881.34	0.340104	0.0692955	4.90803	9.19959e-07	1.26137e-05	3289.56	3213.12	3156.83	2706.39	2570.69	2351.44
ENSG00000125089	SH3TC1	248.139	0.974849	0.198797	4.90374	9.40283e-07	1.28807e-05	373.674	323.833	286.464	216.65	139.115	149.096
ENSG00000023697	DERA	1277.74	-0.378738	0.0772427	-4.90323	9.42749e-07	1.29028e-05	1126.69	1054	1152.16	1465.26	1446.01	1422.34
ENSG00000164465	DCBLD1	466.748	-0.576217	0.117531	-4.9027	9.45291e-07	1.29258e-05	341.321	399.307	384.008	569.168	546.665	560.019
ENSG00000101189	MRGBP	2058.43	0.351464	0.0717516	4.89835	9.66469e-07	1.32035e-05	2358.74	2368.09	2197.01	1907.43	1793.53	1725.81
ENSG00000135372	NAT10	2390.93	0.355939	0.0727136	4.89508	9.82633e-07	1.34121e-05	2825.93	2682.02	2546.97	2189.55	2135.4	1965.72
ENSG00000085978	ATG16L1	2084.08	0.373934	0.0764146	4.89349	9.90646e-07	1.34971e-05	2472.72	2289.28	2295.84	1677.82	1841.42	1927.42
ENSG00000180035	ZNF48	307.76	0.686324	0.140252	4.89349	9.90641e-07	1.34971e-05	346.264	390.201	401.799	235.803	227.335	245.157
ENSG00000183098	GPC6	847.924	-0.507721	0.103768	-4.89285	9.93867e-07	1.35288e-05	781.943	658.321	658.994	1047.25	940.813	1000.22
ENSG00000225210	DUXAP10	88.94	-1.39362	0.284881	-4.89194	9.98444e-07	1.35788e-05	62.5217	39.9262	44.9163	139.023	105.467	141.786
ENSG00000108669	CYTH1	1222.26	-0.406887	0.0832195	-4.88933	1.0118e-06	1.37481e-05	1009.96	1110.15	1031.87	1363.65	1344.03	1473.89
ENSG00000104635	SLC39A14	3345.95	-0.338559	0.0692937	-4.88585	1.02983e-06	1.39805e-05	2852.03	3164.48	2849.58	3550.58	3744.98	3914.04
ENSG00000123933	MXD4	1997.35	-0.552433	0.113105	-4.88426	1.0382e-06	1.40815e-05	1786.1	1645.27	1425.08	2567.74	1980.93	2578.99
ENSG00000006534	ALDH3B1	974.504	-0.542305	0.111037	-4.88403	1.03941e-06	1.40853e-05	863.993	719.603	794.274	1228.67	1007.99	1232.49
ENSG00000103257	SLC7A5	66942.3	0.40043	0.0820024	4.88315	1.04404e-06	1.41353e-05	85262	73800.7	69457.6	62791.3	57862.7	52479.6
ENSG00000143126	CELSR2	2235.68	0.389143	0.079723	4.88119	1.05446e-06	1.42635e-05	2431.98	2551.65	2626.4	1823.97	2131.15	1848.93
ENSG00000131941	RHPN2	1069.7	0.415587	0.0851587	4.88015	1.06007e-06	1.43266e-05	1179.55	1280.89	1210.03	897.683	966.132	883.908
ENSG00000129250	KIF1C	11515.3	0.305689	0.0627129	4.87443	1.09125e-06	1.47349e-05	12808.2	13388.6	11999	10725.6	10530.6	9639.66
ENSG00000146281	PM20D2	1281.35	0.460656	0.0945605	4.87155	1.10725e-06	1.49375e-05	1602.77	1456.36	1395.62	1121.95	1143.37	968.028
ENSG00000132330	SCLY	1226.66	0.395246	0.0811384	4.87126	1.10891e-06	1.49466e-05	1327.98	1450.42	1403.52	1007.45	1084.51	1086.07
ENSG00000163393	SLC22A15	151.148	-1.03518	0.212561	-4.87005	1.11567e-06	1.50243e-05	106.893	82.1931	108.457	195.318	181.172	232.855
ENSG00000113583	C5orf15	3179.75	-0.293506	0.0602851	-4.86863	1.12376e-06	1.51197e-05	2928.04	2822.26	2824.07	3378.74	3641	3484.36
ENSG00000130940	CASZ1	741.148	-0.715076	0.146915	-4.86727	1.1315e-06	1.52102e-05	471.628	560.515	653.658	794.648	1098.24	868.196
ENSG00000164976	KIAA1161	515.836	-0.642128	0.131934	-4.86702	1.13291e-06	1.52157e-05	334.453	445.369	429.008	594.099	632.502	659.583
ENSG00000120756	PLS1	1040	0.462192	0.0949683	4.86681	1.13417e-06	1.5219e-05	1125.6	1277.22	1213.58	797.35	895.51	930.726
ENSG00000049541	RFC2	1908.97	0.330537	0.0679241	4.86627	1.13723e-06	1.52465e-05	2094.22	2175.66	2110.16	1759.15	1689.9	1624.7
ENSG00000155254	MARVELD1	4633.6	-0.308615	0.0634272	-4.86566	1.14075e-06	1.52802e-05	3958.93	4451.83	4009.38	5004.87	5159.46	5217.15
ENSG00000120008	WDR11	2055.72	-0.348896	0.0717305	-4.86399	1.15045e-06	1.53964e-05	1819.75	1844.01	1759.78	2464.05	2234.78	2211.96
ENSG00000039123	SKIV2L2	1714.45	0.325555	0.0669344	4.86379	1.15158e-06	1.53979e-05	1917.88	1878.96	1923.01	1520.57	1492.79	1553.48
ENSG00000005206	SPPL2B	1498.54	0.406312	0.0836471	4.85746	1.18903e-06	1.58846e-05	1701.1	1722.77	1696.15	1327.14	1165.35	1378.76
ENSG00000124067	SLC12A4	2572.96	-0.40555	0.0835178	-4.85585	1.19872e-06	1.59998e-05	2401.63	2293.3	1948.16	3026.88	2906.35	2861.45
[truncated: 18,699 more rows]
