# Supplementary material for: VHL synthetic lethality screens uncover CBF-β as a negative regulator of STING
Source: bioRxiv. 2024 Sep 6:2024.09.03.610968. Preprint. [Version 1] doi: 10.1101/2024.09.03.610968 (PMC11398426; doi:10.1101/2024.09.03.610968)
Supplement: Supplement 3 — Supplementary Table 3. Analysed LC-MS data [file media-3.xlsx]

## Sheet: 786O LC-MS
Accession	Entry Name	Gene ID	Description	#Unique	786O_EV_1	786O_EV_2	786O_EV_3	786O_CBFB-KO_1	786O_CBFB-KO_2	786O_CBFB-KO_3	786O-VHL_EV_1	786O-VHL_EV_2	786O-VHL_EV_3	786O-VHL_CBFB-KO_1	786O-VHL_CBFB-KO_2	786O-VHL_CBFB-KO_3	786O_EV Average	786O_CBFB-KO Average	786O-VHL_EV Average	786O-VHL_CBFB-KO Average	log2FoldChange (786O CBFB KO vs. 786O EV)	p	q	log2FoldChange (786O-VHL EV vs. 786O EV)	p	q	log2FoldChange (786O-VHL CBFB KO vs. 786O CBFB KO)	p	q	log2FoldChange (786O-VHL CBFB KO vs. 786O-VHL EV)	p	q	786O_EV_1	786O_EV_2	786O_EV_3	786O_CBFB-KO_1	786O_CBFB-KO_2	786O_CBFB-KO_3	786O-VHL_EV_1	786O-VHL_EV_2	786O-VHL_EV_3	786O-VHL_CBFB-KO_1	786O-VHL_CBFB-KO_2	786O-VHL_CBFB-KO_3
O60462	NRP2_HUMAN	NRP2	Neuropilin-2	17	4145400	4124400	4555000	3666200	3442700	3452300	4660700	4920500	4501100	2041100	2042300	2033700	4277200	3525700	4696700	2052000	-0.278757	4.13741	0.00194656	0.134981	1.76344	0.0330335	-0.780879	7.72289	7.24953e-07	-1.19462	9.72772	1.36218e-06	114.132	113.554	125.409	100.938	94.785	95.0493	128.319	135.472	123.925	56.1959	56.2289	55.9921
Q13951	PEBB_HUMAN	CBFB	Core-binding factor subunit beta	6	931930	1009800	953670	302040	231200	218180	1224300	1208400	1170900	234250	205140	213750	967760	258300	1206500	229900	-1.9056	8.35508	3.37823e-06	0.318107	1.93471	0.0239796	-0.168041	1.02292	0.139145	-2.39175	9.39346	1.47051e-06	141.495	153.318	144.796	45.8588	35.1032	33.1263	185.886	183.472	177.778	35.5663	31.1465	32.4537
P20936	RASA1_HUMAN	RASA1	Ras GTPase-activating protein 1	20	6464200	6389400	6575600	3961600	3907700	3955800	4440300	4346400	4313600	2614100	2552700	2653700	6480100	3944200	4368700	2612000	-0.716283	8.60426	3.01674e-06	-0.568812	7.44006	1.15525e-06	-0.594578	7.94177	5.10496e-07	-0.742049	8.99772	2.43846e-06	148.673	146.953	151.235	91.1147	89.8751	90.9813	102.125	99.9649	99.2105	60.1229	58.7108	61.0337
Q8WVV9	HNRLL_HUMAN	HNRNPLL	Heterogeneous nuclear ribonucleoprotein L-like	10	1589000	1638500	1671800	2167800	2312200	2367100	558790	514310	550260	1174500	1429300	1347400	1637000	2282400	548270	1318200	0.479497	4.32134	0.00150967	-1.5781	9.30742	7.43767e-08	-0.791982	6.2677	7.27815e-06	1.26561	8.38777	3.72467e-06	110.086	113.516	115.823	150.186	160.19	163.993	38.7131	35.6315	38.1221	81.3696	99.0222	93.3482
P17096	HMGA1_HUMAN	HMGA1	High mobility group protein HMG-I/HMG-Y	6	2168600	1761200	2114200	7807900	8837400	9247600	346440	281010	442320	2665800	3180500	2953400	2020200	8637700	385850	2943800	2.09615	7.0395	1.89838e-05	-2.38839	7.65386	8.15094e-07	-1.55297	5.7658	1.73309e-05	2.93157	8.54033	3.72467e-06	62.247	50.5531	60.6855	224.116	253.667	265.441	9.94413	8.06604	12.6962	76.5185	91.2923	84.7737
Q4G0F5	VP26B_HUMAN	VPS26B	Vacuolar protein sorting-associated protein 26B	3	283520	243030	268590	477390	515990	593560	230460	226880	242520	627760	618900	641000	265050	528980	233290	629220	0.996949	7.00968	1.92339e-05	-0.18414	1.23181	0.0948889	0.250351	1.86863	0.0253797	1.43144	8.40304	3.72467e-06	68.461	58.684	64.8559	115.274	124.595	143.326	55.6487	54.7843	58.5608	151.584	149.445	154.781
P02751	FINC_HUMAN	FN1	Fibronectin	61	33107000	35396000	34813000	20578000	19509000	21891000	41797000	39902000	45747000	16983000	15696000	14918000	34467000	20717000	42493000	15957000	-0.734401	6.0902	7.69644e-05	0.302009	2.04616	0.0192449	-0.376626	3.62147	0.000821793	-1.41304	8.63254	3.72467e-06	116.733	124.803	122.748	72.5563	68.7871	77.1858	147.373	140.691	161.3	59.8806	55.3428	52.5996
O75828	CBR3_HUMAN	CBR3	Carbonyl reductase [NADPH] 3	8	1620300	1572400	1632500	1659700	1664400	1739200	2033900	1980800	2080200	1311400	1319500	1322600	1608400	1692300	2036800	1318900	0.0733591	1.68849	0.0945218	0.340678	5.88265	1.53045e-05	-0.35965	6.23771	7.59862e-06	-0.626969	8.39395	3.72467e-06	97.5257	94.6426	98.26	99.8972	100.18	104.682	122.42	119.224	125.207	78.933	79.4206	79.6072
Q05682	CALD1_HUMAN	CALD1	Caldesmon	30	9454400	8898600	9173200	8345100	7322400	8092900	24288000	24778000	23775000	12956000	12505000	13126000	9196700	7962200	24313000	12886000	-0.207949	2.76054	0.0176646	1.40254	9.79568	5.29484e-08	0.694565	6.82204	3.03671e-06	-0.915923	8.04095	7.35796e-06	69.725	65.6261	67.6512	61.5441	54.0018	59.6841	179.121	182.735	175.338	95.5489	92.2228	96.8026
Q07075	AMPE_HUMAN	ENPEP	Glutamyl aminopeptidase	7	770140	897090	823960	720670	712350	714140	649840	625550	663460	351200	302860	344660	832290	718450	647680	332910	-0.212199	2.63429	0.0224021	-0.361805	3.93631	0.000505179	-1.10976	7.98568	4.75014e-07	-0.960149	7.43511	2.67205e-05	121.988	142.096	130.512	114.152	112.834	113.117	102.932	99.085	105.09	55.6289	47.972	54.593
O60343	TBCD4_HUMAN	TBC1D4	TBC1 domain family member 4	13	2238000	2346000	2383000	1740600	1795400	1692800	2729400	2751300	2707400	1742000	1651600	1777700	2322300	1755700	2733300	1727000	-0.403508	5.54125	0.000185193	0.235089	3.27512	0.00175076	-0.0237783	0	1	-0.662376	7.31815	2.91491e-05	105.09	110.162	111.899	81.7337	84.3069	79.4891	128.165	129.193	127.132	81.7994	77.5545	83.4758
Q14247	SRC8_HUMAN	CTTN	Src substrate cortactin	21	9336500	8918300	9240500	12679000	13002000	13510000	9647800	9868500	9491500	15125000	14615000	15189000	9177600	13077000	9695200	14988000	0.510843	6.11972	7.60978e-05	0.0791537	0.73176	0.25249	0.196776	3.27512	0.00161597	0.628465	7.31815	2.91491e-05	79.6725	76.1039	78.8533	108.196	110.952	115.287	82.329	84.2123	80.9952	129.068	124.716	129.615
Q8NF37	PCAT1_HUMAN	LPCAT1	Lysophosphatidylcholine acyltransferase 1	16	4262300	4425800	4420000	5947300	5900300	5956900	2424800	2452800	2357800	4012200	4437000	3886500	4372600	5939400	2416500	4122900	0.441826	4.88763	0.000566011	-0.855572	7.72425	7.35978e-07	-0.526658	5.70512	1.88064e-05	0.77074	7.20419	3.49799e-05	101.315	105.201	105.064	141.368	140.25	141.596	57.6376	58.3032	56.045	95.3702	105.468	92.3823
O95208	EPN2_HUMAN	EPN2	Epsin-2	3	432100	390580	325460	1220000	1255400	1384300	503700	454420	506760	1229400	1280500	1243000	382730	1290100	491630	1251000	1.75308	8.33326	3.37823e-06	0.361246	2.42804	0.00911378	-0.0444011	0.29089	0.582674	1.34744	7.13415	3.56218e-05	50.7079	45.8355	38.1935	143.17	147.324	162.451	59.1104	53.3272	59.4695	144.273	150.27	145.869
Q7L5N7	PCAT2_HUMAN	LPCAT2	Lysophosphatidylcholine acyltransferase 2	10	1499600	1613200	1740200	979300	982330	1070900	771560	809950	801450	493880	499730	486970	1619600	1012400	795970	495670	-0.677858	6.93786	2.20959e-05	-1.02485	8.66669	1.61618e-07	-1.03033	8.80841	1.54958e-07	-0.683334	7.14296	3.56218e-05	153.163	164.765	177.737	100.022	100.331	109.377	78.8039	82.7248	81.8567	50.4428	51.0403	49.737
O15230	LAMA5_HUMAN	LAMA5	Laminin subunit alpha-5	19	940740	884320	893350	1626000	1511700	1784700	1070500	1026100	1123900	1987000	2111100	2027300	911890	1649200	1082200	2049000	0.854835	6.61246	3.48273e-05	0.247035	2.15171	0.0154794	0.313154	3.16398	0.00200423	0.920953	7.08656	3.72626e-05	66.4571	62.4714	63.1093	114.866	106.792	126.077	75.6238	72.4873	79.3962	140.369	149.135	143.215
Q7Z7K6	CENPV_HUMAN	CENPV	Centromere protein V	1	170650	174050	204030	224860	226940	216530	168290	159720	138290	375180	415170	352120	182910	222780	155430	380820	0.284486	1.98103	0.0615536	-0.234869	1.20117	0.101061	0.77349	4.97919	6.88391e-05	1.29284	7.01596	4.1261e-05	72.4672	73.911	86.6422	95.4877	96.371	91.9503	71.465	67.8257	58.7254	159.322	176.304	149.529
Q8IU85	KCC1D_HUMAN	CAMK1D	Calcium/calmodulin-dependent protein kinase type 1D	4	1230900	1193000	1209500	955070	1005200	1012500	590240	607630	610310	446350	433230	426480	1213600	992910	607810	438830	-0.289558	5.08467	0.000410137	-0.997601	10.1546	3.39867e-08	-1.178	10.8295	1.13489e-08	-0.469958	6.87727	4.72254e-05	151.957	147.278	149.315	117.905	124.094	124.995	72.8661	75.0129	75.3437	55.1026	53.4829	52.6496
P40261	NNMT_HUMAN	NNMT	Nicotinamide N-methyltransferase	13	19574000	17682000	19780000	11110000	9050200	12922000	26545000	26898000	30416000	11363000	10114000	11208000	19026000	11046000	27960000	10921000	-0.784448	4.66242	0.00086988	0.555392	3.62563	0.000884116	-0.0164191	1.12826e-14	1	-1.35626	6.90983	4.72254e-05	113.658	102.672	114.854	64.5111	52.5507	75.0326	154.136	156.185	176.613	65.9801	58.7277	65.0801
P51648	AL3A2_HUMAN	ALDH3A2	Aldehyde dehydrogenase family 3 member A2	11	5007900	5236400	4890300	8781000	8815700	7734100	4567300	4619700	3981900	8578200	9615300	8535300	5050700	8452100	4394400	8911500	0.742826	5.64024	0.000154272	-0.200817	1.79311	0.0317292	0.0763585	0.161582	0.739082	1.02	6.86556	4.72254e-05	74.7791	78.1911	73.0231	131.12	131.638	115.487	68.2	68.9824	59.4586	128.092	143.578	127.451
Q96AY4	TTC28_HUMAN	TTC28	Tetratricopeptide repeat protein 28	1	109820	109390	116600	194160	212430	231340	121720	128270	146130	266190	273390	258190	111930	212650	132040	265920	0.925884	6.73052	2.87964e-05	0.238378	2.49518	0.00787977	0.322511	2.79582	0.0040859	1.01002	6.87218	4.72254e-05	60.7964	60.5583	64.5498	107.487	117.601	128.07	67.3842	71.0103	80.8976	147.363	151.349	142.934
Q16222	UAP1_HUMAN	UAP1	UDP-N-acetylhexosamine pyrophosphorylase	20	10341000	9709300	10165000	9717700	9914700	9745200	13686000	13329000	13722000	9310500	9083400	9726700	10075000	9804000	13594000	9385300	-0.0393374	0.843613	0.330629	0.43219	5.98574	1.30262e-05	-0.0629676	0.350702	0.521077	-0.534495	6.84322	4.74578e-05	96.6069	90.7054	94.9627	90.7839	92.6243	91.0408	127.856	124.521	128.193	86.9798	84.8582	90.868
Q13637	RAB32_HUMAN	RAB32	Ras-related protein Rab-32	9	3465600	3442400	3193700	3403000	2968400	2978800	6769100	7223700	6503900	3997500	3528000	3727700	3367200	3121700	6832200	3759000	-0.109218	0.745182	0.385259	1.0208	7.5169	1.00607e-06	0.268017	2.50146	0.00718953	-0.862001	6.77587	5.30097e-05	81.2221	80.6784	74.8497	79.755	69.5694	69.8132	158.645	169.3	152.43	93.6881	82.6846	87.3649
Q96PY5	FMNL2_HUMAN	FMNL2	Formin-like protein 2	8	452900	516110	425860	611380	695920	648380	438790	417390	391980	800470	804800	780410	465610	651900	416690	797700	0.485529	4.02006	0.00224371	-0.160148	1.2909	0.0846645	0.291196	2.59802	0.00607221	0.936872	6.7381	5.54171e-05	77.8135	88.6737	73.1677	105.042	119.567	111.399	75.3893	71.7125	67.3468	137.53	138.274	134.084
Q6IQ22	RAB12_HUMAN	RAB12	Ras-related protein Rab-12	9	4759400	5046300	5217400	5876700	5981800	5556600	3969600	3940500	3973500	5353600	6030800	5808100	5009700	5806900	3965300	5730800	0.213044	2.7976	0.0168278	-0.337294	4.88641	8.53874e-05	-0.0190316	0	1	0.531307	6.63615	6.72757e-05	92.8448	98.4415	101.779	114.641	116.691	108.396	77.4376	76.8699	77.5137	104.436	117.647	113.302
Q9Y4B5	MTCL1_HUMAN	MTCL1	Microtubule cross-linking factor 1	30	3305000	3414900	3410400	3558800	3745400	3607900	3288700	3331600	3149900	4636900	4785000	4644700	3385800	3648000	3266200	4701800	0.107609	1.41699	0.143529	-0.0518836	0.843613	0.204096	0.366107	4.94398	7.18028e-05	0.5256	6.57423	7.46017e-05	88.3706	91.3091	91.1888	95.1568	100.146	96.4696	87.9347	89.0818	84.2234	123.983	127.943	124.192
Q13950	RUNX2_HUMAN	RUNX2	Runt-related transcription factor 2	4	1187600	1286100	1318400	781430	821700	756640	782510	828160	811590	524650	572040	531840	1264000	788730	809550	542850	-0.680393	7.14296	1.69349e-05	-0.642804	6.72336	3.71868e-06	-0.538978	6.01461	1.12399e-05	-0.576567	6.49864	8.54975e-05	139.681	151.266	155.065	91.909	96.6454	88.9933	92.036	97.4052	95.4563	61.7074	67.2813	62.5531
Q14435	GALT3_HUMAN	GALNT3	Polypeptide N-acetylgalactosaminyltransferase 3	4	817630	915320	868640	427000	387090	343310	638550	585590	629430	307500	329860	337970	867200	385800	617860	327230	-1.16851	7.11838	1.69349e-05	-0.489085	3.40939	0.00135325	-0.237548	2.02291	0.0187173	-0.916975	6.45414	9.13377e-05	148.933	166.728	158.225	77.7791	70.5094	62.5347	116.313	106.667	114.652	56.0119	60.0848	61.562
P58107	EPIPL_HUMAN	EPPK1	Epiplakin	10	397780	417560	434180	469150	379720	392370	1236300	1084900	1163000	587730	541870	619200	416510	424630	1161400	582940	0.0278552	0.150535	0.833665	1.47944	7.98767	4.83e-07	0.457141	3.79224	0.00060647	-0.994446	6.3294	0.00011292	61.801	64.8741	67.4563	72.8894	58.9951	60.9605	192.077	168.555	180.689	91.3125	84.1875	96.2018
P27701	CD82_HUMAN	CD82	CD82 antigen	4	1677400	1782300	1734200	722380	678750	669790	1378900	1124600	1042800	544960	426330	481910	1731300	695520	1185400	488300	-1.31569	6.45271	4.66533e-05	-0.546482	3.31643	0.00162808	-0.510324	3.12221	0.00213618	-1.27953	6.34544	0.00011292	164.125	174.389	169.682	70.6811	66.4122	65.5355	134.918	110.036	102.033	53.3215	41.7142	47.1524
P83111	LACTB_HUMAN	LACTB	Serine beta-lactamase-like protein LACTB mitochondrial	11	5030900	5545000	5723800	2639200	2550300	2178700	3290000	3267300	3340800	1935100	2052700	1959900	5436000	2468700	3312300	1994600	-1.13879	8.33862	3.37823e-06	-0.714712	6.49615	5.33723e-06	-0.307652	3.14637	0.0020485	-0.731734	6.30403	0.00011292	152.784	168.397	173.827	80.1504	77.4506	66.1654	99.9147	99.2253	101.457	58.7675	62.3389	59.5206
P01889	HLAB_HUMAN	HLA-B	HLA class I histocompatibility antigen B alpha chain	3	427060	433980	469440	406640	383830	406850	499750	445140	513190	289230	308920	323120	447970	402180	494620	310890	-0.155561	1.22669	0.189875	0.142918	1.62232	0.0435938	-0.371437	4.12343	0.000317496	-0.669916	6.30403	0.00011292	104.434	106.126	114.797	99.4402	93.8622	99.4916	122.209	108.855	125.496	70.7286	75.5436	79.0161
P56559	ARL4C_HUMAN	ARL4C	ADP-ribosylation factor-like protein 4C	5	1843800	1835700	1955600	2078600	2363000	2427800	740650	728350	653530	1189200	1189500	1178700	1878400	2289800	709260	1185800	0.285717	2.83949	0.0159077	-1.40512	8.8197	1.40672e-07	-0.949361	7.08656	1.97418e-06	0.741474	6.2677	0.000119053	121.673	121.139	129.051	137.168	155.936	160.212	48.8759	48.0642	43.1268	78.4759	78.4957	77.783
Q6KB66	K2C80_HUMAN	KRT80	Keratin type II cytoskeletal 80	11	4697800	4572900	4669500	4656600	4633600	3603900	4514500	4281600	4465200	8238100	8473500	8377400	4649200	4300700	4422500	8363000	-0.112411	0.816518	0.346422	-0.0721203	0.564314	0.351229	0.959449	6.3294	6.7494e-06	0.919158	6.18516	0.000139736	86.483	84.1837	85.962	85.7245	85.3011	66.3451	83.1086	78.8211	82.201	151.657	155.991	154.222
P16930	FAAA_HUMAN	FAH	Fumarylacetoacetase	15	9610100	9175100	9518300	9797000	10616000	10827000	4583900	4473700	4765900	7105100	6656000	7228100	9443400	10422000	4609600	7005700	0.142254	1.3212	0.166349	-1.03466	8.19315	3.3448e-07	-0.573031	5.44017	2.90231e-05	0.603888	6.13345	0.000145362	122.219	116.687	121.052	124.596	135.012	137.695	58.297	56.8955	60.6116	90.361	84.6494	91.9253
O43854	EDIL3_HUMAN	EDIL3	EGF-like repeat and discoidin I-like domain-containing protein 3	2	378030	494670	498260	350220	273910	296040	493330	485750	409270	190800	185650	179670	456980	306720	462790	185370	-0.575209	2.87769	0.0148143	0.0182267	0.102414	0.834415	-0.726514	3.92257	0.000474562	-1.31995	6.12603	0.000145362	107.101	140.146	141.163	99.2218	77.6022	83.8719	139.767	137.619	115.951	54.0561	52.597	50.9028
Q9Y3R5	DOP2_HUMAN	DOP1B	Protein dopey-2	22	3659800	3668700	3947800	3022900	2950100	2924200	3409600	3280800	3491500	2434600	2198300	2404800	3763400	2971000	3406300	2355200	-0.341088	4.52491	0.00102497	-0.143831	2.29107	0.0117739	-0.335099	4.52491	0.000149137	-0.532356	6.11972	0.000145362	117.448	117.734	126.691	97.0093	94.6731	93.8419	109.419	105.286	112.047	78.1299	70.5467	77.1736
P51159	RB27A_HUMAN	RAB27A	Ras-related protein Rab-27A	2	1353600	1291700	1334000	1202800	1104000	1088400	1192300	1071500	1100500	739390	704140	729910	1326500	1131700	1121400	724480	-0.229133	2.1621	0.0461338	-0.242324	2.57038	0.00692476	-0.643474	6.34414	6.53706e-06	-0.630283	6.13345	0.000145362	125.797	120.044	123.975	111.782	102.6	101.151	110.806	99.5799	102.275	68.7153	65.4393	67.8342
Q8N556	AFAP1_HUMAN	AFAP1	Actin filament-associated protein 1	6	385710	362690	330150	1432700	1506700	1372400	1093400	1117100	1051500	1792200	1937300	1798300	363950	1443400	1089000	1842600	1.98766	10.1832	4.77266e-07	1.58119	9.21076	8.45125e-08	0.352272	3.33138	0.0014707	0.758739	6.0902	0.000151598	32.6408	30.6928	27.9391	121.243	127.505	116.14	92.5293	94.535	88.9835	151.666	163.945	152.182
Q96Q40	CDK15_HUMAN	CDK15	Cyclin-dependent kinase 15	2	296410	321690	338560	115430	81423	59707	581420	561300	625420	167410	140430	159490	318890	88891	589380	155780	-1.84295	6.14931	7.37131e-05	0.886139	3.11535	0.00238341	0.809401	3.35334	0.00141411	-1.91969	6.00847	0.00017841	103.138	111.935	117.805	40.1648	28.3318	20.7755	202.31	195.309	217.62	58.2517	48.8638	55.4959
P32455	GBP1_HUMAN	GBP1	Guanylate-binding protein 1	8	2019800	1956800	1753500	1455000	1379300	1260400	3102700	2755000	3107200	1555600	1240700	1460400	1912600	1369200	2999000	1424800	-0.482202	2.66108	0.0215185	0.648946	4.23621	0.000290919	0.0574262	0.118719	0.802853	-1.07372	5.99071	0.000181327	105.169	101.888	91.3028	75.7602	71.8186	65.6276	161.554	143.45	161.788	80.9983	64.6018	76.0414
Q15417	CNN3_HUMAN	CNN3	Calponin-3	17	28330000	27197000	27125000	23350000	22471000	21349000	58715000	58115000	55776000	34064000	30085000	35173000	27587000	22445000	57541000	33134000	-0.297594	2.79582	0.0168278	1.0606	7.00968	2.28095e-06	0.561918	4.59694	0.00013417	-0.796278	5.95083	0.000189783	80.607	77.3833	77.1784	66.4375	63.9365	60.744	167.061	165.354	158.699	96.9219	85.6005	100.077
Q9BYG5	PAR6B_HUMAN	PARD6B	Partitioning defective 6 homolog beta	6	1840100	1757000	1861100	2215200	2026000	1924600	1882200	1805400	2011700	2833300	2830200	2708400	1825000	2059700	1905800	2792600	0.174538	2.76054	0.0176646	0.0625003	0.590804	0.333158	0.439175	4.58335	0.000136742	0.551212	5.95023	0.000189783	85.9351	82.0542	86.9158	103.453	94.6169	89.8814	87.9012	84.3146	93.9491	132.319	132.174	126.486
P98160	PGBM_HUMAN	HSPG2	Basement membrane-specific heparan sulfate proteoglycan core protein	23	1457000	1525700	1532100	1537500	1351800	1458200	3486300	3288800	3599800	2271700	2216600	2257500	1512100	1454600	3460600	2251100	-0.0559311	2.03955e-14	1	1.19447	8.83777	1.37306e-07	0.630008	5.91312	1.3227e-05	-0.620392	5.91312	0.000200918	67.2902	70.463	70.7586	71.008	62.4316	67.3456	161.011	151.89	166.253	104.916	102.372	104.26
Q6UW63	PLGT2_HUMAN	POGLUT2	Protein O-glucosyltransferase 2	13	935430	890620	940560	1026300	878350	920970	1258400	1202100	1273800	2141900	2074100	1956100	922240	945440	1248800	2059300	0.0358437	0.19293	0.78805	0.437328	4.32134	0.000245041	1.1231	7.91055	5.38227e-07	0.721612	5.89618	0.000200918	72.4268	68.9573	72.824	79.4625	68.0073	71.3072	97.4331	93.074	98.6255	165.839	160.59	151.453
P00533	EGFR_HUMAN	EGFR	Epidermal growth factor receptor	44	14605000	14488000	14285000	19753000	18199000	21410000	18483000	18178000	17118000	28637000	28692000	27464000	14481000	19808000	17958000	28286000	0.451922	4.05241	0.00217162	0.310465	2.50146	0.00781151	0.514005	4.8225	8.62274e-05	0.655461	5.89618	0.000200918	72.628	72.0461	71.0367	98.228	90.5003	106.468	91.9125	90.3958	85.1247	142.407	142.68	136.573
Q9BZZ5	API5_HUMAN	API5	Apoptosis inhibitor 5	24	12674000	12985000	12802000	13379000	13438000	13497000	13900000	13213000	13630000	16300000	16442000	16869000	12835000	13461000	13596000	16563000	0.0687023	2.13785	0.0479008	0.083099	2.13785	0.0159429	0.299178	5.87349	1.41331e-05	0.284782	5.87349	0.000207186	89.9243	92.1309	90.8324	94.9264	95.345	95.7636	98.6229	93.7486	96.7072	115.651	116.659	119.689
P12814	ACTN1_HUMAN	ACTN1	Alpha-actinin-1	37	68338000	67190000	65731000	62726000	59553000	57946000	108070000	104820000	103450000	79001000	73512000	74533000	67197000	60195000	105530000	75795000	-0.158753	2.29107	0.0377193	0.651184	7.10169	1.95686e-06	0.332459	4.52491	0.000149137	-0.477479	5.83905	0.000219614	88.6672	87.1777	85.2846	81.3857	77.2688	75.1838	140.219	136.002	134.224	102.502	95.3803	96.7051
Q9NX57	RAB20_HUMAN	RAB20	Ras-related protein Rab-20	6	527730	561510	548980	602270	639520	622350	645650	659510	672170	901070	998100	891810	546070	622620	661250	930320	0.189266	2.06514	0.0547979	0.27611	3.41654	0.00133562	0.579375	6.49864	5.12985e-06	0.492531	5.75308	0.000262229	76.5689	81.4701	79.6521	87.384	92.7886	90.2974	93.678	95.689	97.5258	130.737	144.815	129.394
P43121	MUC18_HUMAN	MCAM	Cell surface glycoprotein MUC18	18	9321100	9338500	10207000	5716100	5023300	5498600	16943000	17091000	15813000	10935000	10193000	11539000	9654300	5440400	16628000	10907000	-0.827459	7.44238	1.01066e-05	0.784371	6.73945	3.65253e-06	1.00347	8.19315	3.46869e-07	-0.60836	5.68233	0.000270046	87.6465	87.8101	95.9766	53.7486	47.2342	51.7034	159.315	160.707	148.69	102.822	95.845	108.501
P21291	CSRP1_HUMAN	CSRP1	Cysteine and glycine-rich protein 1	7	1970200	1803800	1920700	1794200	1562300	1547900	5696400	5620300	6018200	3683600	3113600	3639300	1904800	1645900	5786600	3493100	-0.210763	1.70203	0.0933575	1.60308	9.11938	9.22999e-08	1.08563	7.46784	1.12128e-06	-0.728208	5.72123	0.000270046	61.6161	56.4121	60.068	56.1119	48.8594	48.4091	178.149	175.769	188.213	115.201	97.3748	113.816
O95571	ETHE1_HUMAN	ETHE1	Persulfide dioxygenase ETHE1 mitochondrial	8	1504300	1375500	1400200	2549000	2469700	2803200	791550	822010	915830	1362200	1299900	1298400	1426700	2611600	845380	1320200	0.872252	6.77587	2.70938e-05	-0.75501	6.2677	7.76147e-06	-0.984177	7.23448	1.6438e-06	0.643085	5.69917	0.000270046	97.0945	88.7811	90.3754	164.524	159.406	180.931	51.0903	53.0563	59.1119	87.9227	83.9016	83.8047
P23469	PTPRE_HUMAN	PTPRE	Receptor-type tyrosine-protein phosphatase epsilon	7	824610	888510	880130	713190	674000	699980	1285400	1319200	1274400	961190	870480	861130	864420	695720	1293000	897600	-0.313226	3.91825	0.00267809	0.580918	5.95023	1.37472e-05	0.367566	4.26072	0.000248899	-0.526578	5.70512	0.000270046	87.941	94.7557	93.862	76.0586	71.8791	74.6498	137.082	140.687	135.909	102.507	92.8329	91.8357
Q9Y680	FKBP7_HUMAN	FKBP7	Peptidyl-prolyl cis-trans isomerase FKBP7	4	1873600	1939500	1828000	1532200	1636400	1700700	1679400	1703100	1673700	1245000	1180000	1125200	1883500	1623100	1685400	1185500	-0.214664	2.76054	0.0176646	-0.160325	1.43607	0.0636264	-0.453256	4.88763	7.67239e-05	-0.507595	5.70512	0.000270046	117.61	121.746	114.747	96.1793	102.72	106.756	105.419	106.907	105.062	78.1512	74.071	70.6311
O60443	GSDME_HUMAN	GSDME	Gasdermin-E	15	5775600	5563800	5365400	3472400	3744700	3649400	3381200	3099800	3483500	2389300	2077400	2310700	5575800	3628200	3330700	2273400	-0.619925	6.34414	5.5842e-05	-0.743353	6.92535	2.65902e-06	-0.674402	6.34414	6.53706e-06	-0.550974	5.68233	0.000270046	156.403	150.668	145.295	94.0325	101.406	98.8256	91.5628	83.9425	94.3331	64.7022	56.2559	62.5737
P07942	LAMB1_HUMAN	LAMB1	Laminin subunit beta-1	30	8148200	8219200	7994800	10041000	9879500	9378700	10154000	9543100	9188600	14746000	14635000	13773000	8133900	9785900	9654500	14397000	0.266757	2.96197	0.0124303	0.247254	2.57038	0.00692476	0.556992	5.44017	2.90231e-05	0.576495	5.68233	0.000270046	77.7864	78.4642	76.322	95.856	94.3142	89.5333	96.9347	91.1028	87.7186	140.772	139.712	131.483
Q96FL9	GLT14_HUMAN	GALNT14	Polypeptide N-acetylgalactosaminyltransferase 14	7	233620	201570	203360	307860	240550	257750	991050	819750	917970	1682200	1679900	1555500	220220	269310	909590	1639200	0.290322	2.49124	0.0267742	2.04627	9.18066	8.72822e-08	2.60565	10.1667	2.2531e-08	0.849704	5.61063	0.00031293	30.8373	26.6067	26.843	40.6368	31.752	34.0224	130.816	108.205	121.17	222.046	221.743	205.322
Q8NBZ7	UXS1_HUMAN	UXS1	UDP-glucuronic acid decarboxylase 1	11	2280100	2370500	2354400	3001800	2807500	2388300	2941600	2781900	2596500	4371000	4760200	4434200	2335000	2736600	2773300	4521800	0.228962	1.54891	0.120213	0.248181	1.86863	0.0271127	0.724513	5.77849	1.68786e-05	0.705293	5.59986	0.000315257	73.7737	76.6987	76.1777	97.1247	90.838	77.2746	95.1769	90.0097	84.011	141.426	154.019	143.471
Q8WV24	PHLA1_HUMAN	PHLDA1	Pleckstrin homology-like domain family A member 1	2	466200	559260	449760	653840	730370	642510	295400	280750	297280	491560	513570	530520	491740	675570	291140	511880	0.45821	3.5559	0.0047979	-0.756183	5.21642	4.85305e-05	-0.4003	3.05555	0.00245433	0.814093	5.56094	0.00033332	94.6436	113.536	91.3061	132.736	148.273	130.436	59.9693	56.9952	60.351	99.7919	104.26	107.701
P25686	DNJB2_HUMAN	DNAJB2	DnaJ homolog subfamily B member 2	3	329800	356060	322380	301660	308240	341190	411650	404530	382780	259040	240230	235860	336090	320160	399650	245040	-0.0700545	0.400868	0.625946	0.249889	2.27938	0.0120306	-0.385776	3.20268	0.00187477	-0.70572	5.56143	0.00033332	101.648	109.742	99.3615	92.9753	95.0034	105.159	126.876	124.681	117.978	79.8393	74.0418	72.695
P09038	FGF2_HUMAN	FGF2	Fibroblast growth factor 2	5	792450	808430	813100	1264100	1224800	1172100	823820	820460	798560	1125300	1078500	1121900	804660	1220300	814280	1108500	0.600785	7.10169	1.69349e-05	0.0171457	0.306612	0.573624	-0.138627	2.29107	0.0109016	0.445012	5.54125	0.00033753	80.292	81.9111	82.3843	128.08	124.098	118.759	83.4705	83.13	80.9111	114.017	109.275	113.672
Q86SQ0	PHLB2_HUMAN	PHLDB2	Pleckstrin homology-like domain family B member 2	21	2001900	1979500	2064400	2101400	1927600	1949500	3015000	3102200	3028200	2255700	2289300	2258800	2018100	1993500	3048500	2268900	-0.0176941	5.1254e-14	1	0.595102	6.87469	2.89532e-06	0.186689	2.29107	0.0109016	-0.426107	5.54125	0.00033753	85.877	84.9161	88.5581	90.1453	82.6897	83.6291	129.337	133.077	129.903	96.7644	98.2058	96.8974
Q9BS40	LXN_HUMAN	LXN	Latexin	3	755980	732610	798510	595540	454290	634260	1059000	1008800	1085200	515060	468690	513100	762370	564900	1051000	506700	-0.432496	2.5078	0.026259	0.463199	2.5078	0.00775919	-0.156864	0.772194	0.229315	-1.05256	5.51918	0.000349487	105.228	101.975	111.148	82.8958	63.2346	88.2854	147.407	140.419	151.054	71.6934	65.239	71.4206
O94985	CSTN1_HUMAN	CLSTN1	Calsyntenin-1	4	240960	247300	271350	316390	304280	310010	293300	291550	282210	409360	419390	409170	254690	310250	292740	415450	0.284689	3.81683	0.00322528	0.200878	2.99023	0.00306281	0.421244	4.87383	7.7593e-05	0.505055	5.47679	0.000379302	76.1875	78.1921	85.7963	100.037	96.2082	98.0199	92.7365	92.1832	89.23	129.433	132.604	129.373
Q8IVF2	AHNK2_HUMAN	AHNAK2	Protein AHNAK2	103	13107000	11523000	12218000	25808000	26398000	34240000	15674000	14447000	16199000	27131000	26342000	26226000	12324000	28845000	15494000	26581000	1.22685	7.22738	1.53963e-05	0.330239	2.44091	0.00886547	-0.117926	0.544226	0.35711	0.778686	5.44744	0.000399576	63.087	55.4628	58.808	124.22	127.06	164.805	75.4425	69.5367	77.9695	130.588	126.79	126.232
P60660	MYL6_HUMAN	MYL6	Myosin light polypeptide 6	9	76808000	70630000	66978000	60594000	56446000	61444000	100470000	108940000	107150000	79224000	71378000	70042000	71487000	59514000	105550000	73565000	-0.264452	2.57038	0.0239527	0.562174	5.68233	2.13764e-05	0.30579	2.96197	0.00291058	-0.520835	5.44017	0.000400167	99.096	91.1253	86.4136	78.1771	72.8254	79.2737	129.624	140.552	138.243	102.213	92.0903	90.3667
P55042	RAD_HUMAN	RRAD	GTP-binding protein RAD	8	2274600	2516200	1873800	1031300	997470	720050	1662000	1652700	1386200	651020	642940	614920	2223000	923310	1568800	640230	-1.26762	5.17166	0.000357742	-0.502847	1.95599	0.0229893	-0.528225	2.28332	0.0110947	-1.293	5.3735	0.000459596	170.348	188.442	140.332	77.2355	74.7019	53.9256	124.47	123.773	103.814	48.7558	48.1507	46.0522
P35579	MYH9_HUMAN	MYH9	Myosin-9	116	325170000	327060000	323080000	276790000	266690000	262640000	587800000	579090000	610520000	474650000	441390000	481180000	325590000	269310000	592810000	466140000	-0.273789	4.54326	0.00102109	0.864513	8.74545	1.48602e-07	0.791496	8.38576	2.74644e-07	-0.346806	5.3159	0.000475143	78.7327	79.1903	78.2267	67.0186	64.5731	63.5925	142.323	140.214	147.824	114.926	106.873	116.507
O95340	PAPS2_HUMAN	PAPSS2	Bifunctional 3'-phosphoadenosine 5'-phosphosulfate synthase 2	24	14937000	14625000	14604000	12916000	12357000	12569000	25917000	26269000	27431000	20442000	19330000	20620000	14732000	12639000	26547000	20142000	-0.221071	3.13484	0.00934272	0.849596	8.74545	1.48602e-07	0.672325	7.78666	6.57078e-07	-0.398342	5.3159	0.000475143	80.7344	79.048	78.9345	69.8109	66.7895	67.9353	140.081	141.984	148.264	110.489	104.478	111.451
O43312	MTSS1_HUMAN	MTSS1	Protein MTSS 1	9	2282800	2474700	2066100	2439800	2897000	2595500	879940	761590	783330	1279300	1381000	1264500	2277900	2650500	810300	1316900	0.21856	1.72466	0.0909072	-1.49118	8.31239	2.79098e-07	-1.00912	6.59469	4.39517e-06	0.700618	5.33534	0.000475143	129.793	140.704	117.472	138.72	164.715	147.572	50.0308	43.3018	44.5378	72.7372	78.5196	71.8957
P84022	SMAD3_HUMAN	SMAD3	Mothers against decapentaplegic homolog 3	6	793200	772910	788080	914810	957300	989140	622980	600870	617100	746150	800530	774600	786930	956810	613650	777080	0.281997	4.11029	0.00194656	-0.358819	5.6622	2.17283e-05	-0.300169	4.54326	0.00014628	0.340647	5.3159	0.000475143	101.501	98.9043	100.846	117.062	122.5	126.574	79.7187	76.8895	78.9663	95.48	102.439	99.1206
P21583	SCF_HUMAN	KITLG	Kit ligand	1	118920	102870	146440	275900	265670	267030	119170	117160	103570	209080	215430	233420	122740	269530	113300	219310	1.13484	5.99071	9.13372e-05	-0.115458	0.621654	0.314636	-0.297474	1.74402	0.0325283	0.952824	5.33157	0.000475143	65.6213	56.7647	80.8071	152.244	146.599	147.35	65.7592	64.6501	57.151	115.373	118.877	128.804
P01009	A1AT_HUMAN	SERPINA1	Alpha-1-antitrypsin	5	1015500	1234300	951470	302230	213260	220090	791890	616570	854810	294250	206070	234860	1067100	249590	754420	247560	-2.09606	6.57568	3.6475e-05	-0.500256	1.82961	0.0295232	-0.0117819	0.0663231	0.893746	-1.60759	5.34479	0.000475143	175.71	213.568	164.631	52.2942	36.8999	38.0817	137.019	106.684	147.906	50.9134	35.6558	40.6373
P23634	AT2B4_HUMAN	ATP2B4	Plasma membrane calcium-transporting ATPase 4	19	8079400	8349700	8689900	8994000	8029800	9721100	8382400	8563700	8494700	5367400	4922800	4942000	8382400	8930900	8490300	5095700	0.0914422	0.352828	0.663111	0.0184522	0	1	-0.809525	5.68198	1.90723e-05	-0.736535	5.33534	0.000475143	104.772	108.277	112.689	116.632	104.129	126.061	108.701	111.052	110.158	69.6034	63.8379	64.0869
O14786	NRP1_HUMAN	NRP1	Neuropilin-1	16	5636200	5511000	6269300	6454300	6019400	7092500	1916700	1827800	1918700	3201100	3090400	2978600	5811400	6527000	1893100	3097200	0.167534	1.17903	0.207879	-1.61814	8.7293	1.49146e-07	-1.07546	6.99867	2.26687e-06	0.710214	5.27872	0.000510704	130.277	127.383	144.91	149.186	139.134	163.938	44.3031	42.2482	44.3493	73.9911	71.4323	68.8481
P11117	PPAL_HUMAN	ACP2	Lysosomal acid phosphatase	2	419700	423080	413640	469170	454300	477930	181160	183300	174970	245780	236650	221720	418810	467130	179810	234720	0.157528	1.76344	0.0866446	-1.21982	9.97016	4.06323e-08	-0.992883	8.91053	1.3346e-07	0.384468	5.22441	0.000528841	129.092	130.132	127.228	144.308	139.734	147.003	55.7215	56.3798	53.8176	75.5975	72.7893	68.1971
Q9Y4G6	TLN2_HUMAN	TLN2	Talin-2	27	1551400	1524000	1624200	1306800	1104100	1105000	3518500	3556900	3621000	2404700	2404000	2599200	1577700	1182500	3570600	2478800	-0.415983	4.12343	0.00194656	1.17834	8.58489	1.7855e-07	1.0678	8.07828	4.1622e-07	-0.526525	5.20921	0.000528841	70.7331	69.4838	74.0522	59.581	50.3393	50.3803	160.419	162.17	165.092	109.638	109.606	118.505
Q9NR12	PDLI7_HUMAN	PDLIM7	PDZ and LIM domain protein 7	22	18577000	17469000	18039000	16367000	16183000	16151000	31302000	30310000	30150000	22269000	23233000	23661000	18034000	16238000	30589000	23058000	-0.151345	2.29107	0.0377193	0.762294	7.91266	5.36094e-07	0.505893	6.38493	6.10862e-06	-0.407746	5.22441	0.000528841	84.5334	79.4916	82.0853	74.477	73.6397	73.4941	142.438	137.924	137.196	101.334	105.72	107.668
P11413	G6PD_HUMAN	G6PD	Glucose-6-phosphate 1-dehydrogenase	27	28822000	29370000	28820000	36166000	39316000	41324000	16989000	16775000	18833000	25320000	25322000	26037000	29020000	38954000	17570000	25607000	0.424724	4.12343	0.00194656	-0.723933	6.49615	5.33723e-06	-0.605233	5.67683	1.90723e-05	0.543424	5.20921	0.000528841	103.834	105.808	103.827	130.291	141.639	148.873	61.2043	60.4334	67.8475	91.2175	91.2247	93.8005
Q9UHG0	DCDC2_HUMAN	DCDC2	Doublecortin domain-containing protein 2	12	4621200	4766100	4893200	3719600	3881400	3402900	1990100	1716000	2159500	2957900	2957700	3090700	4770800	3668600	1961300	3012500	-0.379002	3.08593	0.0103119	-1.28242	7.98385	4.84148e-07	-0.284268	2.18532	0.013477	0.619151	5.22205	0.000528841	138.096	142.426	146.225	111.154	115.989	101.69	59.4706	51.2796	64.5328	88.3916	88.3856	92.3601
Q9NZQ7	PD1L1_HUMAN	CD274	Programmed cell death 1 ligand 1	2	789430	956180	863200	575900	607370	458160	1051300	932500	917020	491850	513280	488840	869600	550860	966940	504990	-0.658666	4.16776	0.00194656	0.153074	0.606853	0.323904	-0.125431	0.421881	0.455993	-0.937172	5.25737	0.000528841	109.579	132.726	119.819	79.9396	84.3079	63.5963	145.929	129.439	127.29	68.2728	71.2474	67.8549
P13473	LAMP2_HUMAN	LAMP2	Lysosome-associated membrane glycoprotein 2	6	7005200	7148100	7559000	6706300	6765600	7636000	6257600	6315300	6138500	4431400	4305300	4263600	7239500	7038400	6237800	4338100	-0.0406426	0	1	-0.214853	2.01987	0.0201496	-0.698184	6.49615	5.13649e-06	-0.523974	5.20921	0.000528841	112.787	115.088	121.704	107.975	108.929	122.943	100.75	101.679	98.8328	71.3477	69.3174	68.646
Q96FZ2	HMCES_HUMAN	HMCES	Abasic site processing protein HMCES	2	600960	598690	653560	627770	662580	652890	760970	683670	687380	929650	938690	955300	617730	647750	710670	941210	0.0684607	0.73176	0.385259	0.202203	2.7976	0.00449781	0.53908	6.38493	6.10862e-06	0.405337	5.22441	0.000528841	82.3975	82.0863	89.6095	86.0734	90.8462	89.5176	104.336	93.7379	94.2465	127.464	128.704	130.981
O00339	MATN2_HUMAN	MATN2	Matrilin-2	1	194180	196040	229040	264690	238300	284710	244080	273310	278720	175240	167400	163720	206420	262560	265370	168780	0.347064	2.79582	0.0168278	0.362423	3.08593	0.0025396	-0.637503	5.02196	6.30068e-05	-0.652861	5.22205	0.000528841	86.0019	86.8256	101.441	117.231	105.542	126.097	108.102	121.048	123.444	77.6134	74.1411	72.5112
Q9NUQ6	SPS2L_HUMAN	SPATS2L	SPATS2-like protein	24	11029000	11299000	10562000	14217000	15372000	13354000	15427000	14614000	13679000	21907000	21960000	21238000	10981000	14318000	14582000	21719000	0.382821	4.22367	0.00178928	0.409179	4.22367	0.00029699	0.601128	5.24154	4.32402e-05	0.574769	5.24154	0.000528841	71.672	73.4266	68.6372	92.3892	99.8949	86.781	100.252	94.9691	88.893	142.363	142.707	138.015
Q9BY89	K1671_HUMAN	KIAA1671	Uncharacterized protein KIAA1671	11	540710	587610	562000	638080	631310	646560	355580	314030	335710	455080	445880	442230	571030	641610	340710	451790	0.16813	2.53853	0.0246009	-0.745022	7.3394	1.37172e-06	-0.506044	5.75308	1.73873e-05	0.407108	5.18426	0.000528997	108.963	118.414	113.254	128.585	127.221	130.294	71.656	63.2829	67.6519	91.7072	89.8532	89.1177
P05783	K1C18_HUMAN	KRT18	Keratin type I cytoskeletal 18	33	79002000	81234000	74404000	131690000	147000000	144300000	81566000	77595000	74677000	109370000	116620000	107600000	78320000	141100000	78072000	111320000	0.849265	7.44238	1.01066e-05	-0.00457554	0.232117	0.656836	-0.342005	3.68747	0.00073618	0.511836	5.18565	0.000528997	77.3861	79.5724	72.8821	128.996	143.993	141.348	79.8976	76.0078	73.1495	107.133	114.235	105.399
P15151	PVR_HUMAN	PVR	Poliovirus receptor	4	669750	722940	736820	956250	862270	902820	668940	662390	679850	963050	895920	960090	711770	907110	673170	939690	0.349866	3.68747	0.00392243	-0.0804402	0.914103	0.178118	0.0509074	0.542961	0.35711	0.481214	5.18565	0.000528997	83.0175	89.6106	91.331	118.53	106.881	111.907	82.9171	82.1052	84.2694	119.373	111.052	119.006
P24468	COT2_HUMAN	NR2F2	COUP transcription factor 2	6	441440	413540	405940	536290	470710	617090	335040	380090	317210	609150	703070	614700	420310	541360	347740	642310	0.365135	1.8301	0.0810924	-0.273445	1.8301	0.0294983	0.246681	1.58564	0.0449951	0.885261	5.19716	0.000528997	90.6406	84.9119	83.3514	110.116	96.6506	126.707	68.7935	78.0436	65.1325	125.076	144.361	126.216
Q9Y490	TLN1_HUMAN	TLN1	Talin-1	119	132010000	128950000	130030000	102730000	103810000	105630000	111720000	114170000	119800000	83621000	82297000	86526000	130480000	104200000	115420000	84342000	-0.324473	4.19201	0.00187822	-0.176935	2.53853	0.00726902	-0.305032	3.81683	0.000576662	-0.45257	5.18426	0.000528997	121.734	118.912	119.908	94.7334	95.7293	97.4077	103.024	105.283	110.475	77.1119	75.8909	79.7907
O14791	APOL1_HUMAN	APOL1	Apolipoprotein L1	5	867800	837990	830420	1214700	1163500	1298400	567800	524840	528150	785380	759390	675460	853700	1227000	543030	743960	0.523334	5.70512	0.000144033	-0.652697	6.61862	4.45596e-06	-0.721838	7.01702	2.18666e-06	0.454193	5.17509	0.000534343	103.578	100.02	99.1169	144.984	138.872	154.974	67.7712	62.6436	63.0387	93.741	90.6389	80.6212
Q15599	NHRF2_HUMAN	SLC9A3R2	Na(+)/H(+) exchange regulatory cofactor NHE-RF2	9	5499200	6351000	5952500	4364800	4657900	4517700	596790	546250	535470	820030	930940	905730	5937800	4515100	574640	889970	-0.395171	3.20268	0.00867529	-3.3692	12.3382	1.1134e-09	-2.34293	10.807	1.13489e-08	0.631098	5.1657	0.000540092	184.959	213.609	200.206	146.805	156.663	151.948	20.0724	18.3725	18.0099	27.5808	31.3111	30.4632
Q9HAU5	RENT2_HUMAN	UPF2	Regulator of nonsense transcripts 2	24	6741500	6909500	7301100	7339600	7259900	7135900	4880100	4951200	4924700	5930300	6139700	5941600	6985800	7251300	4922300	6006000	0.0538143	1.01273	0.262411	-0.505093	7.44006	1.15525e-06	-0.271835	5.08467	5.58062e-05	0.287072	5.08467	0.000643871	107.213	109.885	116.113	116.725	115.458	113.486	77.6107	78.7414	78.32	94.3125	97.6427	94.4922
Q14192	FHL2_HUMAN	FHL2	Four and a half LIM domains protein 2	15	7506200	7469700	7619300	5300000	4851900	4174600	13831000	13764000	12487000	9095800	8883700	9050200	7532800	4784200	13364000	9012800	-0.654909	5.69917	0.000144033	0.827094	6.61246	4.47404e-06	0.913698	7.08656	1.97418e-06	-0.568305	5.05628	0.000669073	86.5822	86.1612	87.8868	61.1342	55.9655	48.153	159.537	158.764	144.035	104.918	102.471	104.392
Q9BWT7	CAR10_HUMAN	CARD10	Caspase recruitment domain-containing protein 10	13	958810	942290	1019400	893870	798030	810770	1451400	1440500	1644100	1067200	950280	1050500	977020	839000	1512000	1022700	-0.219717	2.15171	0.0466918	0.629998	5.49393	2.96893e-05	0.28564	2.83949	0.00377182	-0.564075	5.05628	0.000669073	88.3211	86.7993	93.9024	82.3391	73.5108	74.6843	133.696	132.692	151.447	98.3055	87.5353	96.7671
P32970	CD70_HUMAN	CD70	CD70 antigen	3	1262500	1173700	1281300	884290	722870	856430	1390500	1618000	1230400	799510	781430	784330	1239200	821200	1413000	788420	-0.593604	3.98124	0.00241211	0.189352	0.691833	0.273883	-0.0587693	0.29089	0.582674	-0.841725	5.05421	0.000669073	118.496	110.161	120.26	82.9978	67.8472	80.3829	130.51	151.862	115.483	75.0405	73.3435	73.6157
P00918	CAH2_HUMAN	CA2	Carbonic anhydrase 2	12	11153000	9479600	10495000	11909000	10954000	13974000	4998800	3637000	5485000	11437000	9878800	10950000	10376000	12280000	4716000	10762000	0.24306	0.87337	0.329405	-1.13761	4.93575	8.15983e-05	-0.190364	0.71588	0.255535	1.19031	5.04792	0.000670479	117.039	99.4788	110.134	124.973	114.951	146.643	52.4573	38.1666	57.5595	120.02	103.668	114.909
O14732	IMPA2_HUMAN	IMPA2	Inositol monophosphatase 2	4	297550	261030	279400	710890	653900	881780	510740	490640	539640	966950	935950	962230	282420	748860	518180	960400	1.40685	6.83386	2.54007e-05	0.875611	4.8985	8.53874e-05	0.358939	2.11787	0.0153921	0.890182	5.04434	0.000670479	47.6671	41.8167	44.7595	113.884	104.754	141.26	81.8199	78.5999	86.4496	154.904	149.938	154.148
Q969G6	RIFK_HUMAN	RFK	Riboflavin kinase	7	868510	881910	862170	1149600	1170200	970140	948590	881730	927430	1338900	1344200	1433200	872710	1098100	926730	1374800	0.331435	2.79582	0.0168278	0.0866467	0.382954	0.49851	0.324212	3.08593	0.00230259	0.569001	5.02196	0.000698803	81.5721	82.8306	80.9766	107.973	109.907	91.1173	89.0933	82.8137	87.1059	125.752	126.25	134.609
Q15678	PTN14_HUMAN	PTPN14	Tyrosine-protein phosphatase non-receptor type 14	20	3149800	3235900	3070200	3228900	3715600	3489600	2731800	3020700	2639800	3834500	4148400	4023600	3160200	3488000	2816200	4015200	0.142384	1.14739	0.219238	-0.166266	1.52068	0.0535162	0.203072	2.27173	0.0112335	0.511722	5.00504	0.000712186	93.8166	96.3811	91.4458	96.1726	110.669	103.938	81.3665	89.9714	78.6263	114.21	123.56	119.843
Q9BZF3	OSBL6_HUMAN	OSBPL6	Oxysterol-binding protein-related protein 6	3	565940	542360	586460	488930	492870	524420	589720	526630	583340	407200	385350	392740	564920	502070	566560	395100	-0.170158	1.52068	0.125957	0.00418217	0.203846	0.691956	-0.345671	3.31643	0.00150785	-0.520011	5.00504	0.000712186	111.589	106.94	115.635	96.4048	97.1817	103.403	116.278	103.838	115.02	80.2897	75.9814	77.4386
P08962	CD63_HUMAN	CD63	CD63 antigen	4	5344900	4844700	5241400	6557200	6415400	6573100	3213400	3029100	3240700	3881600	4014100	3960000	5150600	6515200	3164800	3954100	0.339069	4.94398	0.000511041	-0.702626	7.9952	4.8091e-07	-0.72046	7.9952	4.68658e-07	0.321235	4.94398	0.00075824	113.892	103.233	111.686	139.724	136.702	140.063	68.4727	64.5455	69.0544	82.711	85.5344	84.3816
P09493	TPM1_HUMAN	TPM1	Tropomyosin alpha-1 chain	9	19344000	17556000	18958000	12234000	10192000	11365000	26193000	27359000	26316000	18973000	17897000	19245000	18627000	11285000	26631000	18717000	-0.722989	6.92535	2.21585e-05	0.515711	4.91769	8.32915e-05	0.729943	6.92535	2.61082e-06	-0.508757	4.91769	0.00075824	102.879	93.3697	100.826	65.0652	54.2051	60.4436	139.305	145.506	139.959	100.906	95.1833	102.353
P55285	CADH6_HUMAN	CDH6	Cadherin-6	13	2860600	2168500	2735600	6964500	5371000	9139600	768760	713380	802360	2312700	1833400	1832000	2597400	7161200	778870	2001200	1.46313	5.221	0.000331423	-1.73761	5.88778	1.52718e-05	-1.83934	6.11616	9.34428e-06	1.36141	4.94619	0.00075824	91.5333	69.3876	87.5336	222.85	171.861	292.448	24.5987	22.8267	25.6739	74.0017	58.665	58.6202
P67936	TPM4_HUMAN	TPM4	Tropomyosin alpha-4 chain	12	11964000	11459000	10881000	9731400	9220400	9712700	19464000	19282000	19616000	14250000	13128000	14784000	11473000	9581000	19477000	14084000	-0.259995	2.96197	0.0124303	0.763529	6.92535	2.65902e-06	0.555809	5.68233	1.90723e-05	-0.467714	4.91769	0.00075824	87.8132	84.1066	79.8642	71.4264	67.6758	71.2891	142.862	141.526	143.977	104.592	96.3567	108.511
Q8WX93	PALLD_HUMAN	PALLD	Palladin	27	8815600	8630900	8988000	8290800	7444400	7675400	15355000	14655000	15014000	10889000	10132000	11029000	8836700	7834400	15020000	10700000	-0.173685	1.74245	0.0881355	0.765305	6.92535	2.65902e-06	0.449716	4.91769	7.49198e-05	-0.489274	4.91769	0.00075824	83.3501	81.6038	84.9801	78.3882	70.3856	72.5697	145.179	138.561	141.955	102.954	95.7965	104.277
Q92743	HTRA1_HUMAN	HTRA1	Serine protease HTRA1	6	641950	831130	722620	1056400	883560	1127200	187920	160160	140840	455320	517330	316720	731910	1026200	162970	436440	0.487574	1.60736	0.109119	-2.16706	6.75169	3.58063e-06	-1.23346	4.54846	0.00014628	1.42118	4.92899	0.00075824	109.405	141.647	123.154	180.039	150.582	192.105	32.0266	27.2955	24.0029	77.5987	88.1668	53.9775
Q6P1K1	HRG1_HUMAN	SLC48A1	Heme transporter HRG1	1	802050	960580	1044500	894480	869120	650460	252680	329910	270620	582690	652590	607870	937370	806090	284420	614400	-0.217678	0.839213	0.333256	-1.7206	6.59678	4.62694e-06	-0.391763	1.49418	0.0540248	1.11116	4.92836	0.00075824	121.56	145.587	158.307	135.569	131.726	98.585	38.2967	50.0018	41.0157	88.3137	98.9079	92.13
P18085	ARF4_HUMAN	ARF4	ADP-ribosylation factor 4	8	22667000	23096000	21889000	19408000	19697000	18735000	24490000	25432000	23252000	19255000	18922000	19310000	22555000	19289000	24404000	19171000	-0.225669	3.64168	0.00418292	0.11367	1.41699	0.0653965	-0.00885276	0	1	-0.348192	4.94398	0.00075824	106.188	108.198	102.543	90.9207	92.2745	87.7679	114.728	119.141	108.929	90.2039	88.6439	90.4616
O94851	MICA2_HUMAN	MICAL2	[F-actin]-monooxygenase MICAL2	17	2860700	3023600	2716700	2214200	2365800	1804900	3340200	3324700	3102600	2066300	2142700	1996700	2869900	2130300	3260000	2068600	-0.429944	2.96757	0.0124303	0.183871	1.60518	0.0451555	-0.0424019	0.328387	0.546271	-0.656217	4.92474	0.00075824	110.883	117.197	105.302	85.8242	91.7003	69.9594	129.469	128.868	120.259	80.0915	83.0528	77.3937
P33121	ACSL1_HUMAN	ACSL1	Long-chain-fatty-acid--CoA ligase 1	22	3406400	3514000	3650400	4133200	3780700	3733600	5341500	4868000	5351900	7187300	7084100	7177700	3536200	3901100	5203600	7151400	0.141681	1.62232	0.105927	0.55731	5.4485	3.18115e-05	0.874345	7.35431	1.341e-06	0.458716	4.95805	0.00075824	69.0151	71.1951	73.9586	83.7403	76.5985	75.6443	108.221	98.6277	108.432	145.618	143.527	145.423
Q8IWE2	NXP20_HUMAN	FAM114A1	Protein NOXP20	16	8169600	8119300	8432700	7252900	7415900	8221100	9366000	9837100	10493000	6823500	7167800	7524500	8246600	7636000	9900700	7194000	-0.110982	1.3212	0.166349	0.263731	2.57038	0.00692476	-0.0860229	0.914103	0.172371	-0.460736	4.91769	0.00075824	99.2024	98.5916	102.397	88.071	90.0503	99.8278	113.73	119.451	127.415	82.8569	87.0377	91.369
Q5VZK9	CARL1_HUMAN	CARMIL1	F-actin-uncapping protein LRRC16A	38	6115000	6168700	6116000	6899900	6980500	7573000	5743200	5350700	5931500	7868900	8289500	8361800	6143100	7160200	5678900	8177700	0.221033	2.4097	0.0317963	-0.113355	0.504146	0.392987	0.191695	2.01987	0.0187173	0.526084	4.95805	0.00075824	90.1489	90.9405	90.1636	101.72	102.908	111.643	84.6677	78.8814	87.4437	116.005	122.206	123.272
Q9H334	FOXP1_HUMAN	FOXP1	Forkhead box protein P1	5	879530	916080	987760	689860	632880	658180	811820	812740	783660	589700	538480	559170	929740	663410	804660	562450	-0.486927	4.69405	0.000822331	-0.208448	2.01987	0.0201496	-0.238176	2.4097	0.0087144	-0.516654	4.95805	0.00075824	119.126	124.076	133.785	93.4362	85.7187	89.1454	109.955	110.079	106.141	79.8703	72.933	75.7353
P50281	MMP14_HUMAN	MMP14	Matrix metalloproteinase-14	10	5701700	5940100	5908600	4296100	4111500	4789300	4126100	3803800	3933300	2859400	2895000	2722800	5853200	4399000	3954400	2828800	-0.41205	4.12343	0.00194656	-0.565767	5.20921	4.92349e-05	-0.636985	5.89504	1.36072e-05	-0.483269	4.95805	0.00075824	133.927	139.527	138.787	100.911	96.5751	112.496	96.918	89.3475	92.3894	67.1645	68.0007	63.9559
O75369	FLNB_HUMAN	FLNB	Filamin-B	132	147660000	140820000	145720000	211210000	219620000	228060000	215950000	214930000	225420000	176080000	166630000	178550000	144930000	219830000	218980000	173970000	0.601032	7.5682	8.55113e-06	0.595443	7.33889	1.37172e-06	-0.33755	5.3159	3.71284e-05	-0.331961	4.94398	0.00075824	78.0358	74.421	77.0105	111.621	116.065	120.526	114.126	113.587	119.131	93.0553	88.0611	94.3606
Q9NVD7	PARVA_HUMAN	PARVA	Alpha-parvin	6	1571600	1581300	1605500	1222800	1164600	1118700	1961000	1998400	2126000	1606900	1532200	1630800	1590500	1171400	2030000	1590600	-0.441247	5.54125	0.000185193	0.351999	4.52491	0.000165116	0.441337	5.22441	4.39769e-05	-0.351909	4.88641	0.000781189	98.637	99.2458	100.765	76.7456	73.0928	70.212	123.077	125.424	133.432	100.853	96.1642	102.353
Q96P16	RPR1A_HUMAN	RPRD1A	Regulation of nuclear pre-mRNA domain-containing protein 1A	5	907480	932400	957510	1153500	1192300	1178300	683630	687380	712140	866280	916790	932020	935440	1179100	697060	907400	0.333969	4.52491	0.00102497	-0.424362	5.54125	2.7284e-05	-0.377876	5.22441	4.39769e-05	0.380456	4.88641	0.000781189	97.9319	100.621	103.331	124.481	128.669	127.158	73.7748	74.1795	76.8515	93.4857	98.9366	100.58
Q658P3	STEA3_HUMAN	STEAP3	Metalloreductase STEAP3	9	4910100	4765500	4789300	5244000	4988800	5276200	4805000	4592200	4388600	6094900	6610100	5971400	4821600	5172000	4597000	6228900	0.10121	0.995668	0.267465	-0.0688193	0.590804	0.333158	0.268255	3.16868	0.00199466	0.438285	4.88763	0.000781189	94.3704	91.5912	92.0487	100.788	95.883	101.407	92.3504	88.2605	84.3474	117.142	127.044	114.768
Q01518	CAP1_HUMAN	CAP1	Adenylyl cyclase-associated protein 1	28	73913000	70911000	71281000	65955000	66800000	71775000	71455000	71024000	77026000	59932000	55171000	59720000	72058000	68212000	73200000	58311000	-0.079133	0.73176	0.385259	0.022685	0.306612	0.573624	-0.226257	3.72148	0.000692322	-0.328076	4.88641	0.000781189	108.834	104.414	104.958	97.1161	98.3603	105.686	105.215	104.58	113.418	88.2474	81.2371	87.9353
O14672	ADA10_HUMAN	ADAM10	Disintegrin and metalloproteinase domain-containing protein 10	18	2882900	2693700	2770200	3347800	3090700	3462300	3622800	3501600	3398200	4349600	4589600	4357300	2798900	3318900	3515000	4440900	0.245845	3.27512	0.00747035	0.328665	4.13741	0.000350404	0.420147	5.54125	2.46198e-05	0.337327	4.88641	0.000781189	82.238	76.8408	79.0231	95.4998	88.1657	98.766	103.344	99.8871	96.9375	124.077	130.924	124.297
Q86Y56	DAAF5_HUMAN	DNAAF5	Dynein assembly factor 5 axonemal	12	2518600	2372500	2407300	2906600	2990200	2792400	1181600	1144400	1148700	1477000	1589400	1523400	2432800	2896400	1162200	1530000	0.251643	2.99023	0.0122412	-1.06576	9.07921	9.48618e-08	-0.920729	8.36924	2.80152e-07	0.396673	4.87383	0.00079107	125.657	118.368	120.104	145.015	149.186	139.318	58.952	57.0961	57.3106	73.69	79.2979	76.005
Q9Y217	MTMR6_HUMAN	MTMR6	Myotubularin-related protein 6	11	1509300	1447300	1605800	1743200	1627800	1557900	2040200	1890900	2005700	2579800	2649000	2728100	1523900	1643000	1978900	2652300	0.108564	1.09847	0.22748	0.37693	4.87383	8.62603e-05	0.690911	7.14296	1.86334e-06	0.422545	4.87383	0.00079107	77.4496	74.2681	82.4015	89.4522	83.5305	79.9436	104.693	97.0314	102.922	132.382	135.933	139.992
Q9NWQ8	PHAG1_HUMAN	PAG1	Phosphoprotein associated with glycosphingolipid-enriched microdomains 1	10	863880	819080	707630	1161000	1191000	975400	388920	391340	347390	641100	632710	594490	806300	1112500	385080	628460	0.464417	3.43429	0.00608422	-1.06616	6.17051	9.43206e-06	-0.823913	5.1446	4.97255e-05	0.706663	4.80829	0.000912518	118.965	112.796	97.448	159.882	164.013	134.323	53.5583	53.8916	47.8392	88.2861	87.1307	81.8674
P61812	TGFB2_HUMAN	TGFB2	Transforming growth factor beta-2 proprotein	2	510710	538490	559920	229110	192960	125510	1743900	1912000	1643600	658710	662060	708880	536370	182530	1766500	676550	-1.55509	5.29358	0.000291453	1.71959	5.53396	2.76379e-05	1.89006	5.98223	1.18084e-05	-1.38463	4.77567	0.000975836	64.607	68.1213	70.8322	28.9834	24.4103	15.8775	220.611	241.876	207.922	83.3296	83.7534	89.6763
Q7Z7A4	PXK_HUMAN	PXK	PX domain-containing protein kinase-like protein	6	513310	480510	552430	384000	332530	367660	535980	470240	537280	328600	322280	322310	521370	361400	520130	329980	-0.528711	4.12805	0.00194656	-0.00343532	0.352828	0.529062	-0.131218	1.13154	0.111987	-0.656494	4.7662	0.000989433	119.673	112.026	128.793	89.5256	77.5259	85.7161	124.958	109.632	125.261	76.6097	75.1362	75.1432
P62745	RHOB_HUMAN	RHOB	Rho-related GTP-binding protein RhoB	4	361560	271480	319450	1031500	894340	1160900	406590	359720	423750	736860	736760	665100	324490	1028900	401780	716080	1.66486	7.56932	8.55113e-06	0.308232	1.66724	0.0397896	-0.52291	3.17767	0.001977	0.833715	4.74844	0.00102261	58.8859	44.2149	52.0276	167.997	145.658	189.071	66.2198	58.5862	69.0146	120.01	119.993	108.322
Q6P4Q7	CNNM4_HUMAN	CNNM4	Metal transporter CNNM4	9	511910	468500	544820	557440	485090	522620	554880	542400	522470	783780	775840	772700	519130	531390	546670	784150	0.0336752	0.175299	0.807475	0.0745743	0.400868	0.481473	0.561359	4.95558	7.12704e-05	0.520459	4.73655	0.00104277	87.227	79.8302	92.8347	94.9851	82.657	89.052	94.5489	92.4224	89.0264	133.552	132.199	131.664
Q6XZF7	DNMBP_HUMAN	DNMBP	Dynamin-binding protein	28	3248200	3437500	3325600	4015900	4432400	4043300	2662100	2550300	2459200	3502600	3571400	3443800	3343300	4170400	2562100	3510400	0.318913	3.14637	0.00934272	-0.383946	4.12343	0.00035357	-0.24855	2.4097	0.0087144	0.454309	4.69405	0.00114106	95.7881	101.371	98.0706	118.427	130.71	119.235	78.5043	75.2073	72.5208	103.29	105.319	101.556
Q9H4M3	FBX44_HUMAN	FBXO44	F-box only protein 44	2	36500	38284	32050	56348	50748	56902	35754	36188	40617	53148	56229	55919	37777	56170	39190	57579	0.572292	4.68296	0.000834274	0.0529774	0.161582	0.745121	0.0357429	0.161582	0.739082	0.555057	4.68296	0.00116157	79.8269	83.7286	70.0946	123.235	110.988	124.447	78.1954	79.1446	88.831	116.237	122.975	122.297
Q01628	IFM3_HUMAN	IFITM3	Interferon-induced transmembrane protein 3	3	148650	131870	120650	482440	427210	473540	289800	260580	335340	524940	499770	513730	146400	463070	298360	515690	1.66131	7.97504	4.67562e-06	1.02714	6.0356	1.20364e-05	0.155274	0.606853	0.317446	0.78945	4.66242	0.00120854	42.3854	37.6009	34.4016	137.561	121.813	135.023	82.6324	74.3007	95.6175	149.679	142.502	146.483
P15121	ALDR_HUMAN	AKR1B1	Aldo-keto reductase family 1 member B1	26	80192000	76238000	75482000	67562000	63137000	64761000	126040000	122460000	140640000	92413000	84636000	97910000	77368000	65240000	129780000	91719000	-0.24598	2.71208	0.0192913	0.746259	5.90921	1.48116e-05	0.491464	4.41616	0.000183656	-0.500776	4.6578	0.00121222	88.1658	83.8186	82.9875	74.2799	69.4149	71.2004	138.573	134.637	154.624	101.602	93.0517	107.646
Q7Z6B7	SRGP1_HUMAN	SRGAP1	SLIT-ROBO Rho GTPase-activating protein 1	15	2647500	2594700	2606100	3078100	3253800	3206100	2332800	2173900	2193800	2802200	2704800	2852900	2620100	3180000	2238500	2786600	0.279405	5.08467	0.000410137	-0.22709	3.00792	0.00298852	-0.190521	3.59921	0.000857909	0.315974	4.63306	0.00123645	97.9144	95.9617	96.3833	113.84	120.338	118.574	86.2756	80.3989	81.1349	103.636	100.034	105.511
Q9UHN1	DPOG2_HUMAN	POLG2	DNA polymerase subunit gamma-2 mitochondrial	2	360610	360860	402380	374010	414510	405940	306840	280030	284920	384700	398390	363110	374610	398150	290590	382070	0.0879226	0.542961	0.500709	-0.366404	4.33671	0.000238033	-0.0594751	0.232117	0.647166	0.394852	4.63512	0.00123645	99.7929	99.8621	111.352	103.501	114.709	112.337	84.9129	77.4937	78.8469	106.459	110.248	100.485
Q96PD2	DCBD2_HUMAN	DCBLD2	Discoidin CUB and LCCL domain-containing protein 2	15	3165900	3115700	3065700	3364300	3380000	3157100	2759800	2864600	2656900	3519800	3920200	3589100	3125200	3319700	2769500	3683200	0.0871044	0.914103	0.304341	-0.174323	2.1621	0.0152145	0.149907	1.3212	0.0758542	0.411334	4.63512	0.00123645	98.5262	96.9639	95.4078	104.701	105.189	98.2523	85.8879	89.1494	82.6855	109.54	122.001	111.697
Q9UIQ6	LCAP_HUMAN	LNPEP	Leucyl-cystinyl aminopeptidase	18	3188800	3386900	3456000	3525800	3631900	3506500	2920800	2840100	2933100	3773200	4309700	3949800	3351600	3559800	2905600	4019000	0.0869462	0.542961	0.500709	-0.206014	2.1621	0.0152145	0.17504	1.74245	0.0325283	0.468	4.63512	0.00123645	92.3786	98.1175	100.119	102.141	105.215	101.582	84.6147	82.2768	84.971	109.308	124.851	114.424
Q53EZ4	CEP55_HUMAN	CEP55	Centrosomal protein of 55 kDa	11	868430	824400	866940	1013700	1017200	1023600	1004300	947900	1008100	1190000	1141100	1243600	855470	1018200	989670	1191600	0.251232	5.08467	0.000410137	0.21023	3.59921	0.000925333	0.226879	3.00792	0.00272004	0.267881	4.63306	0.00123645	85.776	81.4271	85.6288	100.125	100.47	101.102	99.1961	93.6254	99.5714	117.538	112.708	122.832
Q96BD0	SO4A1_HUMAN	SLCO4A1	Solute carrier organic anion transporter family member 4A1	6	533210	819260	665930	582640	771960	562100	159180	167960	164090	334630	373970	335520	673590	638900	167370	350390	-0.0762806	7.81105e-15	1	-2.00883	6.96282	2.5087e-06	-0.866629	3.76474	0.000642135	1.06592	4.62927	0.00123824	116.965	179.713	146.079	127.808	169.337	123.302	34.9178	36.8438	35.9948	73.4046	82.0342	73.5998
P05787	K2C8_HUMAN	KRT8	Keratin type II cytoskeletal 8	34	117450000	113800000	115540000	191060000	202840000	222810000	94803000	87956000	88800000	118490000	125140000	118010000	115690000	205640000	90678000	120640000	0.829857	7.38412	1.11294e-05	-0.35144	4.26072	0.00027667	-0.769413	7.20419	1.69679e-06	0.411884	4.58335	0.00130874	88.2696	85.5265	86.8341	143.591	152.445	167.453	71.2492	66.1034	66.7377	89.0512	94.049	88.6905
Q6ZUT6	CCD9B_HUMAN	CCDC9B	Coiled-coil domain-containing protein 9B	5	244630	265920	279140	191820	189490	187900	404540	405430	412180	297420	316770	309210	264050	192600	410380	307800	-0.455203	5.44715	0.000216583	0.636149	6.40605	6.23792e-06	0.676386	7.01702	2.18666e-06	-0.414967	4.58335	0.00130874	83.7666	91.0568	95.5836	65.6833	64.8855	64.3411	138.523	138.828	141.139	101.843	108.469	105.88
O95674	CDS2_HUMAN	CDS2	Phosphatidate cytidylyltransferase 2	4	609720	571450	604450	761120	764760	764860	286730	268030	314320	405600	437120	388060	598520	766440	296590	415030	0.356773	3.16398	0.00922093	-1.01293	7.5169	1.00607e-06	-0.884957	6.77587	3.30413e-06	0.484746	4.57778	0.00130874	118.465	111.029	117.441	147.881	148.588	148.607	55.7098	52.0765	61.0704	78.8055	84.9296	75.3976
Q99439	CNN2_HUMAN	CNN2	Calponin-2	11	31467000	29751000	29140000	22775000	20584000	19473000	44720000	42659000	42568000	30661000	27209000	31529000	30125000	20953000	43324000	29801000	-0.523804	4.8225	0.000640402	0.524205	4.57778	0.000154278	0.508204	4.8225	8.62274e-05	-0.539806	4.57778	0.00130874	101.36	95.8329	93.8648	73.362	66.3045	62.7257	144.051	137.412	137.119	98.7641	87.6447	101.56
Q96M96	FGD4_HUMAN	FGD4	FYVE RhoGEF and PH domain-containing protein 4	2	242540	253470	251100	247470	243960	267370	162090	156470	161300	195750	226440	207600	249030	252930	159960	209930	0.0224186	0	1	-0.638608	6.40605	6.23792e-06	-0.26883	2.76054	0.00433283	0.392197	4.58335	0.00130874	111.276	116.29	115.203	113.537	111.927	122.667	74.3657	71.7873	74.0033	89.8087	103.889	95.2454
P53801	PTTG_HUMAN	PTTG1IP	Pituitary tumor-transforming gene 1 protein-interacting protein	3	431960	420830	433840	360900	329430	356990	474320	454260	471570	343490	353320	365440	428880	349110	466720	354090	-0.296892	3.55456	0.0047979	0.121983	1.43607	0.0636264	0.0204344	0.251053	0.626785	-0.398441	4.58335	0.00130874	108.072	105.288	108.543	90.2937	82.4202	89.3154	118.67	113.651	117.982	85.9378	88.3972	91.4295
Q8WTV0	SCRB1_HUMAN	SCARB1	Scavenger receptor class B member 1	4	457720	434660	498910	640720	631940	623650	527280	496990	468470	740110	693540	657820	463760	632100	497580	697160	0.446774	4.57778	0.001002	0.10155	0.745182	0.248526	0.141337	0.745182	0.242044	0.486561	4.57778	0.00130874	79.93	75.9031	87.1229	111.887	110.353	108.906	92.0771	86.7876	81.8073	129.243	121.11	114.873
Q9NPF0	CD320_HUMAN	CD320	CD320 antigen	1	29499	25617	22266	51293	39900	38437	70004	68753	53387	127180	130810	125530	25794	43210	64048	127840	0.74433	3.63014	0.00426334	1.31212	5.80594	1.76382e-05	1.5649	6.45065	5.61676e-06	0.997114	4.58455	0.00130874	45.2279	39.276	34.1383	78.6425	61.1747	58.9317	107.33	105.412	81.853	194.993	200.558	192.463
Q5JUR7	TEX30_HUMAN	TEX30	Testis-expressed protein 30	3	459500	457900	436260	360220	395260	312880	459500	468630	398330	653850	641730	665980	451220	356120	442160	653850	-0.341468	2.49518	0.0265931	-0.0292625	0.168044	0.736084	0.876596	6.11726	9.33636e-06	0.564391	4.59694	0.00130874	96.5667	96.2305	91.6827	75.7024	83.0663	65.7537	96.5667	98.4855	83.7115	137.411	134.864	139.96
Q02818	NUCB1_HUMAN	NUCB1	Nucleobindin-1	21	11172000	11933000	11080000	13245000	12859000	12895000	6892100	6808400	6430300	8455200	8924800	8142800	11407000	13011000	6728100	8523500	0.189812	2.53853	0.0246009	-0.761648	7.52786	9.97578e-07	-0.610214	6.49864	5.12985e-06	0.341247	4.54372	0.00134389	112.813	120.497	111.884	133.746	129.848	130.211	69.5951	68.75	64.932	85.379	90.121	82.2245
Q16831	UPP1_HUMAN	UPP1	Uridine phosphorylase 1	13	3101300	2912000	3147800	4078700	3907100	3876000	2592000	2438700	2589600	3472400	3232800	3231000	3057000	3953900	2547500	3312000	0.37116	4.54372	0.00102109	-0.263034	3.81683	0.000627737	-0.255574	3.81683	0.000576662	0.378621	4.54372	0.00134389	96.465	90.5768	97.9113	126.867	121.529	120.562	80.6233	75.855	80.5487	108.008	100.555	100.499
Q13177	PAK2_HUMAN	PAK2	Serine/threonine-protein kinase PAK 2	16	10885000	10948000	10966000	9554000	9937000	9852700	13675000	13928000	15060000	11132000	10862000	11614000	10949000	9785100	14224000	11213000	-0.162141	3.13484	0.00934272	0.377528	4.94398	8.01439e-05	0.196514	3.64168	0.00080107	-0.343155	4.54326	0.00134389	94.3693	94.9155	95.0715	82.83	86.1504	85.4196	118.558	120.751	130.565	96.5107	94.1699	100.689
Q02750	MP2K1_HUMAN	MAP2K1	Dual specificity mitogen-activated protein kinase kinase 1	11	4253300	4184000	4295900	4727000	4955500	4694000	3589500	3479100	3690300	4091500	4423900	4439900	4255400	4799500	3597400	4327400	0.173589	3.13484	0.00934272	-0.24234	3.64168	0.000864455	-0.149384	2.01124	0.0189044	0.266546	4.54326	0.00134389	100.424	98.7882	101.43	111.609	117.004	110.83	84.7515	82.1448	87.1314	96.6042	104.452	104.83
Q14116	IL18_HUMAN	IL18	Interleukin-18	7	243420	223180	242730	423560	407400	419650	816920	643380	814700	1128400	1061700	1169100	242950	420850	760960	1120600	0.792647	5.68198	0.000144481	1.64716	8.67944	1.61618e-07	1.41289	8.11714	4.03036e-07	0.558379	4.56173	0.00134389	38.4644	35.2661	38.3554	66.9295	64.376	66.3117	129.087	101.665	128.736	178.306	167.766	184.737
Q8IVM0	CCD50_HUMAN	CCDC50	Coiled-coil domain-containing protein 50	9	2444200	2295100	2380600	2210300	2219500	2091300	2930700	2705700	2727500	2240900	2075900	2295800	2382600	2182000	2803500	2209100	-0.126886	1.09847	0.22748	0.234692	3.41654	0.00133562	0.0178076	2.34332e-14	1	-0.34377	4.54372	0.00134389	102.491	96.239	99.8242	92.6831	93.0689	87.6932	122.891	113.456	114.371	93.9663	87.0474	96.2684
O76031	CLPX_HUMAN	CLPX	ATP-dependent Clp protease ATP-binding subunit clpX-like mitochondrial	20	3784200	4154200	4283000	4454400	4271700	4216000	4372200	4501300	4401600	5633800	5706400	5485700	4076100	4314100	4428100	5608600	0.0818702	0.843613	0.330629	0.119498	2.01124	0.0203707	0.378581	5.3159	3.71284e-05	0.340953	4.54326	0.00134389	82.1692	90.2033	93	96.7218	92.7547	91.5452	94.9369	97.7401	95.5753	122.331	123.907	119.115
P27105	STOM_HUMAN	STOM	Erythrocyte band 7 integral membrane protein	10	2080300	1961500	2108400	2713500	2505100	2632400	2570200	2647200	2480600	3135300	3320200	3164600	2055200	2620600	2576300	3211500	0.350618	4.54372	0.00102109	0.326022	3.81683	0.000627737	0.29335	3.81683	0.000576662	0.317947	4.54372	0.00134389	79.7068	75.1549	80.7834	103.968	95.983	100.86	98.4773	101.428	95.0443	120.129	127.214	121.252
O94855	SC24D_HUMAN	SEC24D	Protein transport protein Sec24D	17	7404900	7273600	7409300	6822100	6969000	7294800	8305200	9012900	9191200	6676300	6930900	7054100	7366600	7046000	8841200	6892400	-0.0641944	0.73176	0.385259	0.263243	3.72148	0.000748172	-0.031798	2.56029e-14	1	-0.359236	4.52491	0.0013929	98.3557	96.6117	98.4142	90.6147	92.5659	96.8933	110.314	119.714	122.082	88.6781	92.0598	93.6962
P24844	MYL9_HUMAN	MYL9	Myosin regulatory light polypeptide 9	5	304980	296770	289150	263770	182410	178650	3282800	3154500	3267800	1709800	1604700	1850000	301560	247040	3235100	1721500	-0.2877	2.75243	0.0179476	3.42329	10.0908	3.50642e-08	2.80085	9.59811	4.47773e-08	-0.910144	4.51394	0.00141942	22.3356	21.7343	21.1763	19.3175	13.359	13.0837	240.42	231.024	239.321	125.219	117.522	135.487
P42574	CASP3_HUMAN	CASP3	Caspase-3	10	2621100	2551500	2624300	2100000	2035700	1962800	5011600	4964800	5531800	3822500	3451200	3828900	2599000	2032900	5169400	3704200	-0.354417	3.31643	0.00716689	0.99204	7.57904	9.36553e-07	0.865623	6.97438	2.37515e-06	-0.480835	4.49698	0.00145737	77.6503	75.5884	77.7451	62.2127	60.3078	58.1481	148.469	147.083	163.88	113.242	102.242	113.432
Q9BZF9	UACA_HUMAN	UACA	Uveal autoantigen with coiled-coil domains and ankyrin repeats	33	7142800	6984700	7601200	7688900	7635300	8023700	7249900	6972500	7532500	9302100	10173000	10075000	7245700	7790700	7269600	9850500	0.104628	0.792173	0.361657	0.00475091	0.203846	0.691956	0.338444	3.31643	0.00150785	0.438321	4.49698	0.00145737	88.9315	86.9631	94.6388	95.7307	95.0634	99.8992	90.2649	86.8112	93.7835	115.816	126.659	125.439
Q2V2M9	FHOD3_HUMAN	FHOD3	FH1/FH2 domain-containing protein 3	1	112640	141880	129170	143280	125940	118880	69406	67498	67016	47777	46109	44211	127890	129370	67973	46032	0.0165996	1.47542e-14	1	-0.91187	6.44202	5.94995e-06	-1.49079	8.45081	2.52275e-07	-0.562325	4.46829	0.00154718	121.357	152.86	139.166	154.368	135.686	128.08	74.777	72.7214	72.2021	51.4743	49.6772	47.6323
P07093	GDN_HUMAN	SERPINE2	Glia-derived nexin	8	1243400	1135400	1302500	2383800	2103000	2823600	1213600	1058300	1215800	1829800	1844600	1817500	1227600	2437500	1162600	1833000	0.989562	6.03648	8.57793e-05	-0.0784857	0.299146	0.582454	-0.411195	2.73773	0.00455557	0.656852	4.44889	0.0016078	74.7112	68.2219	78.2623	143.234	126.361	169.659	72.9206	63.5893	73.0528	109.946	110.835	109.207
Q14126	DSG2_HUMAN	DSG2	Desmoglein-2	30	10292000	9113000	10290000	16851000	15147000	16645000	7577200	6648900	6934900	10259000	10380000	9947500	9922300	16234000	7095100	10216000	0.710272	5.90921	0.000103091	-0.483852	4.16333	0.00033643	-0.668188	5.72123	1.84851e-05	0.525936	4.41616	0.00166142	94.9406	84.0647	94.9222	155.445	139.727	153.545	69.8974	61.3341	63.9724	94.6362	95.7524	91.7627
P16070	CD44_HUMAN	CD44	CD44 antigen	11	79318000	84478000	75673000	90429000	93915000	95796000	52294000	50420000	44191000	65888000	68323000	61518000	79846000	93387000	49003000	65263000	0.226002	2.4097	0.0317963	-0.70435	6.30403	7.45037e-06	-0.516956	4.95805	7.11179e-05	0.413395	4.41619	0.00166142	110.388	117.57	105.316	125.852	130.703	133.321	72.7786	70.1705	61.5015	91.6976	95.0864	85.6158
Q86WR7	PRSR2_HUMAN	PROSER2	Proline and serine-rich protein 2	6	628550	617860	543760	621940	606530	622320	407000	342960	374380	485190	497470	524150	596720	616930	374780	502270	0.0480527	0	1	-0.67101	6.30403	7.45037e-06	-0.296644	2.78616	0.0041444	0.422419	4.41619	0.00166142	120.256	118.211	104.034	118.992	116.043	119.064	77.8685	65.6162	71.6276	92.8281	95.1775	100.282
Q0VF96	CGNL1_HUMAN	CGNL1	Cingulin-like protein 1	21	3533500	3649000	3858100	2164400	1989800	1939800	3609100	3234000	3067300	2341900	2187000	2236100	3684300	2036200	3311100	2257400	-0.855511	6.75264	2.79614e-05	-0.15408	1.70203	0.0370368	0.148783	1.70203	0.0352912	-0.552649	4.41616	0.00166142	125.413	129.512	136.933	76.8199	70.6229	68.8483	128.096	114.783	108.866	83.1198	77.622	79.3647
Q16825	PTN21_HUMAN	PTPN21	Tyrosine-protein phosphatase non-receptor type 21	2	245860	274950	254620	175770	176190	173320	228370	246820	265300	184620	182560	168280	258480	175090	246830	178480	-0.561956	5.67683	0.000144481	-0.0665349	0.847592	0.203629	0.0276657	0.504146	0.385738	-0.467755	4.41619	0.00166142	114.502	128.049	118.581	81.8595	82.0551	80.7184	106.356	114.949	123.555	85.9811	85.0217	78.3712
Q52LW3	RHG29_HUMAN	ARHGAP29	Rho GTPase-activating protein 29	38	8158400	8657700	8685100	13137000	14112000	12729000	11507000	11283000	11351000	15043000	16021000	16110000	8507300	13328000	11384000	15725000	0.647687	5.89504	0.000105301	0.420234	4.12343	0.00035357	0.2386	2.01987	0.0187173	0.466052	4.41619	0.00166142	66.6926	70.7742	70.9982	107.391	115.362	104.056	94.0664	92.2353	92.7911	122.972	130.967	131.695
Q9GZX9	TWSG1_HUMAN	TWSG1	Twisted gastrulation protein homolog 1	3	305980	282320	292440	429930	399760	403060	465480	415970	422940	639720	544970	569150	293580	410910	434800	584620	0.485069	4.69405	0.000822331	0.566598	5.4485	3.18115e-05	0.508677	5.20921	4.49965e-05	0.427147	4.41619	0.00166142	70.9969	65.507	67.8552	99.7571	92.7568	93.5225	108.006	96.518	98.1352	148.435	126.45	132.061
Q5TC84	OGRL1_HUMAN	OGFRL1	Opioid growth factor receptor-like protein 1	6	815540	794980	817250	1105500	1190900	867750	1229300	1224600	1136000	1839000	2196700	2048600	809260	1054700	1196600	2028100	0.382158	2.20809	0.0434596	0.564266	3.20901	0.00202759	0.943296	5.12475	5.17058e-05	0.761188	4.40435	0.00169711	64.1059	62.4897	64.2403	86.8983	93.6112	68.2099	96.6297	96.2602	89.2958	144.555	172.673	161.031
Q14644	RASA3_HUMAN	RASA3	Ras GTPase-activating protein 3	5	304570	336320	336260	331150	369060	311200	340050	367400	301730	528480	591390	517430	329780	339890	339270	545770	0.043564	0	1	0.04093	0.124109	0.801318	0.683225	4.55606	0.000144775	0.685859	4.38285	0.00177278	78.8524	87.0724	87.0569	85.7339	95.5487	80.5689	88.0381	95.1189	78.1171	136.822	153.109	133.961
O60711	LPXN_HUMAN	LPXN	Leupaxin	6	1389400	1461600	1387400	808700	869260	707850	451340	388670	415510	302230	290620	296710	1413600	795270	418510	300350	-0.829857	6.27813	5.64051e-05	-1.75604	9.225	8.45125e-08	-1.4048	8.3018	3.15831e-07	-0.478617	4.37095	0.00181138	190.127	200.007	189.853	110.663	118.951	96.863	61.7619	53.1861	56.8589	41.3575	39.7688	40.6021
Q2M1Z3	RHG31_HUMAN	ARHGAP31	Rho GTPase-activating protein 31	4	181220	180120	176610	113140	132770	112950	236030	264290	204500	139350	149190	150050	179320	119620	234940	146200	-0.584078	4.15168	0.00194656	0.389756	2.30133	0.0117251	0.289485	2.03847	0.0181673	-0.684349	4.34911	0.00188279	106.589	105.942	103.877	66.5458	78.0916	66.434	138.826	155.448	120.281	81.9617	87.7494	88.2552
Q96SI1	KCD15_HUMAN	KCTD15	BTB/POZ domain-containing protein KCTD15	1	224680	236090	232760	323870	281470	274140	216120	194850	195070	286640	348460	285150	231180	293160	202010	306750	0.342672	2.88165	0.0147476	-0.19459	1.13154	0.116199	0.0653751	0.15578	0.747151	0.602637	4.34916	0.00188279	86.9925	91.4103	90.121	125.397	108.981	106.143	83.6782	75.4428	75.528	110.982	134.918	110.406
Q96DH6	MSI2H_HUMAN	MSI2	RNA-binding protein Musashi homolog 2	5	1368300	1351200	1417200	1710900	1728600	1799800	849930	826470	967590	1137100	1187100	1178700	1379500	1747900	884180	1169100	0.341477	3.68747	0.00392243	-0.641733	6.13345	1.00033e-05	-0.580224	5.68233	1.90723e-05	0.402986	4.33671	0.00191515	105.777	104.455	109.557	132.261	133.63	139.134	65.704	63.8904	74.7997	87.9037	91.769	91.1196
P31327	CPSM_HUMAN	CPS1	Carbamoyl-phosphate synthase [ammonia] mitochondrial	13	1685300	1765700	1853000	1742200	1557000	1861400	2442300	2491300	2571800	1795000	1839400	1965100	1776100	1723300	2504500	1870800	-0.0435389	0.542961	0.500709	0.49581	4.91769	8.32915e-05	0.118481	1.3212	0.0758542	-0.420867	4.33671	0.00191515	85.8041	89.8975	94.3423	88.7011	79.2719	94.7699	124.345	126.84	130.939	91.3893	93.6498	100.05
Q9NP81	SYSM_HUMAN	SARS2	Serine--tRNA ligase mitochondrial	15	14340000	13689000	14799000	10214000	8568500	8781200	19156000	19701000	18986000	13434000	13503000	14553000	14278000	9191500	19285000	13832000	-0.635422	5.49393	0.000201171	0.433685	4.05241	0.000405133	0.589638	5.27985	4.00657e-05	-0.479469	4.32134	0.00195069	101.388	96.785	104.633	72.2158	60.5816	62.0855	135.438	139.291	134.236	94.9821	95.4699	102.894
O00635	TRI38_HUMAN	TRIM38	E3 ubiquitin-protein ligase TRIM38	2	547680	514980	571310	707990	767030	789070	397320	399360	467730	590610	572750	553770	544660	754690	421470	572380	0.470528	4.05241	0.00217162	-0.369926	3.77025	0.000689228	-0.398911	3.47424	0.0011019	0.441543	4.32134	0.00195069	95.5311	89.8273	99.6529	123.494	133.792	137.636	69.304	69.6599	81.5856	103.019	99.9041	96.5934
P36405	ARL3_HUMAN	ARL3	ADP-ribosylation factor-like protein 3	10	7577900	7156400	7482300	6355500	6172700	7540900	8258800	9302900	9683500	6482100	6315700	6692400	7408700	6701800	9087900	6504100	-0.144672	1.43341	0.142458	0.294727	2.50146	0.00781151	-0.0431992	0.19293	0.697374	-0.482598	4.32134	0.00195069	102.15	96.4679	100.861	85.6718	83.2077	101.651	111.328	125.403	130.533	87.3784	85.1353	90.2132
O15254	ACOX3_HUMAN	ACOX3	Peroxisomal acyl-coenzyme A oxidase 3	15	2354300	2406600	2402300	2360100	2434200	2373200	2116100	2158000	2062300	1842400	1872700	1830400	2391000	2390800	2118500	1855700	-0.000120682	0	1	-0.174571	4.30079	0.000256373	-0.36553	7.06302	2.07044e-06	-0.19108	4.30079	0.0020225	107.779	110.173	109.976	108.044	111.436	108.644	96.874	98.7922	94.4111	84.3442	85.7313	83.7948
Q13416	ORC2_HUMAN	ORC2	Origin recognition complex subunit 2	13	1792400	1843400	1853200	1846000	1843600	1766800	1579900	1621500	1628100	1779400	1790800	1802000	1832000	1818800	1610600	1792400	-0.0104326	3.99714e-14	1	-0.185821	4.30079	0.000256373	-0.0210943	3.99714e-14	1	0.154294	4.30079	0.0020225	101.71	104.604	105.161	104.752	104.616	100.258	89.652	92.0126	92.3871	100.973	101.62	102.255
Q99607	ELF4_HUMAN	ELF4	ETS-related transcription factor Elf-4	1	33516	35143	43636	22829	17669	21323	44431	47076	56676	24851	26823	27352	37432	20607	49394	26342	-0.861138	4.00175	0.00230822	0.400064	1.84851	0.0283518	0.35423	1.47893	0.0557481	-0.906971	4.27976	0.00211114	100.216	105.081	130.476	68.2609	52.832	63.7578	132.853	140.762	169.467	74.3069	80.2033	81.7851
P52630	STAT2_HUMAN	STAT2	Signal transducer and activator of transcription 2	16	2862300	2474000	2582600	3177900	2910100	3003800	2288800	2152600	2900600	1457900	1378200	1439300	2642000	3030600	2447300	1438600	0.197973	1.21754	0.19307	-0.11044	0.412452	0.470366	-1.07494	5.71649	1.8663e-05	-0.766525	4.27106	0.00214202	119.979	103.702	108.254	133.208	121.982	125.91	95.9393	90.2302	121.584	61.1106	57.7698	60.3309
P13591	NCAM1_HUMAN	NCAM1	Neural cell adhesion molecule 1	17	623570	741830	725210	699420	725960	589170	1638600	1528500	1600800	1099900	1022400	1069500	702110	673990	1596300	1069600	-0.0589699	0.367054	0.661309	1.18496	7.25402	1.52997e-06	0.666272	5.08771	5.58062e-05	-0.57766	4.24477	0.00226326	62.0218	73.7842	72.1311	69.566	72.2057	58.6003	162.979	152.028	159.219	109.399	101.69	106.375
Q9H4G4	GAPR1_HUMAN	GLIPR2	Golgi-associated plant pathogenesis-related protein 1	3	420820	393350	418750	376410	297960	406120	448490	458280	461910	326020	294540	311310	410970	360170	456230	310620	-0.190355	1.66229	0.0990403	0.150728	0.816518	0.216009	-0.213527	1.3727	0.068877	-0.554611	4.23838	0.0022843	109.447	102.303	108.909	97.8968	77.4935	105.624	116.643	119.19	120.134	84.7914	76.604	80.9656
Q92845	KIFA3_HUMAN	KIFAP3	Kinesin-associated protein 3	4	1510000	1488700	1494800	1225900	1240900	1341900	1313800	1416800	1439700	1028200	1006600	1017300	1500300	1269600	1390100	1017400	-0.240877	2.27173	0.0380489	-0.110062	0.792173	0.226962	-0.319487	2.98302	0.00283944	-0.450302	4.22367	0.00235024	116.718	115.072	115.543	94.758	95.9174	103.724	101.552	109.514	111.284	79.4764	77.8068	78.6339
Q8IXM2	BAP18_HUMAN	BAP18	Chromatin complexes subunit BAP18	3	1697500	1448100	1532000	1031500	905010	883290	1202600	1202800	1252200	882860	714480	751610	1563000	944570	1222800	792710	-0.726588	4.38285	0.00134542	-0.354129	2.07309	0.0183304	-0.252865	1.8301	0.0276418	-0.625323	4.20398	0.00243296	150.845	128.682	136.138	91.6621	80.4218	78.4917	106.867	106.884	111.274	78.4535	63.4908	66.7902
O00469	PLOD2_HUMAN	PLOD2	Procollagen-lysine 2-oxoglutarate 5-dioxygenase 2	26	30049000	27250000	27991000	30507000	25227000	32656000	27768000	26810000	24393000	17704000	15908000	15603000	28447000	29483000	26347000	16431000	0.0516068	0.45405	0.581763	-0.110638	0.45405	0.434371	-0.843463	5.19716	4.61261e-05	-0.681218	4.20398	0.00243296	119.453	108.326	111.272	121.274	100.284	129.817	110.385	106.577	96.9689	70.3782	63.2387	62.0262
P21964	COMT_HUMAN	COMT	Catechol O-methyltransferase	14	13655000	13618000	13719000	14649000	12400000	13382000	31608000	31662000	30796000	25904000	25335000	24159000	13681000	13496000	31371000	25144000	-0.0196418	0	1	1.19726	9.45719	5.90596e-08	0.897682	8.05099	4.31396e-07	-0.319217	4.19201	0.00243581	65.3123	65.1353	65.6184	70.0666	59.3096	64.0065	151.182	151.44	147.298	123.9	121.178	115.553
P20930	FILA_HUMAN	FLG	Filaggrin	12	296030	373610	345230	276950	268650	224870	1071700	1485000	866340	469940	561900	430940	340050	262730	1150400	497090	-0.372166	1.26062	0.187302	1.75832	5.53396	2.76379e-05	0.919926	3.2147	0.00183797	-1.21056	4.20115	0.00243581	53.2495	67.2045	62.0995	49.8174	48.3244	40.4493	192.776	267.12	155.836	84.5322	101.074	77.517
Q70E73	RAPH1_HUMAN	RAPH1	Ras-associated and pleckstrin homology domains-containing protein 1	13	2119400	2255100	2366700	2165400	2170400	2094800	2618600	2648900	2668300	2008100	2144900	2159800	2248100	2143500	2645200	2108500	-0.0687378	1.09847	0.22748	0.234671	2.53853	0.00726902	-0.0237514	0.27502	0.599018	-0.32716	4.19201	0.00243581	92.7514	98.69	103.574	94.7645	94.9833	91.6748	114.598	115.924	116.773	87.8806	93.8673	94.5194
Q96L73	NSD1_HUMAN	NSD1	Histone-lysine N-methyltransferase H3 lysine-36 specific	5	181980	195910	200010	186940	198100	203520	223250	213470	215010	264710	284210	273770	192650	202560	222280	277160	0.0723671	0	1	0.206396	2.06514	0.0184979	0.45237	5.75308	1.73873e-05	0.318341	4.19201	0.00243581	82.6906	89.0203	90.8833	84.9444	90.0154	92.4783	101.443	96.9995	97.6993	120.283	129.143	124.399
Q15904	VAS1_HUMAN	ATP6AP1	V-type proton ATPase subunit S1	7	1890100	1814100	1888200	1898500	1894000	1808200	2000100	1856300	1874500	2403500	2432000	2242600	1864100	1870100	1912000	2359400	0.00463616	0.27502	0.719916	0.0366033	2.34332e-14	1	0.335305	3.81683	0.000576662	0.303338	4.19201	0.00243581	94.4967	90.6971	94.4017	94.9167	94.6917	90.4021	99.9963	92.8069	93.7168	120.164	121.589	112.12
P54687	BCAT1_HUMAN	BCAT1	Branched-chain-amino-acid aminotransferase cytosolic	9	4554900	4551800	4579400	3478300	3340600	3174000	10591000	10838000	11285000	8771800	8425400	9293600	4562100	3331000	10905000	8830300	-0.453743	5.54125	0.000185193	1.25722	10.0866	3.50642e-08	1.40651	10.5244	1.55373e-08	-0.304455	4.13741	0.0025314	65.9463	65.9014	66.301	50.3592	48.3655	45.9535	153.338	156.914	163.385	126.999	121.984	134.554
P21333	FLNA_HUMAN	FLNA	Filamin-A	156	379560000	380630000	372530000	329630000	321930000	314860000	838610000	831710000	833530000	684830000	647340000	683570000	378050000	322650000	834950000	672320000	-0.228607	3.64168	0.00418292	1.14311	9.95205	4.06323e-08	1.05918	9.81777	3.50953e-08	-0.312542	4.11029	0.0025314	68.8156	69.0096	67.5411	59.7631	58.3671	57.0853	152.043	150.792	151.122	124.162	117.365	123.934
Q14012	KCC1A_HUMAN	CAMK1	Calcium/calmodulin-dependent protein kinase type 1	4	1581000	1669300	1719400	880570	874540	837650	360060	371010	369880	317180	296970	299550	1661400	864260	367780	304570	-0.942862	9.38902	9.90411e-07	-2.17548	12.9296	8.55665e-10	-1.50469	11.2121	7.44292e-09	-0.272069	4.11029	0.0025314	198.097	209.161	215.439	110.334	109.579	104.957	45.1151	46.4871	46.3455	39.7423	37.21	37.5332
Q86YB8	ERO1B_HUMAN	ERO1B	ERO1-like protein beta	3	46612	55856	43955	54950	57240	53731	174700	174210	162760	262440	249170	237260	51501	55322	170550	249620	0.103253	1.04946	0.24738	1.72752	8.8457	1.36597e-07	2.17381	9.71743	3.8745e-08	0.549539	4.13497	0.0025314	35.5617	42.6142	33.5346	41.923	43.6701	40.993	133.284	132.91	124.174	200.223	190.099	181.013
Q15293	RCN1_HUMAN	RCN1	Reticulocalbin-1	16	21691000	22352000	21614000	18060000	17739000	18686000	30829000	30793000	30546000	27065000	24778000	25392000	21927000	18202000	30761000	25797000	-0.268611	4.11029	0.00194656	0.488394	6.57423	4.69648e-06	0.503106	6.57423	4.5108e-06	-0.253899	4.11029	0.0025314	89.8969	92.6364	89.5778	74.8485	73.5181	77.4429	127.769	127.62	126.596	112.169	102.691	105.235
Q8N183	NDUF2_HUMAN	NDUFAF2	NADH dehydrogenase [ubiquinone] 1 alpha subcomplex assembly factor 2	5	1718800	1791800	1695600	2024200	1968800	1937500	1222000	1154600	1127300	1426800	1428300	1340800	1738000	1981900	1169500	1398600	0.189456	2.58955	0.0237016	-0.571536	7.33889	1.37172e-06	-0.502901	6.57423	4.5108e-06	0.258092	4.11029	0.0025314	109.498	114.149	108.02	128.954	125.425	123.431	77.8489	73.5551	71.8159	90.8959	90.9914	85.4171
O00592	PODXL_HUMAN	PODXL	Podocalyxin	4	347880	287400	283930	781730	826260	845280	299020	320270	289720	437300	435970	448730	310370	817760	306370	442120	1.39769	8.21581	3.67657e-06	-0.0187141	1.43203e-14	1	-0.887239	6.30931	7.01331e-06	0.529163	4.12805	0.0025314	74.4993	61.5474	60.8042	167.409	176.945	181.019	64.0358	68.5865	62.0442	93.6488	93.364	96.0965
Q8IUC4	RHPN2_HUMAN	RHPN2	Rhophilin-2	18	2340900	2271900	2433800	3181000	3286700	3290200	1933700	1925600	2058300	2349200	2332000	2338500	2348900	3255800	1974000	2339900	0.471027	5.98574	9.13372e-05	-0.250863	3.64168	0.000864455	-0.476565	5.6622	1.93804e-05	0.245325	4.11029	0.0025314	94.4489	91.6649	98.1972	128.345	132.609	132.751	78.0195	77.6927	83.0468	94.7838	94.0898	94.3521
Q9P2Q2	FRM4A_HUMAN	FRMD4A	FERM domain-containing protein 4A	2	360740	369030	357450	343620	377360	422900	78443	91143	121650	162140	187700	199130	362410	381290	97078	182990	0.0732659	0.190839	0.791186	-1.90041	7.12141	1.92388e-06	-1.05912	4.7865	9.27309e-05	0.914549	4.15434	0.0025314	140.946	144.185	139.66	134.257	147.44	165.233	30.6487	35.6108	47.5303	63.3502	73.3369	77.8027
Q8TCX1	DC2L1_HUMAN	DYNC2LI1	Cytoplasmic dynein 2 light intermediate chain 1	2	140320	138910	142510	146190	140950	148790	98897	101990	99922	120650	126170	112380	140580	145310	100270	119730	0.0477426	0.843613	0.330629	-0.487501	6.57423	4.69648e-06	-0.279349	4.54326	0.00014628	0.255895	4.11029	0.0025314	110.948	109.834	112.68	115.59	111.446	117.645	78.196	80.6416	79.0064	95.3957	99.7602	88.8567
P85037	FOXK1_HUMAN	FOXK1	Forkhead box protein K1	13	4618000	4649400	4572000	4501100	4860800	4759900	3162000	3013400	3018300	3657600	3853500	3536900	4614700	4710000	3067100	3682700	0.0294902	0.73176	0.385259	-0.589362	6.63615	4.31254e-06	-0.354963	4.52491	0.000149137	0.263889	4.13741	0.0025314	114.964	115.746	113.819	112.054	121.008	118.497	78.7173	75.0179	75.1399	91.0551	95.932	88.0503
P80303	NUCB2_HUMAN	NUCB2	Nucleobindin-2	18	8295400	8657600	8556500	6402200	6061800	6394300	8813500	8982200	8345800	7282400	7423600	7288300	8513800	6297900	8723900	7338000	-0.434932	5.98574	9.13372e-05	0.03517	0.843613	0.204096	0.220516	3.64168	0.00080107	-0.249586	4.11029	0.0025314	107.612	112.31	110.999	83.0523	78.6365	82.9499	114.333	116.521	108.266	94.4707	96.3024	94.5472
P51784	UBP11_HUMAN	USP11	Ubiquitin carboxyl-terminal hydrolase 11	18	2148900	2074900	2264200	1746100	1716500	1680200	2472200	2451200	2382700	1993500	2010300	2119500	2163500	1717700	2436600	2051200	-0.332889	4.94398	0.000511041	0.171502	2.58955	0.00670639	0.25599	3.64168	0.00080107	-0.248401	4.11029	0.0025314	102.899	99.356	108.421	83.6115	82.1941	80.4559	118.381	117.375	114.095	95.4581	96.2626	101.492
P02792	FRIL_HUMAN	FTL	Ferritin light chain	5	1927900	1605700	1805700	2765400	2330600	3088000	946110	1133300	1272300	2039800	1951000	1777000	1779800	2728000	1117200	1922600	0.616129	3.32716	0.00713761	-0.671828	3.49659	0.00114762	-0.504785	2.60605	0.00600274	0.783171	4.13136	0.0025314	102.173	85.0972	95.6966	146.558	123.515	163.655	50.1409	60.0614	67.428	108.103	103.397	94.1756
Q8TAG9	EXOC6_HUMAN	EXOC6	Exocyst complex component 6	6	934270	902050	893270	969690	982560	942710	708450	685350	732240	826740	836250	878540	909860	968570	711770	847180	0.0902117	0.843613	0.330629	-0.354233	5.3159	4.04145e-05	-0.193188	2.58955	0.00613106	0.251257	4.11029	0.0025314	108.93	105.174	104.15	113.06	114.561	109.914	82.6011	79.9077	85.3748	96.393	97.5018	102.433
P11279	LAMP1_HUMAN	LAMP1	Lysosome-associated membrane glycoprotein 1	8	4882500	4764100	5083700	6493500	6203800	6385700	8422300	8350500	8490500	10133000	10095000	9726500	4912900	6364200	8432200	9986700	0.373404	5.3159	0.000281285	0.779334	8.38576	2.53697e-07	0.650029	7.78666	6.57078e-07	0.244099	4.11029	0.0025314	65.8085	64.2126	68.5203	87.5222	83.6175	86.0692	113.519	112.552	114.439	136.577	136.065	131.098
Q9H4L5	OSBL3_HUMAN	OSBPL3	Oxysterol-binding protein-related protein 3	15	2421500	2433300	2373800	2457500	2436400	2344700	3086300	2894300	2965500	2663400	2609300	2532700	2413100	2419500	2990000	2607100	0.00382124	0	1	0.309258	5.49965	2.95264e-05	0.107737	1.68849	0.0362669	-0.1977	4.13963	0.0025314	93.0788	93.5324	91.2453	94.4626	93.6516	90.1268	118.633	111.253	113.989	102.377	100.298	97.3532
Q96MV1	TLCD4_HUMAN	TLCD4	TLC domain-containing protein 4	2	317590	356250	346360	371330	336900	331140	205540	252610	211590	303880	369030	333150	340070	346460	223250	335350	0.0268571	0.137394	0.850049	-0.607172	4.34911	0.000235178	-0.0470212	0.308081	0.563368	0.587007	4.15168	0.0025314	102.027	114.446	111.269	119.291	108.23	106.38	66.0304	81.1518	67.974	97.6225	118.552	107.026
P50552	VASP_HUMAN	VASP	Vasodilator-stimulated phosphoprotein	15	10940000	9778000	9731300	9072500	8149500	8292400	11048000	10270000	10732000	8351400	7723200	8611900	10161000	8512000	10683000	8234200	-0.255472	2.4097	0.0317963	0.0722744	0.847592	0.203629	-0.0478697	0.504146	0.385738	-0.375616	4.12343	0.0025314	116.486	104.113	103.616	96.6014	86.7736	88.2951	117.636	109.352	114.271	88.9234	82.2345	91.6971
P39060	COIA1_HUMAN	COL18A1	Collagen alpha-1(XVIII) chain	14	2159400	2037500	2525600	3207000	2699300	3661500	2265000	2074700	2247600	3748500	3363300	3458200	2247500	3192400	2198800	3534100	0.50632	3.15231	0.00934272	-0.0316047	0.121328	0.805049	0.146701	0.637436	0.297434	0.684626	4.1302	0.0025314	77.4728	73.0994	90.611	115.058	96.8428	131.364	81.2614	74.434	80.6372	134.485	120.665	124.07
Q5R372	RBG1L_HUMAN	RABGAP1L	Rab GTPase-activating protein 1-like	4	955140	908560	927840	999030	994810	999340	1105300	1091600	1181600	916080	926870	1010700	930510	997730	1126200	951220	0.100628	0.73176	0.385259	0.275369	4.13741	0.000350404	-0.0688704	0.73176	0.246811	-0.243612	4.13741	0.0025314	95.3799	90.7285	92.6537	99.7628	99.3413	99.7937	110.375	109.007	117.994	91.4794	92.5569	100.928
Q9UJ70	NAGK_HUMAN	NAGK	N-acetyl-D-glucosamine kinase	11	8591200	7760100	8088300	8145100	8247800	8905300	6603100	6850400	7466000	5442300	4965500	5372200	8146600	8432700	6975200	5262300	0.0497966	0.847592	0.330629	-0.223963	2.01987	0.0201496	-0.680301	6.30403	7.04372e-06	-0.406541	4.12343	0.0025314	119.271	107.733	112.289	113.078	114.503	123.631	91.6701	95.1034	103.65	75.5549	68.9355	74.5817
Q8NCC5	SPX3_HUMAN	SLC37A3	Sugar phosphate exchanger 3	1	31836	46189	38108	51154	54807	49386	36995	37082	35448	55261	57429	67003	38711	51782	36508	59898	0.419707	2.38732	0.0332536	-0.0845309	0.257391	0.632166	0.210057	1.24598	0.0893994	0.714295	4.16776	0.0025314	68.1351	98.8532	81.5583	109.479	117.297	105.695	79.1763	79.3625	75.8654	118.269	122.909	143.399
P41240	CSK_HUMAN	CSK	Tyrosine-protein kinase CSK	15	5265100	5220400	5082100	5432300	5638500	5489800	5228600	5268800	5306800	5797000	5783500	6202600	5190600	5520200	5270600	5930600	0.0888192	1.68849	0.0945218	0.0220659	0	1	0.103458	2.36663	0.0094686	0.170211	4.13963	0.0025314	96.1435	95.3273	92.8019	99.1967	102.962	100.247	95.477	96.2111	96.905	105.856	105.61	113.263
Q5T5P2	SKT_HUMAN	KIAA1217	Sickle tail protein homolog	20	1541500	1705600	1594100	1317600	1462600	1451100	1322400	1183700	1300300	954910	886110	954810	1617100	1410400	1273000	935320	-0.197305	2.01987	0.0576975	-0.345176	3.81473	0.000627737	-0.592572	5.4485	2.90231e-05	-0.4447	4.12343	0.0025314	118.012	130.574	122.038	100.871	111.971	111.091	101.238	90.6197	99.5462	73.1044	67.8373	73.0968
O60678	ANM3_HUMAN	PRMT3	Protein arginine N-methyltransferase 3	9	4082700	4127800	4165200	4481300	4627000	4255700	4088200	3928300	4148300	5056800	4928700	5172000	4125200	4454600	4054900	5052500	0.110832	0.73176	0.385259	-0.0247977	0.306612	0.573624	0.181702	2.7976	0.0040859	0.317331	4.13741	0.0025314	92.3305	93.3504	94.1962	101.345	104.64	96.2429	92.4549	88.8387	93.814	114.36	111.463	116.965
Q9Y6M5	ZNT1_HUMAN	SLC30A1	Zinc transporter 1	9	2530600	2678700	2473900	4344100	4327100	3569600	3960900	3936600	3263300	5622400	6274800	5585000	2562900	4084200	3731700	5836500	0.672276	4.1302	0.00194656	0.542056	3.15231	0.00224657	0.51505	3.15231	0.0020485	0.64527	4.1302	0.0025314	62.5264	66.1857	61.1255	107.335	106.915	88.1982	97.8665	97.266	80.6301	138.919	155.039	137.995
Q15283	RASA2_HUMAN	RASA2	Ras GTPase-activating protein 2	4	275460	299440	291840	273570	277180	271810	277150	251490	256700	320130	383070	356550	289670	274190	261780	356440	-0.0792343	0.504146	0.535304	-0.146055	1.62232	0.0435938	0.378483	3.14637	0.0020485	0.445304	4.12343	0.0025314	93.5245	101.666	99.0858	92.8828	94.1085	92.2852	94.0983	85.3862	87.1551	108.691	130.06	121.056
Q8TDW0	LRC8C_HUMAN	LRRC8C	Volume-regulated anion channel subunit LRRC8C	7	860190	848290	903250	1069700	1032500	989970	1102800	1088100	985390	1346100	1514200	1362600	870580	1030700	1058700	1407700	0.243576	2.4097	0.0317963	0.282245	3.14637	0.00224697	0.449715	4.69405	0.000111682	0.411046	4.12343	0.0025314	78.7774	77.6876	82.7209	97.9647	94.5578	90.6629	100.996	99.6498	90.2434	123.278	138.673	124.789
Q86XJ1	GA2L3_HUMAN	GAS2L3	GAS2-like protein 3	3	289080	272550	291320	352670	357670	373150	379120	334860	299570	470470	455800	481870	284320	361160	337850	469380	0.345123	2.71208	0.0192913	0.248867	2.04616	0.0192449	0.378118	3.62147	0.000821793	0.474374	4.16333	0.0025314	79.5974	75.0459	80.2142	97.1068	98.4835	102.746	104.39	92.2028	82.4858	129.543	125.503	132.682
P17936	IBP3_HUMAN	IGFBP3	Insulin-like growth factor-binding protein 3	3	194280	211850	230140	308750	254100	416910	331120	355900	287010	611960	627750	598120	217230	328980	324680	612610	0.598777	2.60233	0.0237016	0.579795	2.44404	0.00881672	0.896969	4.0255	0.000386572	0.91595	4.15162	0.0025314	52.6517	57.4134	62.3701	83.6742	68.8635	112.987	89.7366	96.4523	77.7824	165.847	170.126	162.096
O95716	RAB3D_HUMAN	RAB3D	Ras-related protein Rab-3D	2	49028	43396	45460	107000	94248	116380	187180	153450	194050	256430	322830	328880	45962	109620	183790	305720	1.254	5.68714	0.000144481	1.99954	7.7887	6.6442e-07	1.4797	6.80902	3.07795e-06	0.734153	4.08087	0.0026967	30.9923	27.4321	28.7368	67.6383	59.5774	73.5677	118.323	97.0009	122.666	162.098	204.072	207.896
P48552	NRIP1_HUMAN	NRIP1	Nuclear receptor-interacting protein 1	2	213400	232310	218190	225090	243000	224420	113870	87071	104020	182170	152690	150170	221300	230840	101650	161680	0.0608898	0.431912	0.600041	-1.12239	5.99071	1.30262e-05	-0.513752	3.29651	0.00156984	0.669531	4.05982	0.00281808	119.307	129.879	121.985	125.842	135.855	125.468	63.6619	48.6793	58.155	101.847	85.3652	83.9564
P54852	EMP3_HUMAN	EMP3	Epithelial membrane protein 3	2	746320	797310	803390	698210	857310	791080	608740	602170	601610	469400	413100	441170	782340	782200	604170	441220	-0.000258194	3.4764e-14	1	-0.372841	3.47424	0.00118997	-0.826039	6.4432	5.64021e-06	-0.453456	4.05241	0.00285386	114.381	122.196	123.128	107.008	131.392	121.241	93.2958	92.2888	92.203	71.9404	63.3119	67.6139
Q02952	AKA12_HUMAN	AKAP12	A-kinase anchor protein 12	66	17611000	17154000	15277000	23085000	26548000	23561000	9413800	8248600	7675800	12311000	13162000	12248000	16725000	24445000	8500100	12597000	0.547533	4.23838	0.0017513	-0.976454	6.3294	7.17568e-06	-0.956459	6.4694	5.43874e-06	0.567528	4.01962	0.00295979	113.439	110.496	98.4051	148.699	171.006	151.766	60.638	53.1324	49.4428	79.2999	84.7816	78.8941
P51397	DAP1_HUMAN	DAP	Death-associated protein 1	6	6435100	6424400	6034600	5585100	5571900	5656000	8070400	8841700	9285000	6845400	6408400	7009600	6299900	5605900	8732400	6760900	-0.168383	1.74245	0.0881355	0.471049	4.91769	8.32915e-05	0.270269	2.96197	0.00291058	-0.369163	4.02122	0.00295979	93.9801	93.8238	88.1311	81.5665	81.3737	82.6019	117.863	129.127	135.601	99.9723	93.5902	102.37
Q8TD30	ALAT2_HUMAN	GPT2	Alanine aminotransferase 2	15	2306000	2326100	2435500	2243000	2121300	2032600	3050300	3093100	3334900	2543600	2420400	2464500	2355900	2132300	3159400	2481700	-0.143868	0.914103	0.304341	0.423372	4.91769	8.32915e-05	0.218918	2.1621	0.0140616	-0.348322	4.02122	0.00295979	91.1123	91.9065	96.229	88.6231	83.8147	80.31	120.52	122.211	131.765	100.5	95.6324	97.3748
P15291	B4GT1_HUMAN	B4GALT1	Beta-1 4-galactosyltransferase 1	8	3066200	3230300	3108400	2116900	2130600	1876100	3061800	2973900	2861200	2245300	2306100	2260700	3140000	2043600	2974200	2273000	-0.619652	6.13345	7.53772e-05	-0.0782629	0.914103	0.178118	0.153485	1.74245	0.0325283	-0.387904	4.02122	0.00295979	117.789	124.093	119.41	81.3215	81.8478	72.0711	117.62	114.243	109.914	86.254	88.5897	86.8456
Q9BZQ8	NIBA1_HUMAN	NIBAN1	Protein Niban 1	30	7934400	7341600	8277400	10133000	9309900	10827000	14529000	14324000	16220000	20476000	21185000	22070000	7892100	10120000	15044000	21268000	0.358728	3.4871	0.00552581	0.930707	6.88477	2.89532e-06	1.07148	7.16501	1.80316e-06	0.499496	4.02006	0.00295979	58.5466	54.1725	61.0776	74.7697	68.6962	79.8906	107.207	105.694	119.685	151.089	156.321	162.851
Q4J6C6	PPCEL_HUMAN	PREPL	Prolyl endopeptidase-like	12	1224600	1311800	1269700	1458300	1456000	1390900	1176300	1132600	1093100	1562900	1400800	1467200	1272500	1443100	1143300	1479800	0.181506	2.1621	0.0461338	-0.154462	1.3212	0.0795002	0.0362309	0.232117	0.647166	0.372198	4.02122	0.00295979	92.1664	98.7293	95.5608	109.755	109.582	104.683	88.5313	85.2423	82.2694	117.628	105.428	110.425
Q9NUY8	TBC23_HUMAN	TBC1D23	TBC1 domain family member 23	11	3077900	3135200	3415300	2911800	2646400	2954800	3318900	3412200	3502600	2547300	2603200	2732600	3210800	2840300	3413300	2630100	-0.176889	2.1621	0.0461338	0.0882344	0.542961	0.364287	-0.110926	0.914103	0.172371	-0.37605	4.02122	0.00295979	101.866	103.762	113.033	96.3688	87.5852	97.7919	109.842	112.93	115.922	84.3053	86.1554	90.438
Q9P289	STK26_HUMAN	STK26	Serine/threonine-protein kinase 26	9	2214400	2187800	2309300	1772900	1740200	1814300	1740200	1440700	1734000	1237100	1279100	1260800	2237800	1775800	1641100	1261700	-0.333612	3.68747	0.00392243	-0.447418	4.91769	8.32915e-05	-0.4931	5.18565	4.6358e-05	-0.379294	4.02122	0.00295979	128.18	126.641	133.674	102.624	100.731	105.021	100.731	83.3948	100.372	71.6094	74.0406	72.9813
Q86U38	NOP9_HUMAN	NOP9	Nucleolar protein 9	15	2331700	2483400	2479100	2415000	2383800	2147700	2646800	2597400	2416800	3118700	3341100	3180400	2438100	2315500	2555300	3213400	-0.0744335	0.542961	0.500709	0.0677354	0.542961	0.364287	0.472777	5.18565	4.6358e-05	0.330608	4.02122	0.00295979	88.7087	94.48	94.3164	91.8778	90.6908	81.7085	100.697	98.8171	91.9463	118.65	127.111	120.997
P49418	AMPH_HUMAN	AMPH	Amphiphysin	5	42756	29962	39056	32175	22588	30690	420230	410770	463590	226380	207090	239250	38846	33921	431530	224240	-0.195587	1.66355	0.0990403	3.47362	9.51889	5.85293e-08	2.72479	8.84976	1.46841e-07	-0.944417	3.96579	0.00333616	23.7035	16.6107	21.6523	17.8375	12.5226	17.0143	232.972	227.727	257.01	125.503	114.809	132.638
P12109	CO6A1_HUMAN	COL6A1	Collagen alpha-1(VI) chain	14	8104300	7932500	8986800	5073300	4946800	5583700	988200	915750	967210	1290300	1298800	1240500	8341800	5203500	963990	1283600	-0.680876	6.08917	7.69644e-05	-3.11327	12.5536	1.01697e-09	-2.01929	10.6526	1.34943e-08	0.413106	3.93631	0.00351099	205.484	201.128	227.859	128.633	125.426	141.574	25.0557	23.2187	24.5235	32.7154	32.9309	31.4527
Q5T0D9	TPRGL_HUMAN	TPRG1L	Tumor protein p63-regulated gene 1-like protein	6	1031300	1036600	1031100	1047000	1076500	1051200	694070	703290	649440	818590	967500	919890	1033000	1061100	686020	901990	0.0387204	1.82258e-14	1	-0.590518	5.68358	2.13764e-05	-0.234377	2.27173	0.0112335	0.394861	3.93631	0.00351099	112.235	112.812	112.214	113.944	117.154	114.401	75.5349	76.5383	70.6779	89.0863	105.292	100.111
Q6ZW31	SYDE1_HUMAN	SYDE1	Rho GTPase-activating protein SYDE1	6	347220	370200	353740	427480	439400	403970	515570	499550	460050	602740	675590	645210	357060	423610	491720	641180	0.24657	2.27173	0.0380489	0.461671	4.49698	0.000173315	0.597993	5.68358	1.90723e-05	0.382892	3.93631	0.00351099	72.5804	77.384	73.9433	89.3574	91.8491	84.4431	107.771	104.422	96.1656	125.993	141.221	134.87
P31321	KAP1_HUMAN	PRKAR1B	cAMP-dependent protein kinase type I-beta regulatory subunit	7	933640	899400	897160	1154600	1072400	996810	1286200	1290200	1162900	1593700	1667200	1641200	915180	1082000	1250400	1641900	0.241573	1.89859	0.0720868	0.450262	4.22367	0.00029699	0.601666	5.68358	1.90723e-05	0.392977	3.93631	0.00351099	76.7617	73.9465	73.7624	94.9285	88.1702	81.9554	105.748	106.077	95.6109	131.03	137.073	134.936
Q14195	DPYL3_HUMAN	DPYSL3	Dihydropyrimidinase-related protein 3	23	80407000	76679000	81125000	90137000	93568000	101440000	33696000	31004000	33163000	41444000	40362000	41709000	79440000	95063000	32682000	41205000	0.259018	2.76054	0.0176646	-1.28137	9.47283	5.90596e-08	-1.20606	9.12503	9.9212e-08	0.334323	3.91825	0.00358537	129.561	123.554	130.718	145.239	150.767	163.452	54.2948	49.9572	53.436	66.7793	65.0358	67.2063
Q9Y606	TRUA_HUMAN	PUS1	tRNA pseudouridine synthase A	8	1634400	1608300	1714500	1631800	1532700	1352700	2008600	2020600	1908500	2454600	2596000	2439900	1652400	1505700	1979200	2496800	-0.134129	1.43607	0.142458	0.260354	3.16868	0.00218547	0.729646	7.01702	2.18666e-06	0.335163	3.91825	0.00358537	85.6357	84.2682	89.8326	85.4995	80.307	70.8758	105.242	105.871	99.9974	128.611	136.019	127.841
A6NI28	RHG42_HUMAN	ARHGAP42	Rho GTPase-activating protein 42	1	43484	32834	25173	24934	20173	20510	36187	43240	34196	16039	19453	18911	33830	21872	37875	18134	-0.629218	2.16942	0.0461338	0.162943	0.544988	0.364287	-0.270388	0.788159	0.221782	-1.06255	3.9224	0.00358537	155.701	117.567	90.1359	89.2801	72.2326	73.4393	129.573	154.828	122.444	57.4302	69.6545	67.7138
Q9BV38	WDR18_HUMAN	WDR18	WD repeat-containing protein 18	6	1357000	1294200	1351600	1417700	1413300	1362900	1573900	1550700	1509600	1835700	2080100	1954800	1341300	1403700	1548200	1963100	0.0656027	0.251053	0.739941	0.20696	2.33177	0.0110025	0.483899	5.44715	2.90231e-05	0.342542	3.91825	0.00358537	87.0732	83.0436	86.7267	90.9681	90.6858	87.4518	100.991	99.5022	96.865	117.789	133.472	125.432
Q9NRW3	ABC3C_HUMAN	APOBEC3C	DNA dC->dU-editing enzyme APOBEC-3C	4	1255600	1265400	1375400	1371400	1360200	1423200	1362700	1483400	1548300	1163000	1182600	1233200	1298800	1388700	1467600	1194200	0.0965557	0.590804	0.474103	0.17628	1.88706	0.0261812	-0.21769	2.76054	0.00433283	-0.297414	3.91825	0.00358537	94.0266	94.7605	102.998	102.698	101.86	106.577	102.047	111.086	115.946	87.0922	88.5599	92.3492
Q01650	LAT1_HUMAN	SLC7A5	Large neutral amino acids transporter small subunit 1	9	1223500	1257000	1316100	1393300	1165200	1128700	4006200	4234300	3739700	5044000	6135300	5488700	1277600	1253500	3996100	5558700	-0.0274742	0.15578	0.82876	1.64516	8.67944	1.61618e-07	2.14879	9.90691	3.10914e-08	0.476155	3.89796	0.0037114	40.6343	41.7469	43.7097	46.2737	38.6981	37.4859	133.052	140.628	124.201	167.519	203.763	182.288
Q6PIW4	FIGL1_HUMAN	FIGNL1	Fidgetin-like protein 1	6	363050	344150	344270	338660	359750	298260	283780	262090	253950	355290	358320	361550	352830	332220	266610	359980	-0.0868343	0.421238	0.609536	-0.404242	3.62147	0.000887167	0.115778	0.704756	0.260182	0.433186	3.89863	0.0037114	111.049	105.268	105.305	103.589	110.04	91.2315	86.8023	80.1678	77.678	108.676	109.603	110.591
Q9NUI1	DECR2_HUMAN	DECR2	Peroxisomal 2 4-dienoyl-CoA reductase	1	120090	137660	128010	205500	191160	209320	150410	158450	173280	217300	230370	209260	128590	201990	160710	218980	0.651505	5.11019	0.000400445	0.321681	2.71208	0.00526912	0.116515	1.02131	0.139212	0.446339	3.89863	0.0037114	67.6306	77.5254	72.0909	115.731	107.655	117.882	84.7058	89.2337	97.5854	122.376	129.737	117.848
Q5UIP0	RIF1_HUMAN	RIF1	Telomere-associated protein RIF1	63	11723000	12724000	12414000	12257000	11464000	10461000	18511000	18143000	15968000	22556000	25201000	23013000	12309000	11428000	17577000	23602000	-0.107141	0.925121	0.303167	0.513975	3.8893	0.000547192	1.04634	7.14326	1.86334e-06	0.42522	3.8893	0.00375592	72.3512	78.5291	76.6158	75.6469	70.7527	64.5625	114.245	111.974	98.5502	139.21	155.534	142.03
Q9NZN4	EHD2_HUMAN	EHD2	EH domain-containing protein 2	20	3517800	3163800	3375900	8298100	8444200	10261000	6937800	7347200	7270000	9614600	9920500	10505000	3359400	9007500	7189700	10022000	1.42292	8.40304	3.37823e-06	1.09773	7.27311	1.46973e-06	0.153972	0.925121	0.169721	0.479167	3.8893	0.00375592	47.6151	42.8235	45.6944	112.319	114.296	138.888	93.9064	99.4479	98.4029	130.138	134.279	142.19
Q96EE4	CC126_HUMAN	CCDC126	Coiled-coil domain-containing protein 126	1	36775	40280	47900	28013	22761	26644	84036	75937	72885	45834	55109	47441	41652	25806	77619	49462	-0.690679	3.86658	0.00299748	0.898024	5.11771	5.79673e-05	0.938614	5.11771	5.2501e-05	-0.650089	3.86658	0.00393717	75.6149	82.8217	98.4896	57.5989	46.8	54.7841	172.791	156.138	149.862	94.2416	113.312	97.5458
Q5VWQ8	DAB2P_HUMAN	DAB2IP	Disabled homolog 2-interacting protein	3	51804	57046	54919	85104	65282	94687	121010	112010	126000	176290	195780	211650	55352	86432	125390	194580	0.64293	3.15853	0.00932005	1.17971	5.69227	2.13764e-05	1.17073	6.14358	9.14066e-06	0.633941	3.86537	0.00393717	45.9941	50.6482	48.7597	75.5595	57.9605	84.0677	107.439	99.4479	111.869	156.519	173.823	187.913
Q9Y653	AGRG1_HUMAN	ADGRG1	Adhesion G-protein coupled receptor G1	8	1837700	1691600	1647000	4639400	4200100	6204800	3048900	3293200	2790300	5456500	5277400	5059900	1725400	5014800	3044100	5264600	1.53926	6.28026	5.64051e-05	0.819085	3.85752	0.000586337	0.0701318	0.321525	0.554261	0.790308	3.85752	0.00399312	48.846	44.9627	43.7772	123.315	111.638	164.923	81.0396	87.5331	74.1661	145.034	140.273	134.492
Q7Z2K6	ERMP1_HUMAN	ERMP1	Endoplasmic reticulum metallopeptidase 1	11	4393100	4340600	4437200	5197200	4803800	5005800	2226500	1967900	1953400	2674000	2648000	2510600	4390300	5002300	2049300	2610800	0.188272	2.01987	0.0576975	-1.09919	8.2103	3.3448e-07	-0.9381	7.50849	1.03042e-06	0.349361	3.81473	0.00417551	125.046	123.552	126.302	147.935	136.737	142.486	63.3757	56.0149	55.6021	76.1135	75.3734	71.4624
Q9Y6M7	S4A7_HUMAN	SLC4A7	Sodium bicarbonate cotransporter 3	15	2239200	2242500	2370500	2506300	2553400	2520100	1345800	1371800	1353700	1576600	1830400	1719600	2295600	2563600	1368300	1730300	0.1593	2.06514	0.0547979	-0.746487	7.3394	1.37172e-06	-0.567149	6.49864	5.12985e-06	0.338638	3.81683	0.00417551	113.714	113.881	120.381	127.278	129.67	127.979	68.3439	69.6643	68.7451	80.0647	92.9534	87.3266
Q8TDX7	NEK7_HUMAN	NEK7	Serine/threonine-protein kinase Nek7	5	1710000	1760200	1603500	1572700	1595500	1616300	2549300	2703100	2451300	2059900	2091600	2149300	1692000	1596400	2570400	2100300	-0.0839074	0.651548	0.43626	0.603263	6.72336	3.71868e-06	0.395773	4.87383	7.7593e-05	-0.291397	3.81683	0.00417551	85.9919	88.5164	80.6363	79.0874	80.234	81.28	128.198	135.933	123.27	103.588	105.182	108.083
Q8TEQ6	GEMI5_HUMAN	GEMIN5	Gem-associated protein 5	37	10641000	10806000	11186000	11996000	12039000	10468000	7531200	7325100	7035500	9060800	9937200	9145800	10887000	11522000	7324800	9414100	0.0817847	0.504146	0.535304	-0.571745	5.67683	2.14797e-05	-0.291496	3.14637	0.0020485	0.362034	3.81473	0.00417551	108.979	110.668	114.56	122.856	123.296	107.207	77.13	75.0192	72.0533	92.7952	101.771	93.6657
O43294	TGFI1_HUMAN	TGFB1I1	Transforming growth factor beta-1-induced transcript 1 protein	10	1003800	978000	915290	958730	944840	911750	1398700	1321200	1316200	1105300	1042000	1070700	967040	939760	1350700	1074200	-0.0412832	0.27502	0.719916	0.48206	5.47679	3.06894e-05	0.192898	2.53853	0.00669582	-0.330445	3.81683	0.00417551	92.8978	90.5101	84.7065	88.7267	87.4413	84.3789	129.444	122.272	121.809	102.291	96.433	99.0891
Q8TC76	F110B_HUMAN	FAM110B	Protein FAM110B	1	59848	68182	57197	83945	59223	61358	36838	41647	38134	60224	66709	65880	61743	68175	38873	64271	0.142967	0.50555	0.535304	-0.667507	3.66165	0.000840039	-0.0850749	0.353226	0.521077	0.725399	3.82241	0.00417551	102.716	117.02	98.1663	144.073	101.643	105.308	63.2245	71.4781	65.4488	103.361	114.492	113.069
Q5GLZ8	HERC4_HUMAN	HERC4	Probable E3 ubiquitin-protein ligase HERC4	27	9433300	9436400	10078000	11779000	12501000	12340000	9486700	9661500	10169000	11620000	11891000	12481000	9661900	12217000	9784000	12011000	0.338511	4.19201	0.00187822	0.0181175	4.69145e-14	1	-0.0245338	0.27502	0.599018	0.29586	3.81683	0.00417551	86.4932	86.5216	92.4044	108.001	114.621	113.144	86.9828	88.5855	93.2388	106.543	109.028	114.437
Q9NRX5	SERC1_HUMAN	SERINC1	Serine incorporator 1	4	243710	231240	234450	307170	288310	286820	229410	246340	245250	277210	298250	298330	241870	295070	243790	293280	0.286825	3.81683	0.00322528	0.0114071	0.27502	0.609509	-0.00877856	0.27502	0.599018	0.26664	3.81683	0.00417551	91.7787	87.0827	88.2915	115.677	108.575	108.014	86.3935	92.7692	92.3587	104.394	112.318	112.348
Q8N4C8	MINK1_HUMAN	MINK1	Misshapen-like kinase 1	8	923440	963740	969390	1209300	1257400	1291000	1054700	1027400	1130300	1274800	1363100	1326100	952190	1252600	1070800	1324000	0.395604	4.87383	0.000575749	0.169368	2.06514	0.0184979	0.0799773	0.651548	0.289414	0.306214	3.81683	0.00417551	80.3535	83.8602	84.3518	105.228	109.413	112.337	91.7751	89.3996	98.3535	110.927	118.611	115.391
O95630	STABP_HUMAN	STAMBP	STAM-binding protein	9	2504200	2442100	2531900	2342600	2369400	2494300	2772100	2705800	2992700	2196200	2180100	2332000	2495300	2404100	2824200	2238000	-0.0537164	0.27502	0.719916	0.178629	2.06514	0.0184979	-0.103287	1.09847	0.11891	-0.335632	3.81683	0.00417551	100.626	98.1308	101.739	94.1326	95.2095	100.228	111.391	108.727	120.256	88.2498	87.6029	93.7067
P35680	HNF1B_HUMAN	HNF1B	Hepatocyte nuclear factor 1-beta	2	313480	289570	309220	283750	252730	264900	331060	308180	309630	398100	403700	402460	304090	267130	316290	401420	-0.186956	2.01987	0.0576975	0.0567496	0.216698	0.676821	0.58757	5.67683	1.90723e-05	0.343865	3.81473	0.00417551	97.284	89.8639	95.962	88.0578	78.4311	82.2079	102.74	95.6393	96.0893	123.545	125.283	124.898
Q16236	NF2L2_HUMAN	NFE2L2	Nuclear factor erythroid 2-related factor 2	2	99821	100610	108360	94148	95840	101780	105200	108380	102240	129130	125040	127310	102930	97255	105270	127160	-0.0818192	1.09847	0.22748	0.0324308	0.27502	0.609509	0.386801	5.18426	4.6358e-05	0.272551	3.81683	0.00417551	92.2945	93.024	100.19	87.0492	88.6136	94.1058	97.2679	100.208	94.5311	119.394	115.612	117.711
P62166	NCS1_HUMAN	NCS1	Neuronal calcium sensor 1	9	2357000	2114200	2252500	3271600	3010800	3453200	3530200	3320500	3489200	4597900	4648600	4346200	2243700	3249800	3449000	4532400	0.534471	4.95805	0.000511041	0.620298	5.89504	1.51661e-05	0.479924	4.95805	7.11179e-05	0.394097	3.81473	0.00417551	70.0239	62.8106	66.9194	97.1957	89.4476	102.591	104.878	98.6485	103.66	136.599	138.105	129.121
P42704	LPPRC_HUMAN	LRPPRC	Leucine-rich PPR motif-containing protein mitochondrial	79	77280000	80668000	81638000	89450000	84801000	80368000	85417000	85212000	79395000	100140000	101370000	97142000	79936000	84964000	83433000	99623000	0.0880063	0.651548	0.43626	0.0617727	4.69145e-14	1	0.229627	2.99023	0.00281066	0.255861	3.81683	0.00417551	88.9229	92.8213	93.9375	102.926	97.577	92.4761	98.2858	98.0499	91.3565	115.227	116.642	111.777
Q9UIW2	PLXA1_HUMAN	PLXNA1	Plexin-A1	10	442110	436430	505420	515790	524210	644340	431910	448620	393970	584440	592090	596150	463000	565090	428420	590890	0.287468	2.23859	0.0407084	-0.111986	0.564314	0.351229	0.0644089	0.564314	0.345001	0.463864	3.79224	0.00438107	86.7523	85.6378	99.1752	101.21	102.862	126.435	84.7508	88.0297	77.3061	114.681	116.182	116.979
Q9NZN5	ARHGC_HUMAN	ARHGEF12	Rho guanine nucleotide exchange factor 12	14	1011700	1086800	1130600	1157300	1204000	1304200	839430	817270	878280	1059300	1114200	1101100	1076400	1225500	844990	1094700	0.187156	1.43341	0.142458	-0.349208	3.47424	0.00118997	-0.162835	1.07976	0.123067	0.373529	3.77025	0.00457443	95.5622	102.656	106.793	109.315	113.726	123.191	79.2901	77.197	82.9598	100.058	105.244	104.007
O15511	ARPC5_HUMAN	ARPC5	Actin-related protein 2/3 complex subunit 5	11	10227000	9135200	9229800	8112700	7274800	7916200	10433000	10899000	11395000	8151100	8174700	7813600	9537800	7773200	10918000	8058800	-0.295148	2.50146	0.0264223	0.19498	1.79373	0.0317292	0.0520564	0.444655	0.434211	-0.438072	3.77025	0.00457443	112.837	100.791	101.835	89.5095	80.2647	87.3415	115.11	120.251	125.724	89.9332	90.1936	86.2094
Q96G01	BICD1_HUMAN	BICD1	Protein bicaudal D homolog 1	3	175590	172590	168270	160620	149260	176020	101170	114550	116170	140690	161500	138460	172150	161970	113400	151460	-0.0879396	0.669553	0.428209	-0.602246	5.36747	3.70827e-05	-0.0967898	0.970216	0.15442	0.417516	3.75945	0.0046551	118.716	116.688	113.767	108.595	100.914	119.007	68.4009	77.4471	78.5423	95.1203	109.19	93.6126
Q9NYI0	PSD3_HUMAN	PSD3	PH and SEC7 domain-containing protein 3	6	631500	733840	701830	672650	648910	822090	604450	599430	595900	443870	455980	430340	689060	714550	599930	443390	0.0524054	0.175299	0.807475	-0.199835	1.62104	0.0436124	-0.688459	5.36747	3.41242e-05	-0.436218	3.75945	0.0046551	103.231	119.961	114.728	109.958	106.077	134.387	98.8095	97.9889	97.4119	72.5595	74.5391	70.3477
Q9ULS5	TMCC3_HUMAN	TMCC3	Transmembrane and coiled-coil domain protein 3	2	139360	193210	143490	204840	203140	174540	66493	60454	73761	112200	109860	122850	158690	194170	73765	114970	0.291109	1.1323	0.224723	-1.1052	5.53537	2.76198e-05	-0.756063	3.59891	0.000857909	0.640249	3.75122	0.00472681	104.246	144.528	107.336	153.228	151.956	130.562	49.7392	45.2218	55.176	83.9298	82.1794	91.8964
Q9BVG8	KIFC3_HUMAN	KIFC3	Kinesin-like protein KIFC3	14	884860	921870	904620	933560	834750	847820	2415000	2648900	2526800	2955900	3091600	3036100	918620	878900	2535000	3035400	-0.0637692	0.73176	0.385259	1.46445	10.7283	1.36046e-08	1.78812	11.6275	5.11182e-09	0.259901	3.72148	0.00481489	48.2612	50.2798	49.3389	50.9173	45.5281	46.241	131.717	144.474	137.814	161.218	168.619	165.592
Q14571	ITPR2_HUMAN	ITPR2	Inositol 1 4 5-trisphosphate receptor type 2	20	1576100	1605600	1654000	1431300	1306600	1252900	2639000	2551800	2503300	2103000	2284800	2038000	1614400	1336000	2569300	2147200	-0.273078	4.13741	0.00194656	0.670377	7.31815	1.37172e-06	0.684537	7.52495	1.01056e-06	-0.258919	3.72148	0.00481489	82.4234	83.9661	86.4972	74.851	68.3297	65.5214	138.009	133.448	130.912	109.978	119.485	106.579
Q09666	AHNK_HUMAN	AHNAK	Neuroblast differentiation-associated protein AHNAK	322	753410000	810300000	803730000	661390000	657770000	651060000	1248000000	1301500000	1233700000	1017900000	1064600000	1050400000	789510000	657260000	1261500000	1044700000	-0.264493	3.72148	0.00379636	0.676111	7.31815	1.37172e-06	0.668553	7.31815	1.38805e-06	-0.272051	3.72148	0.00481489	80.3369	86.4031	85.7026	70.5247	70.1387	69.4232	133.076	138.78	131.551	108.54	113.519	112.005
Q9NVA2	SEP11_HUMAN	SEPTIN11	Septin-11	8	4454900	4497700	4723000	3833100	3818700	3922600	6051900	6258000	6033800	4969100	5040600	5225800	4565600	3869100	6124400	5090200	-0.238806	3.27512	0.00747035	0.423764	5.22441	4.79086e-05	0.395724	4.88641	7.67239e-05	-0.266846	3.72148	0.00481489	90.8712	91.7442	96.3399	78.1877	77.894	80.0133	123.447	127.651	123.078	101.36	102.818	106.596
Q13619	CUL4A_HUMAN	CUL4A	Cullin-4A	20	3154000	3136200	3220400	3458700	3276300	3417600	4993300	5176300	4835600	5819400	6023900	6221400	3171600	3391700	5004900	6027800	0.0967977	0.73176	0.385259	0.65813	7.31815	1.37172e-06	0.829623	8.43889	2.52275e-07	0.26829	3.72148	0.00481489	71.7728	71.3677	73.2838	78.7065	74.5558	77.7713	113.628	117.792	110.039	132.427	137.081	141.575
Q8N4N3	KLH36_HUMAN	KLHL36	Kelch-like protein 36	2	237540	232370	245380	202070	201370	194420	286440	255190	288490	333300	340990	333420	238430	199990	276700	335900	-0.253638	3.72148	0.00379636	0.214757	2.7976	0.00449781	0.748104	7.72289	7.24953e-07	0.279709	3.72148	0.00481489	90.4633	88.4944	93.449	76.9551	76.6885	74.0417	109.086	97.185	109.867	126.932	129.861	126.978
Q12802	AKP13_HUMAN	AKAP13	A-kinase anchor protein 13	32	2750200	2888800	2795000	2840800	2867200	2905300	3560500	3559800	3564600	3027700	3029000	3207000	2819300	2876900	3568900	3095100	0.0291781	0.306612	0.689715	0.340142	4.88641	8.53874e-05	0.105471	0.73176	0.246811	-0.205493	3.72148	0.00481489	89.2056	93.7012	90.6587	92.1443	93.0006	94.2364	115.488	115.466	115.621	98.2066	98.2487	104.022
O43709	BUD23_HUMAN	BUD23	Probable 18S rRNA (guanine-N(7))-methyltransferase	5	1139500	1129500	1091100	1199400	1282800	1176800	1056500	1004800	1036300	1227700	1220400	1333900	1120000	1220900	1035900	1267800	0.124446	1.76344	0.0866446	-0.112614	1.76344	0.0330335	0.0543821	2.56029e-14	1	0.291442	3.72148	0.00481489	98.3833	97.5199	94.2045	103.555	110.756	101.604	91.2172	86.7534	89.4731	105.998	105.368	115.168
Q8NDD1	CA131_HUMAN	C1orf131	Uncharacterized protein C1orf131	3	283620	305310	276160	270860	258120	240280	300790	303840	300960	375650	360960	346620	288360	256420	301860	361070	-0.169362	2.29107	0.0377193	0.0660085	0.73176	0.25249	0.49377	6.11972	9.33636e-06	0.258399	3.72148	0.00481489	93.9354	101.119	91.4647	89.7093	85.4898	79.5811	99.6222	100.632	99.6785	124.416	119.551	114.801
Q9NRX1	PNO1_HUMAN	PNO1	RNA-binding protein PNO1	10	7530800	7775300	7557300	7332500	7464300	6722100	6210500	6109800	5739100	7329800	7559500	7321200	7621100	7176100	6024100	7405900	-0.0867993	0.73176	0.385259	-0.339254	4.13741	0.000350404	0.0454751	0.306612	0.563368	0.297929	3.72148	0.00481489	106.754	110.22	107.13	103.943	105.811	95.2901	88.0379	86.6104	81.3555	103.905	107.161	103.783
Q13751	LAMB3_HUMAN	LAMB3	Laminin subunit beta-3	7	1411600	1553900	1309400	986260	916770	808990	1556300	1251400	1140200	830790	781480	719480	1426500	904010	1316000	777250	-0.658069	3.40688	0.00632254	-0.11632	0.341734	0.539748	-0.21796	0.649109	0.290836	-0.759709	3.72873	0.00481489	127.683	140.555	118.439	89.2101	82.9245	73.1755	140.772	113.193	103.134	75.1474	70.6871	65.0791
Q9H7Z7	PGES2_HUMAN	PTGES2	Prostaglandin E synthase 2	12	3294000	3097300	3310400	3692900	3492400	3458600	3161600	3281500	3147100	3743000	3974000	3820100	3235300	3550600	3196700	3848500	0.134163	0.73176	0.385259	-0.0173161	0.73176	0.25249	0.116233	1.76344	0.031381	0.267713	3.72148	0.00481489	95.3104	89.619	95.785	106.852	101.051	100.073	91.4795	94.9487	91.0599	108.302	114.986	110.533
O95785	WIZ_HUMAN	WIZ	Protein Wiz	7	1032800	1083500	1098100	1212600	1103200	1110500	1096400	1076600	1047400	1253700	1271000	1250400	1072300	1146200	1076400	1259200	0.0961502	1.23276	0.189875	0.00550571	5.1254e-14	1	0.135649	2.29107	0.0109016	0.226293	3.72148	0.00481489	90.8875	95.3491	96.634	106.71	97.0828	97.7252	96.4844	94.7419	92.1723	110.327	111.849	110.037
Q96I25	SPF45_HUMAN	RBM17	Splicing factor 45	11	4847700	4940400	4835100	4941100	4764100	4417300	4643700	4536300	4235200	5126600	5350900	5081300	4883200	4723100	4487300	5192200	-0.0480928	0.306612	0.689715	-0.121979	1.76344	0.0330335	0.136612	2.29107	0.0109016	0.210498	3.72148	0.00481489	100.784	102.712	100.522	102.726	99.0463	91.8362	96.5431	94.3103	88.0504	106.583	111.246	105.641
Q13015	AF1Q_HUMAN	MLLT11	Protein AF1q	3	362400	302980	326220	331990	325070	400330	284510	287230	333630	217310	157160	170250	330530	355710	304250	183910	0.10592	0.220867	0.770408	-0.119524	0.684257	0.278393	-0.951702	4.75584	9.80612e-05	-0.726257	3.70991	0.00492774	124.284	103.906	111.876	113.855	111.482	137.292	97.5719	98.5047	114.418	74.5259	53.8976	58.3868
O75083	WDR1_HUMAN	WDR1	WD repeat-containing protein 1	32	73172000	68246000	71413000	64067000	65063000	64659000	94243000	93737000	101080000	78084000	71857000	80182000	70999000	64648000	96410000	76763000	-0.135193	1.3212	0.166349	0.441384	4.91769	8.32915e-05	0.247805	2.96197	0.00291058	-0.328772	3.68747	0.00508314	94.8435	88.4586	92.5635	83.0419	84.3328	83.8092	122.155	121.499	131.017	101.21	93.139	103.93
Q8IZ21	PHAR4_HUMAN	PHACTR4	Phosphatase and actin regulator 4	5	913580	925780	966170	847140	816200	858630	1146000	1187800	1254800	974710	905470	994330	935180	843540	1196200	958170	-0.148788	1.74245	0.0881355	0.355143	4.02122	0.000424375	0.183825	2.1621	0.0140616	-0.320105	3.68747	0.00508314	92.9804	94.2221	98.3328	86.2184	83.0695	87.3878	116.635	120.889	127.708	99.202	92.155	101.199
P13987	CD59_HUMAN	CD59	CD59 glycoprotein	4	425370	420870	406210	507970	533780	565040	408080	404370	373800	465660	510830	474870	421050	536660	395430	484880	0.350017	4.02122	0.00224371	-0.0905692	0.914103	0.178118	-0.146381	1.3212	0.0758542	0.294205	3.68747	0.00508314	92.8612	91.8788	88.6784	110.893	116.528	123.352	89.0867	88.2767	81.6031	101.657	111.518	103.667
P09382	LEG1_HUMAN	LGALS1	Galectin-1	13	78806000	78952000	81432000	72586000	69343000	77633000	99946000	96386000	100560000	80354000	79024000	76443000	79790000	73264000	99035000	78685000	-0.123103	1.3212	0.166349	0.311731	3.68747	0.000792809	0.102984	1.3212	0.0758542	-0.33185	3.68747	0.00508314	95.3813	95.558	98.5596	87.853	83.9279	93.9616	120.968	116.659	121.711	97.2549	95.6451	92.5213
Q8IWB9	TEX2_HUMAN	TEX2	Testis-expressed protein 2	6	388290	399510	383700	438100	436460	400520	326470	310900	313350	378220	429950	404490	390500	425030	318850	407550	0.122242	0.914103	0.304341	-0.292445	3.33453	0.00158141	-0.0605876	0.542961	0.35711	0.354099	3.68747	0.00508314	101.074	103.995	99.8794	114.04	113.613	104.258	84.9821	80.9291	81.5669	98.4529	111.919	105.291
P04114	APOB_HUMAN	APOB	Apolipoprotein B-100	12	4685300	4933800	5120700	5431600	5495800	5399800	5109000	5043700	4607400	5907800	6148900	6300400	4919400	5445500	4922300	6125200	0.146582	1.74245	0.0881355	0.000850222	2.03955e-14	1	0.169692	1.74245	0.0325283	0.315424	3.68747	0.00508314	87.5973	92.2433	95.7376	101.55	102.751	100.956	95.5188	94.298	86.1408	110.453	114.961	117.793
P17301	ITA2_HUMAN	ITGA2	Integrin alpha-2	16	1721300	1794400	1575800	2870900	3023400	3123900	609960	529250	579950	714350	743610	742880	1701400	3006800	581460	734570	0.821507	6.8101	2.62047e-05	-1.54897	9.60531	5.52121e-08	-2.03326	10.7239	1.24933e-08	0.33722	3.6341	0.005314	114.564	119.43	104.88	191.078	201.228	207.917	40.597	35.2252	38.5996	47.5449	49.4923	49.4438
Q8N999	CL029_HUMAN	C12orf29	Uncharacterized protein C12orf29	5	3220000	3188000	3226900	3617600	3907700	3731800	2178600	2095500	2319500	2593200	2540300	2665000	3213500	3752400	2197900	2599500	0.223668	3.64168	0.00418292	-0.54802	6.84322	2.99161e-06	-0.529579	6.84322	2.90827e-06	0.242108	3.64168	0.005314	109.511	108.423	109.746	123.033	132.9	126.917	74.0934	71.2672	78.8854	88.1938	86.3947	90.6357
P50749	RASF2_HUMAN	RASSF2	Ras association domain-containing protein 2	3	609880	575380	594150	765770	817700	880960	429710	391400	463480	333380	327380	348810	594470	821480	432890	338110	0.466621	4.22367	0.00178928	-0.457604	4.49698	0.000173315	-1.28073	8.59213	2.11512e-07	-0.356508	3.6341	0.005314	111.939	105.607	109.052	140.551	150.083	161.693	78.87	71.8385	85.0682	61.1894	60.0881	64.0214
Q9UH65	SWP70_HUMAN	SWAP70	Switch-associated protein 70	21	4141100	4293600	4302500	3538400	3626500	3585900	5056300	4770900	5133000	4150000	4296100	4386600	4257100	3591500	4989200	4279100	-0.245284	3.13484	0.00934272	0.228938	4.11029	0.00035887	0.252721	3.64168	0.00080107	-0.221501	3.64168	0.005314	96.9039	100.472	100.681	82.8004	84.862	83.9119	118.32	111.642	120.115	97.1122	100.531	102.649
P62256	UBE2H_HUMAN	UBE2H	Ubiquitin-conjugating enzyme E2 H	4	2047600	2094200	2082300	2067100	1946500	2039400	3179000	3459900	3596900	2684600	2454700	2812300	2074700	2017600	3411900	2650600	-0.0402626	0.203846	0.779414	0.717673	6.08917	1.07555e-05	0.393679	3.6341	0.000806997	-0.364256	3.6341	0.005314	80.6552	82.4908	82.022	81.4233	76.6728	80.3322	125.221	136.286	141.682	105.747	96.6909	110.777
P68032	ACTC_HUMAN	ACTC1	Actin alpha cardiac muscle 1	6	39557000	40932000	41632000	38950000	38785000	39015000	52309000	52605000	53010000	43713000	43516000	43838000	40723000	38938000	52654000	43704000	-0.0646651	0.843613	0.330629	0.370699	5.3159	4.04145e-05	0.166587	3.13484	0.00208386	-0.268778	3.64168	0.005314	89.9258	93.0516	94.6429	88.5459	88.1708	88.6936	118.915	119.588	120.509	99.3737	98.9259	99.6579
Q9NQE9	HINT3_HUMAN	HINT3	Histidine triad nucleotide-binding protein 3	2	164630	138310	139230	168670	168330	178360	111140	106890	109850	138950	134090	155110	154650	173530	110490	145160	0.166178	2.27173	0.0380489	-0.485091	4.22367	0.00029699	-0.257541	2.98302	0.00283944	0.393728	3.6341	0.005314	115.29	96.858	97.5023	118.119	117.881	124.905	77.8309	74.8547	76.9276	97.3062	93.9028	108.623
Q06481	APLP2_HUMAN	APLP2	Amyloid-like protein 2	12	2152800	2278100	2424300	2678000	2473800	2683000	1759300	1729200	1753600	2119000	2174000	2209600	2294400	2616100	1751800	2170100	0.189301	2.27173	0.0380489	-0.389279	3.93631	0.000505179	-0.269656	2.63429	0.00564167	0.308923	3.6341	0.005314	97.7261	103.414	110.051	121.567	112.298	121.794	79.8632	78.4968	79.6045	96.1917	98.6885	100.305
P62070	RRAS2_HUMAN	RRAS2	Ras-related protein R-Ras2	5	2122800	2168700	2171600	2659100	2672900	2650900	3394000	3373100	3294000	3879100	4183800	4032000	2154400	2661000	3354400	4031600	0.304682	4.11029	0.00194656	0.638769	7.78666	6.6442e-07	0.599384	7.5682	9.41034e-07	0.265298	3.64168	0.005314	69.5962	71.101	71.1961	87.1788	87.6313	86.91	111.273	110.587	107.994	127.177	137.166	132.189
Q8NBS9	TXND5_HUMAN	TXNDC5	Thioredoxin domain-containing protein 5	23	21418000	21551000	22348000	22952000	22105000	23419000	17788000	18056000	17792000	20788000	21553000	20847000	21791000	22843000	17898000	21080000	0.0680197	0.843613	0.330629	-0.283934	4.54326	0.000162103	-0.115877	2.01124	0.0189044	0.236076	3.64168	0.005314	102.553	103.19	107.006	109.898	105.843	112.134	85.1722	86.4554	85.1913	99.5367	103.2	99.8192
Q9Y371	SHLB1_HUMAN	SH3GLB1	Endophilin-B1	10	5678400	5908400	5951000	5904800	5754900	5982000	6662400	7118000	6727900	5741900	5744800	5897200	5859300	5894900	6847900	5801900	0.00873902	0.350702	0.663111	0.224933	4.11029	0.00035887	-0.0229419	2.86405e-14	1	-0.239136	3.64168	0.005314	93.252	97.0291	97.7287	96.97	94.5083	98.2378	109.411	116.893	110.487	94.2948	94.3424	96.8452
Q6PD62	CTR9_HUMAN	CTR9	RNA polymerase-associated protein CTR9 homolog	23	5893900	5898400	5965500	6284700	6139700	5758100	5209900	5136100	4994500	6015500	6289000	5993600	5921900	6071400	5118500	6108600	0.0359691	0.350702	0.663111	-0.210339	3.13484	0.00228564	0.00881255	2.86405e-14	1	0.255121	3.64168	0.005314	101.65	101.727	102.885	108.39	105.889	99.3077	89.8531	88.5803	86.1382	103.747	108.464	103.369
Q969M1	TM40L_HUMAN	TOMM40L	Mitochondrial import receptor subunit TOM40B	1	13202	14315	11924	15005	16098	19871	10652	9812.1	12188	18050	19823	16486	13147	16991	10884	18120	0.370037	2.02508	0.0576975	-0.272525	1.0369	0.139343	0.0928122	0.217257	0.667415	0.735374	3.66165	0.005314	89.2901	96.8178	80.6465	101.485	108.877	134.395	72.0435	66.363	82.4321	122.079	134.07	111.501
Q96TA1	NIBA2_HUMAN	NIBAN2	Protein Niban 2	31	30034000	29972000	29775000	32634000	35268000	34997000	30402000	30474000	31100000	35733000	35590000	37775000	29936000	34330000	30672000	36369000	0.197588	4.11029	0.00194656	0.0350408	1.41699	0.0653965	0.0832394	0.843613	0.1979	0.245787	3.64168	0.005314	91.5313	91.3423	90.7419	99.455	107.482	106.656	92.6528	92.8722	94.78	108.899	108.464	115.123
Q9BXI6	TB10A_HUMAN	TBC1D10A	TBC1 domain family member 10A	10	1378400	1417600	1379500	1238100	1169900	1197400	1353300	1278100	1341900	1215600	1162600	1149500	1391800	1201800	1327000	1181900	-0.211755	3.13484	0.00934272	-0.0687835	0.350702	0.529062	-0.0240889	0.843613	0.1979	-0.16706	3.64168	0.005314	108.238	111.316	108.324	97.2209	91.8655	94.025	106.267	100.362	105.372	95.4541	91.2923	90.2636
Q8NBI6	XXLT1_HUMAN	XXYLT1	Xyloside xylosyltransferase 1	10	2937300	3111500	3202800	3368000	3386500	3315900	3067600	3085800	2811600	3752400	4209000	3768900	3083900	3356800	2988300	3910100	0.122331	1.14739	0.219238	-0.045431	0.471917	0.418355	0.220119	1.52068	0.0510865	0.387881	3.6341	0.005314	88.0809	93.3046	96.0425	100.996	101.551	99.434	91.9882	92.534	84.3115	112.523	126.215	113.018
Q9UPN3	MACF1_HUMAN	MACF1	Microtubule-actin cross-linking factor 1 isoforms 1/2/3/5	206	46487000	49379000	48785000	50615000	52312000	50224000	55148000	55883000	54825000	62270000	65916000	64221000	48274000	51131000	55364000	64192000	0.0829519	0.843613	0.330629	0.197702	2.58955	0.00670639	0.328195	4.94398	7.18028e-05	0.213445	3.64168	0.005314	85.0288	90.3185	89.232	92.5792	95.6832	91.8641	100.87	102.215	100.28	113.897	120.566	117.466
Q96QR8	PURB_HUMAN	PURB	Transcriptional activator protein Pur-beta	6	1749700	1727200	1781200	1457400	1436200	1479500	1433800	1384200	1420200	1226500	1167600	1211200	1752700	1459500	1415100	1203700	-0.264105	3.64168	0.00418292	-0.308675	4.54326	0.000162103	-0.277998	4.54326	0.00014628	-0.233428	3.64168	0.005314	120.153	118.608	122.316	100.081	98.6249	101.598	98.4601	95.054	97.5261	84.2246	80.1799	83.174
Q9H223	EHD4_HUMAN	EHD4	EH domain-containing protein 4	25	16725000	16683000	16704000	15808000	16133000	15804000	17158000	15888000	16870000	14030000	13795000	14150000	16717000	15948000	16668000	14010000	-0.0679405	1.41699	0.143529	-0.00423496	0.350702	0.529062	-0.186919	2.58955	0.00613106	-0.250624	3.64168	0.005314	105.772	105.506	105.639	99.9726	102.028	99.9473	108.51	100.479	106.689	88.7282	87.242	89.4871
Q92538	GBF1_HUMAN	GBF1	Golgi-specific brefeldin A-resistance guanine nucleotide exchange factor 1	51	19075000	18572000	18832000	18485000	17777000	18304000	18342000	18431000	19210000	15993000	15675000	16184000	18847000	18210000	18690000	15973000	-0.049604	0.843613	0.330629	-0.0120683	0.350702	0.529062	-0.189096	3.13484	0.00208386	-0.226631	3.64168	0.005314	106.525	103.716	105.168	103.23	99.2759	102.219	102.431	102.928	107.278	89.3131	87.5372	90.3797
Q9NV96	CC50A_HUMAN	TMEM30A	Cell cycle control protein 50A	5	716290	727810	718360	766900	693390	709780	710420	695830	683390	786080	824570	803610	720820	723360	696550	804750	0.00507478	0.843613	0.330629	-0.0494121	1.41699	0.0653965	0.153827	3.13484	0.00208386	0.208314	3.64168	0.005314	97.2732	98.8377	97.5543	104.146	94.1634	96.3892	96.4761	94.4947	92.8054	106.751	111.978	109.131
O95470	SGPL1_HUMAN	SGPL1	Sphingosine-1-phosphate lyase 1	11	4851400	4689400	4894100	4925200	4628800	4811600	4980500	4789800	4707700	4242300	4288800	4011200	4813200	4790900	4831500	4184200	-0.00669967	0.350702	0.663111	0.00547479	0	1	-0.195345	3.13484	0.00208386	-0.207519	3.64168	0.005314	104.292	100.81	105.21	105.879	99.507	103.437	107.068	102.968	101.203	91.1983	92.1979	86.2302
P17050	NAGAB_HUMAN	NAGA	Alpha-N-acetylgalactosaminidase	2	551330	526720	570490	672100	637020	747740	707130	643760	746000	878870	915070	936320	549510	685620	698960	910080	0.319263	3.31643	0.00716689	0.347064	3.31643	0.00162808	0.408584	3.6341	0.000806997	0.380783	3.6341	0.005314	77.5379	74.0768	80.2325	94.5227	89.5892	105.161	99.4493	90.5371	104.916	123.602	128.694	131.682
Q0VDF9	HSP7E_HUMAN	HSPA14	Heat shock 70 kDa protein 14	17	9021100	9174800	9316100	8751100	9286600	9014500	8993400	9251900	9107100	10128000	10297000	10838000	9175700	9026400	9125100	10425000	-0.0236675	0.350702	0.663111	-0.00797785	0.350702	0.529062	0.207825	3.64168	0.00080107	0.192135	3.64168	0.005314	95.6473	97.2769	98.775	92.7846	98.4623	95.5773	95.3536	98.0944	96.5591	107.383	109.175	114.911
O15533	TPSN_HUMAN	TAPBP	Tapasin	6	4240700	4182600	3941100	3596900	3266400	3383300	2977000	2430700	2792900	2129000	1992500	2010100	4121500	3416300	2734300	2044600	-0.270735	2.18532	0.0451883	-0.591998	4.81377	9.7414e-05	-0.740616	5.77849	1.68786e-05	-0.419353	3.63264	0.00531518	137.748	135.86	128.016	116.836	106.1	109.897	96.6998	78.9547	90.7198	69.1548	64.721	65.2927
Q9Y696	CLIC4_HUMAN	CLIC4	Chloride intracellular channel protein 4	17	14488000	13942000	14672000	11755000	12209000	13692000	18191000	17646000	19516000	14214000	12836000	14721000	14382000	12561000	18452000	13936000	-0.195313	1.70203	0.0933575	0.359513	3.33138	0.00158546	0.149865	1.35755	0.0709735	-0.404961	3.62147	0.00536955	97.7367	94.0534	98.978	79.2998	82.3625	92.3668	122.717	119.041	131.656	95.8883	86.5922	99.3085
Q9Y2C4	EXOG_HUMAN	EXOG	Nuclease EXOG mitochondrial	2	78729	96995	94930	115520	91698	103240	59029	67550	58296	95049	98173	82778	93707	103490	63864	96309	0.143263	1.02292	0.260767	-0.553154	3.62563	0.000884116	-0.103749	1.02292	0.139145	0.592668	3.62563	0.00536955	90.6679	111.704	109.326	133.038	105.604	118.896	67.9805	77.7937	67.1363	109.463	113.061	95.3309
Q92882	OSTF1_HUMAN	OSTF1	Osteoclast-stimulating factor 1	7	6920400	6347800	6658600	6050100	6291200	6939900	7255400	7011300	7959700	5868900	5044600	5718900	6642300	6427700	7414200	5548300	-0.0473803	0.421238	0.609536	0.158608	1.02131	0.143896	-0.212257	1.70203	0.0352912	-0.418245	3.62147	0.00536955	106.377	97.5749	102.352	92.9988	96.7049	106.676	111.526	107.774	122.352	90.2135	77.5428	87.9078
Q9Y5B8	NDK7_HUMAN	NME7	Nucleoside diphosphate kinase 7	7	2088200	2068100	2237900	1660700	1796000	1727100	1753900	1864000	2040900	1389600	1418000	1513200	2134100	1732900	1886200	1442800	-0.300439	2.71208	0.0192913	-0.178145	1.70203	0.0370368	-0.264317	2.71208	0.00479988	-0.386611	3.62147	0.00536955	116.239	115.12	124.572	92.4426	99.974	96.1387	97.6305	103.759	113.606	77.3518	78.9327	84.232
P18084	ITB5_HUMAN	ITGB5	Integrin beta-5	17	3991800	3884100	4209800	4127200	3856000	4926500	3988000	3954500	4187000	3008600	3077300	2990100	4037000	4308000	4052000	3030800	0.0937347	0.704756	0.402505	0.00535059	0	1	-0.50732	4.41616	0.000183656	-0.418936	3.62147	0.00536955	103.681	100.884	109.343	107.198	100.154	127.959	103.582	102.712	108.751	78.1439	79.9283	77.6634
Q6P158	DHX57_HUMAN	DHX57	Putative ATP-dependent RNA helicase DHX57	16	1856300	1785600	1880700	2030600	2026100	1916200	979970	978810	964030	1108900	1155800	1096000	1845700	1996600	984750	1131600	0.113377	3.00792	0.0119291	-0.906339	9.69467	5.39148e-08	-0.819181	9.53028	4.87779e-08	0.200535	3.59921	0.00546637	125.292	120.52	126.938	137.056	136.752	129.335	66.1434	66.0651	65.0675	74.8456	78.0111	73.9749
Q6P996	PDXD1_HUMAN	PDXDC1	Pyridoxal-dependent decarboxylase domain-containing protein 1	34	13670000	13754000	14001000	12433000	11858000	11487000	20751000	21213000	20811000	18004000	18320000	18564000	13820000	11942000	20930000	18316000	-0.210713	3.00792	0.0119291	0.598815	7.94177	5.26651e-07	0.61706	7.69775	7.40865e-07	-0.192468	3.59921	0.00546637	84.1809	84.6982	86.2192	76.5634	73.0225	70.7378	127.786	130.631	128.156	110.87	112.816	114.319
O00159	MYO1C_HUMAN	MYO1C	Unconventional myosin-Ic	49	30656000	31167000	31465000	28791000	26449000	28080000	46708000	47315000	46175000	42147000	42097000	41671000	31120000	27790000	46754000	41982000	-0.163276	3.00792	0.0119291	0.587248	7.94177	5.26651e-07	0.595205	7.69775	7.40865e-07	-0.155319	3.59921	0.00546637	83.0934	84.4785	85.2862	78.0383	71.6903	76.1111	126.603	128.248	125.158	114.24	114.104	112.95
O94979	SC31A_HUMAN	SEC31A	Protein transport protein Sec31A	41	17461000	17372000	17287000	16630000	16821000	17315000	24930000	26298000	26164000	21488000	21695000	22357000	17396000	16954000	25815000	21884000	-0.0371299	1.01273	0.262411	0.569454	7.44006	1.15525e-06	0.368251	6.23771	7.59862e-06	-0.238333	3.59921	0.00546637	85.2387	84.8042	84.3893	81.182	82.1144	84.526	121.7	128.378	127.724	104.897	105.908	109.139
Q13617	CUL2_HUMAN	CUL2	Cullin-2	26	10106000	10004000	9729600	11151000	11440000	11035000	8416200	8592700	8436400	9568400	9568900	9697800	9947000	11220000	8494500	9616200	0.173739	2.36663	0.0341531	-0.227732	4.63306	0.000139879	-0.222534	3.59921	0.000857909	0.178938	3.59921	0.00546637	102.995	101.955	99.1585	113.645	116.59	112.462	85.7731	87.5719	85.979	97.5157	97.5208	98.8344
P61158	ARP3_HUMAN	ACTR3	Actin-related protein 3	19	21356000	20973000	21014000	18893000	18483000	17597000	23630000	23365000	24185000	20264000	19999000	20581000	21135000	18348000	23755000	20314000	-0.204011	3.00792	0.0119291	0.168597	3.59921	0.000925333	0.146852	3.00792	0.00272004	-0.225757	3.59921	0.00546637	102.37	100.534	100.73	90.5632	88.5979	84.3509	113.27	112	115.93	97.1351	95.8648	98.6546
P63151	2ABA_HUMAN	PPP2R2A	Serine/threonine-protein phosphatase 2A 55 kDa regulatory subunit B alpha isoform	4	1195900	1180100	1177700	1448800	1390900	1359500	1124600	1150700	1159900	1273000	1255600	1327500	1187500	1399700	1145100	1286000	0.23719	4.13963	0.00194656	-0.0524539	1.68849	0.0379758	-0.122227	2.36663	0.0094686	0.167417	3.59921	0.00546637	95.3909	94.1306	93.9392	115.563	110.945	108.44	89.7037	91.7855	92.5194	101.541	100.153	105.888
P40306	PSB10_HUMAN	PSMB10	Proteasome subunit beta type-10	6	1378700	1230600	1204300	777310	849270	828730	587580	475270	598700	429660	390910	368560	1272200	823270	557820	404270	-0.627888	4.24462	0.00174084	-1.18945	6.88037	2.89532e-06	-1.02605	6.50704	5.12985e-06	-0.464481	3.60172	0.00546637	181.416	161.928	158.468	102.282	111.751	109.048	77.3166	62.5383	78.7799	56.5368	51.4378	48.4969
O75592	MYCB2_HUMAN	MYCBP2	E3 ubiquitin-protein ligase MYCBP2	10	494270	541810	525130	543640	570690	554690	633740	659560	657060	730890	765390	750670	521210	557340	653070	756210	0.0966929	2.36663	0.0341531	0.325373	5.49965	2.95264e-05	0.440229	6.23771	7.59862e-06	0.211549	3.59921	0.00546637	79.8547	87.5353	84.8405	87.831	92.2012	89.6162	102.388	106.559	106.155	118.083	123.657	121.279
Q08J23	NSUN2_HUMAN	NSUN2	RNA cytosine C(5)-methyltransferase NSUN2	42	27512000	27892000	27436000	27942000	30109000	26333000	26136000	25985000	25172000	28590000	29477000	29581000	27643000	28178000	25798000	29264000	0.027655	0.417814	0.610048	-0.099655	1.68849	0.0379758	0.0545578	1.01273	0.14142	0.181868	3.59921	0.00546637	99.3916	100.764	99.117	100.945	108.774	95.1322	94.4205	93.875	90.9379	103.286	106.49	106.866
O43707	ACTN4_HUMAN	ACTN4	Alpha-actinin-4	42	101850000	102660000	103970000	104650000	104070000	108360000	107880000	110290000	111040000	95805000	94470000	94506000	102900000	105780000	109830000	95056000	0.0398239	0.417814	0.610048	0.0940292	1.68849	0.0379758	-0.154217	2.36663	0.0094686	-0.208423	3.59921	0.00546637	98.6002	99.3844	100.653	101.311	100.749	104.903	104.438	106.771	107.497	92.7481	91.4557	91.4905
O95466	FMNL1_HUMAN	FMNL1	Formin-like protein 1	12	2528500	2955100	2658600	1343500	1448100	1212400	772210	674470	735590	517570	534190	558080	2714100	1339000	732230	539630	-1.01932	6.4694	4.57257e-05	-1.89011	9.12674	9.22999e-08	-1.31111	7.67885	7.66034e-07	-0.440326	3.5559	0.00593424	190.372	222.49	200.167	101.153	109.028	91.2819	58.1399	50.781	55.3828	38.968	40.2193	42.018
Q9HB21	PKHA1_HUMAN	PLEKHA1	Pleckstrin homology domain-containing family A member 1	6	664430	713390	730370	931600	1046000	1079700	580430	484370	601260	742830	769020	751680	702730	1019100	555350	754510	0.536253	4.01962	0.00224371	-0.339573	2.51894	0.00757822	-0.433684	3.05555	0.00245433	0.442143	3.5559	0.00593424	87.6645	94.1243	96.3646	122.915	138.009	142.455	76.5816	63.9075	79.3299	98.0086	101.464	99.1763
P42684	ABL2_HUMAN	ABL2	Tyrosine-protein kinase ABL2	5	203690	196800	195770	238370	250960	244490	283790	275630	317900	346780	364320	368340	198750	244610	292440	359810	0.299529	3.55456	0.0047979	0.557186	5.95023	1.37472e-05	0.556752	5.95023	1.24781e-05	0.299095	3.55456	0.00593424	74.3657	71.8502	71.4741	87.0271	91.6236	89.2614	103.61	100.63	116.063	126.607	133.01	134.478
Q15404	RSU1_HUMAN	RSU1	Ras suppressor protein 1	10	9864200	9177600	9383100	9262000	8947400	9554800	10848000	11358000	11084000	9413400	8881000	8660000	9483300	9259800	11105000	8999500	-0.0344081	0.251053	0.739941	0.227748	2.76054	0.00478417	-0.0411362	0.251053	0.626785	-0.303293	3.55456	0.00593424	101.664	94.5872	96.7052	95.4571	92.2147	98.4748	111.803	117.059	114.235	97.0174	91.5304	89.2527
P60891	PRPS1_HUMAN	PRPS1	Ribose-phosphate pyrophosphokinase 1	7	5705200	5672100	5693500	4923000	5349200	5083400	5838900	6273000	6116300	4845700	4797400	5166000	5696800	5119800	6079700	4944300	-0.154064	0.995668	0.267465	0.0938484	1.43607	0.0636264	-0.0503212	0.590804	0.326345	-0.298234	3.55456	0.00593424	104.581	103.974	104.366	90.2424	98.055	93.1826	107.032	114.989	112.116	88.8254	87.94	94.6968
P13726	TF_HUMAN	F3	Tissue factor	1	147420	153660	137060	167410	212630	175990	167220	195550	147070	247580	258660	269410	146050	185340	169950	258550	0.343712	2.02432	0.0576975	0.218648	1.30814	0.0817964	0.480269	2.93799	0.00307242	0.605333	3.56204	0.00593424	77.601	80.8857	72.1476	88.1237	111.927	92.6401	88.0237	102.936	77.4168	130.325	136.157	141.816
Q9NWM3	CUED1_HUMAN	CUEDC1	CUE domain-containing protein 1	1	78956	71172	74916	66212	63992	70764	64951	63160	74343	54533	47386	47341	75015	66989	67485	49753	-0.163255	1.08857	0.231727	-0.152612	1.08857	0.125386	-0.429141	3.5559	0.000939153	-0.439783	3.5559	0.00593424	121.826	109.816	115.592	102.162	98.7371	109.186	100.217	97.4533	114.708	84.1422	73.1147	73.0453
P23229	ITA6_HUMAN	ITGA6	Integrin alpha-6	18	1993400	1952400	2048200	3471400	3901700	4017400	1777700	1534800	1596600	2272500	2298000	2156100	2002500	3798900	1642400	2250700	0.923779	6.29199	5.64051e-05	-0.285997	2.40184	0.00955531	-0.755208	5.64024	2.02693e-05	0.454568	3.51643	0.00644115	82.4281	80.7327	84.6941	143.544	161.337	166.122	73.5088	63.4648	66.0202	93.969	95.0235	89.1558
O43808	PM34_HUMAN	SLC25A17	Peroxisomal membrane protein PMP34	5	1673700	1582800	1807200	1769300	1736500	1596300	1955400	1794900	1660300	2302300	2608100	2655600	1687900	1700700	1806600	2522000	0.0108992	0	1	0.0980477	0.611081	0.321055	0.56844	4.24477	0.000257413	0.481291	3.51643	0.00644115	86.7862	82.0727	93.7085	91.7433	90.0425	82.7727	101.393	93.0707	86.0913	119.381	135.237	137.7
Q8IYS1	P20D2_HUMAN	PM20D2	Peptidase M20 domain-containing protein 2	6	653990	628390	699740	917130	1065600	1019800	414190	387760	406680	504500	516090	521320	660710	1000800	406120	513970	0.599065	5.67683	0.000144481	-0.702111	6.30403	7.45037e-06	-0.961398	7.65769	7.96274e-07	0.339778	3.48924	0.00664026	101.457	97.4854	108.554	142.279	165.312	158.207	64.2554	60.1552	63.0904	78.2657	80.0637	80.8751
Q16555	DPYL2_HUMAN	DPYSL2	Dihydropyrimidinase-related protein 2	20	9444000	8364000	8873800	12449000	12103000	15828000	4016300	3473000	4110600	5766400	5675900	5483800	8907300	13472000	3905600	5669500	0.596904	3.49629	0.00546105	-1.18944	6.46036	5.76908e-06	-1.24867	6.46036	5.50456e-06	0.537677	3.49629	0.00664026	118.559	105.001	111.401	156.284	151.94	198.703	50.4202	43.5997	51.6041	72.3908	71.2547	68.8431
Q9UH99	SUN2_HUMAN	SUN2	SUN domain-containing protein 2	20	2786200	2901600	3080300	2422000	2212300	2588600	5856600	5858800	5086600	4412000	4324000	4217100	2933600	2419500	5604900	4325900	-0.277963	2.59802	0.0237016	0.934016	6.7381	3.65388e-06	0.838291	6.26862	7.27815e-06	-0.373688	3.4871	0.00664026	73.0869	76.114	80.8016	63.5333	58.0325	67.9035	153.629	153.687	133.43	115.734	113.426	110.622
P15374	UCHL3_HUMAN	UCHL3	Ubiquitin carboxyl-terminal hydrolase isozyme L3	6	1491200	1359700	1322700	1325700	1231100	1340300	2120200	2077800	2194300	1662600	1487100	1645400	1393800	1301600	2132600	1598400	-0.0987374	0.669553	0.428209	0.61359	5.1657	5.25248e-05	0.296342	2.90618	0.00328309	-0.415985	3.4871	0.00664026	92.9188	84.7249	82.4193	82.6063	76.7116	83.516	132.113	129.471	136.73	103.599	92.6633	102.527
Q96HR8	NAF1_HUMAN	NAF1	H/ACA ribonucleoprotein complex non-core subunit NAF1	2	349000	355280	361150	382730	376910	313160	550270	514120	532570	692200	671080	661330	357710	366260	537810	682180	0.0340777	0	1	0.588306	5.67683	2.14797e-05	0.897284	7.50849	1.03042e-06	0.343056	3.48924	0.00664026	72.7109	74.0192	75.2422	79.7382	78.5256	65.2439	114.644	107.112	110.956	144.213	139.813	137.782
Q5H8A4	PIGG_HUMAN	PIGG	GPI ethanolamine phosphate transferase 2	5	529680	561020	552260	699430	623050	617930	435250	430650	445680	548570	572160	508290	547650	646800	437190	543010	0.240066	2.01987	0.0576975	-0.324994	3.48924	0.00116033	-0.252341	2.01987	0.0187173	0.312718	3.48924	0.00664026	97.4278	103.192	101.581	128.651	114.602	113.66	80.0586	79.2125	81.9771	100.902	105.241	93.4934
P20337	RAB3B_HUMAN	RAB3B	Ras-related protein Rab-3B	5	433590	377960	418950	763590	815220	743400	1040700	1126200	985150	1328500	1448200	1400700	412850	777230	1059500	1396700	0.912724	6.58671	3.62441e-05	1.35969	8.35691	2.601e-07	0.845609	6.43032	5.73599e-06	0.398639	3.4871	0.00664026	47.8129	41.6785	46.1985	84.2028	89.8961	81.9764	114.76	124.189	108.635	146.497	159.696	154.458
Q9UEE5	ST17A_HUMAN	STK17A	Serine/threonine-protein kinase 17A	2	99848	85903	84787	79350	92619	76106	120270	115030	134410	92978	86687	73633	90179	82692	123240	84433	-0.125044	0.672391	0.428209	0.450607	2.84002	0.00415913	0.0300592	0.127081	0.790064	-0.545592	3.49811	0.00664026	104.954	90.2958	89.1227	83.4077	97.3553	79.9978	126.42	120.912	141.283	97.7326	91.1199	77.3984
P08581	MET_HUMAN	MET	Hepatocyte growth factor receptor	33	7428600	7410000	7953600	8505300	8026100	8337600	6755000	6591400	6040800	8214300	8606000	7609400	7604900	8293000	6474600	8146000	0.124965	1.22669	0.189875	-0.232138	2.01987	0.0201496	-0.0258023	0	1	0.331301	3.48924	0.00664026	97.4476	97.2036	104.334	111.572	105.286	109.372	88.6114	86.4653	79.2426	107.754	112.893	99.8193
Q9NVA1	UQCC1_HUMAN	UQCC1	Ubiquinol-cytochrome-c reductase complex assembly factor 1	4	383550	394770	387750	410500	355360	341010	443040	426340	428000	559130	545080	516340	388690	368960	432460	540180	-0.0751556	0.847592	0.330629	0.153947	1.62232	0.0435938	0.549976	5.67683	1.90723e-05	0.320874	3.48924	0.00664026	88.6672	91.261	89.6382	94.8974	82.1504	78.833	102.42	98.5592	98.943	129.257	126.009	119.365
Q8IXU6	S35F2_HUMAN	SLC35F2	Solute carrier family 35 member F2	3	563760	597550	586420	567320	563410	509790	495540	458420	453960	562520	625710	567150	582580	546840	469310	585130	-0.0913374	0.847592	0.330629	-0.311915	3.48924	0.00116033	0.0976384	0.847592	0.197633	0.318216	3.48924	0.00664026	103.26	109.449	107.41	103.912	103.196	93.3745	90.7645	83.9655	83.1486	103.033	114.607	103.881
Q9UQR0	SCML2_HUMAN	SCML2	Sex comb on midleg-like protein 2	4	450580	534570	484060	444640	433700	403620	373840	377000	385410	450930	508080	513040	489740	427320	378750	490680	-0.196699	1.62104	0.105927	-0.37077	3.20268	0.00204353	0.199466	1.95246	0.0214016	0.373537	3.4871	0.00664026	100.886	119.692	108.382	99.5561	97.1066	90.3716	83.7038	84.4113	86.2944	100.964	113.761	114.871
Q9P266	JCAD_HUMAN	JCAD	Junctional protein associated with coronary artery disease	22	2615500	2886700	2767500	1667100	1570000	1492500	1779900	1602200	1554900	1286700	1298100	1210000	2763100	1582000	1650100	1271600	-0.804538	6.10126	7.68479e-05	-0.743734	5.74808	1.9458e-05	-0.315105	2.90618	0.00328309	-0.375909	3.4871	0.00664026	144.429	159.405	152.822	92.0579	86.696	82.4164	98.2868	88.4741	85.8622	71.0521	71.6816	66.8167
Q01433	AMPD2_HUMAN	AMPD2	AMP deaminase 2	26	14949000	15850000	16043000	10802000	10797000	10553000	16762000	17099000	19567000	13449000	13107000	14552000	15624000	10738000	17815000	13725000	-0.541039	4.57778	0.001002	0.189329	1.79373	0.0317292	0.354081	3.16398	0.00200423	-0.376286	3.47424	0.00670828	103.376	109.606	110.941	74.6983	74.6637	72.9764	115.913	118.244	135.31	93.0029	90.6379	100.63
Q96S94	CCNL2_HUMAN	CCNL2	Cyclin-L2	4	593120	659590	672380	615420	592210	570320	462170	458840	439960	527670	599860	588250	641700	592650	453660	571930	-0.114719	1.07976	0.233556	-0.500288	4.8225	9.61446e-05	-0.0513418	0.19293	0.697374	0.334227	3.47424	0.00670828	104.98	116.745	119.009	108.927	104.819	100.945	81.8025	81.2131	77.8714	93.3958	106.173	104.118
Q8N5B7	CERS5_HUMAN	CERS5	Ceramide synthase 5	2	33429	29518	28891	25353	22678	23827	28581	29915	26649	21551	22094	22973	30613	23953	28382	22206	-0.353938	3.16398	0.00922093	-0.109168	0.444655	0.441099	-0.109257	0.745182	0.242044	-0.354027	3.47424	0.00670828	127.163	112.286	109.901	96.4423	86.2667	90.6375	108.722	113.796	101.372	81.9796	84.0452	87.3889
Q96CG3	TIFA_HUMAN	TIFA	TRAF-interacting protein with FHA domain-containing protein A	3	422800	373890	378050	302780	290350	273790	310470	319640	315400	235210	247510	259070	395120	288980	316630	247260	-0.451321	4.05241	0.00217162	-0.319493	2.83949	0.00415913	-0.224941	2.15171	0.0143017	-0.356769	3.47424	0.00670828	136.059	120.32	121.659	97.4363	93.4362	88.1071	99.911	102.862	101.497	75.6919	79.6501	83.3702
Q13277	STX3_HUMAN	STX3	Syntaxin-3	5	377890	359230	422020	458990	432130	415940	417570	395620	381100	509890	523150	479180	386390	436280	398910	504080	0.175197	1.43341	0.142458	0.0460055	0.19293	0.703684	0.208398	2.15171	0.0143017	0.337589	3.47424	0.00670828	87.6655	83.3366	97.903	106.48	100.248	96.4926	96.8707	91.7786	88.4101	118.288	121.364	111.163
Q13620	CUL4B_HUMAN	CUL4B	Cullin-4B	25	8855800	9271100	9572500	9502900	9841200	10722000	10691000	11607000	11030000	8272500	8574500	8707200	9237300	10042000	11114000	8524400	0.120504	1.07976	0.233556	0.266835	2.50146	0.00781151	-0.236376	2.15171	0.0143017	-0.382708	3.47424	0.00670828	91.103	95.3754	98.476	97.76	101.24	110.301	109.982	119.406	113.47	85.1024	88.2092	89.5743
Q6NSJ5	LRC8E_HUMAN	LRRC8E	Volume-regulated anion channel subunit LRRC8E	12	1512500	1649200	1566800	1645900	1664400	1454200	1575000	1493900	1578400	2005300	2102100	1989300	1576200	1588200	1555200	2034000	0.010942	0.19293	0.78805	-0.0193505	0.19293	0.703684	0.356927	2.83949	0.00377182	0.38722	3.47424	0.00670828	89.6872	97.7932	92.9071	97.5975	98.6945	86.2302	93.3933	88.5843	93.5949	118.909	124.649	117.96
P61599	NAA20_HUMAN	NAA20	N-alpha-acetyltransferase 20	3	241580	202390	229850	176400	200070	183450	221270	312220	231450	160120	164490	166070	224600	186640	254980	163560	-0.2671	1.2089	0.196436	0.183026	0.835123	0.208084	-0.190438	0.835123	0.201692	-0.640564	3.45098	0.0070579	116.454	97.5624	110.8	85.0339	96.4441	88.4324	106.664	150.506	111.571	77.1861	79.2927	80.0543
P42568	AF9_HUMAN	MLLT3	Protein AF-9	4	192380	215610	199580	262020	248580	291150	174080	130820	165860	268680	235820	219340	204590	270290	156930	243310	0.401773	2.24975	0.0398298	-0.382614	2.24975	0.0127435	-0.151713	0.95593	0.159331	0.632674	3.44877	0.00707462	88.6571	99.3625	91.9752	120.75	114.557	134.175	80.2237	60.2876	76.4355	123.819	108.676	101.081
P21980	TGM2_HUMAN	TGM2	Protein-glutamine gamma-glutamyltransferase 2	30	64478000	64784000	59047000	35782000	41021000	40111000	13287000	10680000	12842000	9149900	8306800	8355400	62813000	38998000	12350000	8696200	-0.687663	4.2598	0.00168811	-2.34655	9.63888	5.39148e-08	-2.16494	9.38278	6.15148e-08	-0.506054	3.43429	0.00727461	210.343	211.342	192.626	116.73	133.821	130.852	43.3455	34.8408	41.8938	29.8493	27.0989	27.2574
Q9NVP1	DDX18_HUMAN	DDX18	ATP-dependent RNA helicase DDX18	34	18100000	19290000	18878000	20351000	19531000	16147000	21290000	21015000	19075000	27984000	30758000	27752000	18781000	18703000	20488000	28845000	-0.00600418	0.133694	0.854854	0.125505	0.493742	0.400857	0.625052	4.2598	0.000249268	0.493542	3.43429	0.00727461	83.4836	88.9723	87.072	93.866	90.0838	74.4756	98.197	96.9286	87.9806	129.072	141.867	128.002
Q12791	KCMA1_HUMAN	KCNMA1	Calcium-activated potassium channel subunit alpha-1	7	1646300	1710600	1652300	1773600	1781100	1788200	926930	870610	802020	1060600	1083100	1011300	1681200	1789400	873420	1053900	0.0899846	1.09847	0.22748	-0.944744	8.66669	1.61618e-07	-0.763738	7.88315	5.56942e-07	0.270991	3.41654	0.00733887	122.655	127.445	123.102	132.139	132.698	133.227	69.0594	64.8634	59.7532	79.0182	80.6946	75.3452
O15439	MRP4_HUMAN	ABCC4	Multidrug resistance-associated protein 4	21	2180900	2362900	2428300	2293700	2190600	2104200	4076700	4109200	3862900	4831300	5207700	4948700	2336800	2215200	4030200	5000900	-0.0770973	1.09847	0.22748	0.786317	7.70893	7.4083e-07	1.17475	9.33469	6.73435e-08	0.311336	3.41654	0.00733887	64.4647	69.8444	71.7775	67.7989	64.7514	62.1975	120.502	121.463	114.183	142.807	153.933	146.277
Q3ZCQ8	TIM50_HUMAN	TIMM50	Mitochondrial import inner membrane translocase subunit TIM50	10	7870100	8294700	8357200	8944800	9038300	8399500	5138300	5163000	4763300	6100200	6342200	6080500	8183200	8801600	5021600	6185100	0.105101	1.09847	0.22748	-0.704518	7.14296	1.85017e-06	-0.508969	6.01461	1.12399e-05	0.30065	3.41654	0.00733887	111.775	117.806	118.693	127.039	128.367	119.294	72.9768	73.3276	67.6508	86.6382	90.0752	86.3584
Q9BWD3	RTL8A_HUMAN	RTL8A	Retrotransposon Gag-like protein 8A	4	312920	308760	298260	265680	266950	286410	406150	424850	399810	345540	327790	356770	313510	274950	411100	349590	-0.189342	2.53853	0.0246009	0.390978	4.87383	8.62603e-05	0.346495	4.19201	0.000284301	-0.233825	3.41654	0.00733887	93.8786	92.6305	89.4805	79.7062	80.0872	85.9254	121.848	127.459	119.946	103.665	98.3397	107.034
Q14696	MESD_HUMAN	MESD	LRP chaperone MESD	9	3904900	3938300	3802200	3862000	3801000	3858700	2703900	2565600	2511500	3307100	3055700	3082500	3890300	3854400	2601400	3156200	-0.0133751	2.34332e-14	1	-0.580593	6.26274	7.76147e-06	-0.288318	3.81683	0.000576662	0.2789	3.41654	0.00733887	116.006	116.998	112.955	114.732	112.919	114.634	80.327	76.2184	74.6112	98.2467	90.7782	91.5744
Q8IV48	ERI1_HUMAN	ERI1	3'-5' exoribonuclease 1	5	598480	666410	707660	777160	783170	808180	600000	604680	605140	686440	733570	741470	657520	789500	603270	720500	0.263904	3.81683	0.00322528	-0.124231	1.09847	0.122923	-0.131941	1.57921	0.0453315	0.256195	3.41654	0.00733887	86.3986	96.2052	102.16	112.193	113.061	116.672	86.618	87.2936	87.36	99.0968	105.901	107.041
Q9NR56	MBNL1_HUMAN	MBNL1	Muscleblind-like protein 1	3	636540	667170	684670	654150	678070	673580	611360	600150	580710	722220	669280	674610	665810	668600	603530	696530	0.00603282	0.27502	0.719916	-0.141685	2.06514	0.0184979	0.0590421	0.651548	0.289414	0.20676	3.41654	0.00733887	97.2744	101.955	104.629	99.9655	103.621	102.935	93.4264	91.7134	88.7426	110.368	102.278	103.092
P02795	MT2_HUMAN	MT2A	Metallothionein-2	2	1342400	1296100	1139400	754280	814570	658310	1019800	870470	932110	618080	398430	616780	1259300	742380	940790	544430	-0.762392	3.28456	0.00747035	-0.420677	1.6582	0.0404723	-0.447411	1.81422	0.0286127	-0.789126	3.41817	0.00733887	153.993	148.682	130.706	86.527	93.4432	75.5179	116.986	99.8557	106.927	70.9029	45.7058	70.7538
Q05397	FAK1_HUMAN	PTK2	Focal adhesion kinase 1	27	6317900	5815800	6003200	7402100	6956200	7496500	7570900	7276900	7633500	9080000	9276100	9488400	6053000	7293700	7500500	9286900	0.269001	2.99023	0.0122412	0.309336	4.19201	0.000316854	0.348546	4.54372	0.00014628	0.30821	3.41654	0.00733887	83.9425	77.2714	79.7613	98.3477	92.4233	99.602	100.59	96.6843	101.422	120.641	123.247	126.067
O43172	PRP4_HUMAN	PRPF4	U4/U6 small nuclear ribonucleoprotein Prp4	19	8028500	8264200	8172300	8087100	8093300	7253000	8676800	8579800	7824400	9605900	10063000	9526400	8165100	7822800	8371000	9736000	-0.0617855	1.09847	0.22748	0.0359294	4.69145e-14	1	0.315644	4.54372	0.00014628	0.217929	3.41654	0.00733887	94.2914	97.0596	95.9803	94.9797	95.0525	85.1835	101.905	100.766	91.8944	112.817	118.186	111.884
O15213	WDR46_HUMAN	WDR46	WD repeat-containing protein 46	12	3935000	4244800	4118100	4316300	4058100	3899900	3934800	3785100	3748500	4455100	4692600	4375800	4099300	4091400	3822800	4507800	-0.00278298	2.34332e-14	1	-0.100748	1.09847	0.122923	0.139829	2.06514	0.0171694	0.237794	3.41654	0.00733887	95.2706	102.771	99.7036	104.502	98.251	94.4208	95.2657	91.6413	90.7552	107.863	113.613	105.943
O00170	AIP_HUMAN	AIP	AH receptor-interacting protein	13	6151500	5956500	6162700	5826800	5761800	6235200	6070500	6025800	6467700	5253500	4960100	5326300	6090200	5952800	6189700	5183600	-0.0329212	0.27502	0.719916	0.0233799	0.27502	0.609509	-0.199614	3.41654	0.00124166	-0.255915	3.41654	0.00733887	105.156	101.823	105.348	99.6057	98.4946	106.587	103.772	103.007	110.561	89.8055	84.79	91.0499
P47895	AL1A3_HUMAN	ALDH1A3	Aldehyde dehydrogenase family 1 member A3	11	1804700	1642300	1685300	4717300	5277000	6095000	858520	772720	881370	1030600	1104200	1234400	1720100	5368200	855940	1133100	1.64195	8.67944	3.01674e-06	-1.00691	6.73119	3.70229e-06	-2.24416	10.0392	2.48029e-08	0.404694	3.40939	0.00740223	79.9029	72.7126	74.6164	208.858	233.638	269.855	38.0109	34.2121	39.0225	45.6297	48.8883	54.6529
Q03135	CAV1_HUMAN	CAV1	Caveolin-1	10	12894000	12730000	12787000	20442000	19310000	20039000	13940000	15263000	11750000	18066000	19545000	17407000	12808000	19934000	13655000	18341000	0.638186	4.963	0.000511041	0.0923841	0.586478	0.335774	-0.120159	0.848996	0.197633	0.425643	3.40939	0.00740223	79.6856	78.6721	79.0244	126.333	119.337	123.842	86.15	94.3262	72.6157	111.649	120.789	107.576
Q5R3F8	PPR29_HUMAN	ELFN2	Protein phosphatase 1 regulatory subunit 29	2	185260	206790	204910	179320	170960	210070	188300	203790	195480	254560	274760	237750	198980	186780	195860	255690	-0.0912834	0.352828	0.663111	-0.0228006	0.15578	0.753686	0.453056	3.65851	0.00078424	0.384573	3.40939	0.00740223	88.5018	98.787	97.8889	85.6641	81.6704	100.354	89.954	97.3538	93.384	121.608	131.257	113.577
O95359	TACC2_HUMAN	TACC2	Transforming acidic coiled-coil-containing protein 2	4	122620	121190	140270	137310	170060	154420	136290	107040	146150	192750	201060	211840	130750	155870	132060	204230	0.253532	1.25232	0.189875	0.0143826	0.100801	0.837155	0.389852	2.05868	0.0174124	0.629001	3.37319	0.00802481	79.9261	78.994	91.4307	89.5014	110.848	100.654	88.8365	69.7708	95.2634	125.638	131.055	138.081
Q86XE5	HOGA1_HUMAN	HOGA1	4-hydroxy-2-oxoglutarate aldolase mitochondrial	5	163750	139770	173400	180540	175150	165390	343060	372520	432330	517350	533150	526030	158990	173710	388150	526270	0.127745	0.760144	0.384015	1.28768	7.22616	1.61308e-06	1.59912	8.2216	3.40249e-07	0.439189	3.37134	0.00803812	52.788	45.0575	55.8988	58.2005	56.463	53.3166	110.592	120.089	139.37	166.778	171.871	169.576
O75449	KTNA1_HUMAN	KATNA1	Katanin p60 ATPase-containing subunit A1	2	238120	254650	230470	207260	261680	225890	173710	156630	164750	228360	215310	206020	241080	231610	165030	216560	-0.0578144	0.382954	0.642566	-0.546784	4.59694	0.000150517	-0.0969308	0.638579	0.297074	0.392038	3.36492	0.00809476	111.495	119.234	107.913	97.0451	122.526	105.768	81.336	73.3387	77.1407	106.925	100.814	96.4645
P42892	ECE1_HUMAN	ECE1	Endothelin-converting enzyme 1	19	8838200	9830500	8385200	9376100	9742400	8894500	9356800	8665600	7817500	11316000	11593000	10785000	9032100	9360200	8632400	11258000	0.0514779	0.382954	0.642566	-0.0652997	0.382954	0.49851	0.266339	2.18532	0.013477	0.383117	3.36492	0.00809476	92.546	102.936	87.8025	98.1784	102.014	93.1355	97.9763	90.7386	81.8581	118.491	121.392	112.931
Q96C92	ENTR1_HUMAN	ENTR1	Endosome-associated-trafficking regulator 1	3	83198	79859	78037	100040	83708	87191	88065	83565	98980	130240	114500	113400	80365	90314	90203	119380	0.168382	1.23181	0.189875	0.166608	1.23181	0.0948889	0.40254	3.36492	0.00137995	0.404314	3.36492	0.00809476	87.5167	84.0044	82.0878	105.233	88.0532	91.717	92.6364	87.9028	104.118	137.001	120.444	119.286
P78504	JAG1_HUMAN	JAG1	Protein jagged-1	1	55554	44293	48450	64473	59536	61959	53058	42741	49320	76036	69642	67735	49433	61989	48373	71137	0.326538	2.02432	0.0576975	-0.0312724	0.121328	0.805049	0.198588	0.849648	0.197633	0.556398	3.36034	0.00815955	96.2256	76.7203	83.9207	111.674	103.123	107.32	91.9022	74.0321	85.4276	131.703	120.628	117.324
Q9UKA9	PTBP2_HUMAN	PTBP2	Polypyrimidine tract-binding protein 2	4	517680	540960	632080	762710	788060	842960	304100	289870	296760	379370	448510	437890	563570	797910	296910	421920	0.501631	3.35783	0.0069101	-0.924569	5.66341	2.17283e-05	-0.919257	5.66341	1.93804e-05	0.506944	3.35783	0.00816488	99.5387	104.015	121.535	146.653	151.527	162.083	58.4719	55.7357	57.0605	72.9447	86.2388	84.1968
Q9NPH0	PPA6_HUMAN	ACP6	Lysophosphatidic acid phosphatase type 6	4	144490	132220	165140	226500	204210	239080	129640	126320	140370	198280	169170	180720	147280	223260	132110	182720	0.600163	4.17534	0.00192847	-0.156822	0.691833	0.273883	-0.28909	1.67242	0.0375519	0.467895	3.35783	0.00816488	84.3269	77.166	96.3787	132.189	119.181	139.531	75.6602	73.7226	81.9224	115.72	98.7306	105.471
P49748	ACADV_HUMAN	ACADVL	Very long-chain specific acyl-CoA dehydrogenase mitochondrial	33	19598000	20497000	20002000	20027000	19340000	17384000	32926000	32393000	32630000	26794000	27638000	26296000	20047000	18923000	32671000	26938000	-0.0832455	0.542961	0.500709	0.704624	6.54592	4.89435e-06	0.509502	4.91769	7.49198e-05	-0.278368	3.33453	0.00854925	79.5791	83.2295	81.2195	81.321	78.5314	70.589	133.698	131.534	132.496	108.799	112.226	106.777
O94854	K0754_HUMAN	KIAA0754	Uncharacterized protein KIAA0754	14	2871000	3039800	2966300	3277200	3183000	2917200	2102300	2067900	1940800	2429400	2682900	2422300	2969000	3132200	2054100	2523000	0.0771992	0.542961	0.500709	-0.531471	5.44017	3.20912e-05	-0.312036	3.33453	0.00146262	0.296634	3.33453	0.00854925	108	114.349	111.585	123.28	119.736	109.738	79.0831	77.7891	73.0079	91.3878	100.924	91.1207
Q9Y5A7	NUB1_HUMAN	NUB1	NEDD8 ultimate buster 1	12	1700600	1583900	1537900	1461300	1429600	1584400	1327400	1259500	1426000	1026900	1056100	1153500	1611600	1491800	1337700	1084600	-0.11144	1.3212	0.166349	-0.268739	3.33453	0.00158141	-0.459891	4.91769	7.49198e-05	-0.302592	3.33453	0.00854925	123.328	114.865	111.529	105.974	103.675	114.901	96.2634	91.3393	103.414	74.4711	76.5886	83.6521
Q9NVA4	T184C_HUMAN	TMEM184C	Transmembrane protein 184C	1	316980	350090	346830	396140	368200	387110	311700	282150	242950	349390	360120	335250	337970	383810	278930	348250	0.183497	1.70203	0.0933575	-0.276992	2.71208	0.00526912	-0.140269	1.02131	0.139212	0.32022	3.33138	0.00856791	93.9917	103.81	102.843	117.464	109.18	114.787	92.4261	83.6638	72.0401	103.602	106.784	99.4092
P46013	KI67_HUMAN	MKI67	Proliferation marker protein Ki-67	117	69946000	75586000	76220000	67734000	65333000	61277000	55468000	51172000	45465000	63818000	65290000	60870000	73954000	64855000	50790000	63366000	-0.18941	1.70203	0.0933575	-0.542084	5.11019	5.85106e-05	-0.0335089	0.183518	0.710106	0.319164	3.33138	0.00856791	110.706	119.633	120.636	107.205	103.405	96.9855	87.7914	80.992	71.9593	101.007	103.337	96.3414
Q86X02	CDR2L_HUMAN	CDR2L	Cerebellar degeneration-related protein 2-like	5	570890	510710	592320	534870	500390	469690	1295000	1384800	1348200	1038000	1055800	1103100	557970	501650	1342700	1065700	-0.153506	1.89859	0.0720868	1.26688	8.59213	1.7855e-07	1.08705	8.11359	4.03036e-07	-0.333336	3.31643	0.00871408	65.8481	58.9067	68.3198	61.6934	57.7164	54.1754	149.369	159.727	155.505	119.726	121.779	127.235
P30837	AL1B1_HUMAN	ALDH1B1	Aldehyde dehydrogenase X mitochondrial	22	18833000	19416000	18600000	16020000	15007000	13548000	23396000	22417000	21221000	18013000	17374000	17320000	18981000	14894000	22372000	17585000	-0.349825	3.6341	0.00423522	0.237138	2.27173	0.0121296	0.239614	2.63429	0.00564167	-0.347349	3.31643	0.00871408	102.184	105.348	100.92	86.9215	81.4252	73.5089	126.942	121.63	115.141	97.7352	94.2681	93.9751
Q96KA5	CLP1L_HUMAN	CLPTM1L	Cleft lip and palate transmembrane protein 1-like protein	12	2259200	2292100	2350000	2935100	2725300	2566700	2396300	2384500	2184300	2881000	3147000	2733500	2313100	2751900	2340700	2924100	0.2506	2.63429	0.0224021	0.0171124	0.203846	0.691956	0.0875646	0.792173	0.219865	0.321053	3.31643	0.00871408	87.8639	89.1434	91.3952	114.151	105.991	99.823	93.1959	92.737	84.9509	112.047	122.392	106.31
P42226	STAT6_HUMAN	STAT6	Signal transducer and activator of transcription 6	18	4515500	3982700	4263800	4848000	4645200	4724600	5203400	4668500	5383000	4131900	3964400	4122600	4262200	4740000	5085800	4080100	0.153289	1.52068	0.125957	0.254876	2.98302	0.0030962	-0.216283	1.89859	0.0239913	-0.31787	3.31643	0.00871408	99.5086	87.7672	93.9618	106.836	102.367	104.117	114.668	102.88	118.626	91.0551	87.3639	90.8502
O15270	SPTC2_HUMAN	SPTLC2	Serine palmitoyltransferase 2	16	4007200	4563400	4317300	3883900	4244200	3920800	4414100	4473200	4196000	5308400	5837000	5391000	4309800	4034900	4373600	5531200	-0.095088	0.471917	0.562923	0.0212004	0.471917	0.418355	0.45506	4.49698	0.000156675	0.338771	3.31643	0.00871408	88.1406	100.374	94.9614	85.4285	93.3535	86.2401	97.0905	98.3905	92.2933	116.761	128.388	118.578
P05423	RPC4_HUMAN	POLR3D	DNA-directed RNA polymerase III subunit RPC4	7	278290	298640	253800	275830	323560	281780	330360	330350	319290	396560	421010	407820	279660	296570	335680	408460	0.0846987	0.471917	0.562923	0.263413	1.89859	0.0258321	0.461822	4.49698	0.000156675	0.283108	3.31643	0.00871408	85.2498	91.4837	77.7476	84.4962	99.1175	86.3189	101.201	101.198	97.8095	121.48	128.97	124.929
P23528	COF1_HUMAN	CFL1	Cofilin-1	17	104520000	97788000	95507000	88016000	94751000	101370000	98050000	98492000	106880000	84740000	77065000	84840000	99289000	94738000	101160000	82238000	-0.0676907	0.203846	0.779414	0.0269331	0.471917	0.418355	-0.204138	2.27173	0.0112335	-0.298762	3.31643	0.00871408	110.797	103.66	101.242	93.3016	100.441	107.458	103.938	104.407	113.298	89.8289	81.693	89.9349
P42765	THIM_HUMAN	ACAA2	3-ketoacyl-CoA thiolase mitochondrial	11	4036100	4089200	4074800	4256800	4398800	4535100	1247100	1311800	1201400	1506000	1464100	1471000	4071900	4398600	1261000	1486300	0.111342	1.23276	0.189875	-1.69113	11.3762	4.12977e-09	-1.56532	11.0176	9.35571e-09	0.237157	3.27512	0.00894021	144.18	146.077	145.562	152.064	157.136	162.005	44.5496	46.8609	42.9171	53.7982	52.3014	52.5479
P17252	KPCA_HUMAN	PRKCA	Protein kinase C alpha type	17	8720600	8845100	8907900	7495900	6882300	7070100	13235000	13259000	12971000	11328000	11536000	11066000	8829500	7162600	13160000	11317000	-0.301848	4.52491	0.00102497	0.575756	6.63615	4.31254e-06	0.659936	7.31815	1.38805e-06	-0.217668	3.27512	0.00894021	86.2594	87.4909	88.112	74.1453	68.0759	69.9335	130.913	131.151	128.302	112.05	114.108	109.459
O00291	HIP1_HUMAN	HIP1	Huntingtin-interacting protein 1	25	3927300	3914800	3942500	4466500	4436400	4986100	2782400	2686600	2945900	3298600	3248700	3300400	3940000	4635200	2838500	3304100	0.234436	3.27512	0.00747035	-0.473067	5.83905	1.64197e-05	-0.488374	5.83905	1.48681e-05	0.219129	3.27512	0.00894021	107.264	106.922	107.679	121.991	121.168	136.182	75.9938	73.3773	80.4594	90.0925	88.7296	90.1416
Q9Y678	COPG1_HUMAN	COPG1	Coatomer subunit gamma-1	40	37880000	37769000	37029000	33082000	33514000	32729000	48294000	50088000	49807000	42713000	41799000	43772000	37580000	33131000	49426000	42791000	-0.181783	2.29107	0.0377193	0.395305	5.22441	4.79086e-05	0.369126	4.52491	0.000149137	-0.207963	3.27512	0.00894021	93.0568	92.7841	90.9662	81.2699	82.3312	80.4027	118.64	123.047	122.357	104.93	102.684	107.531
P53582	MAP11_HUMAN	METAP1	Methionine aminopeptidase 1	20	6463500	6601000	7029100	6713300	7080300	7217600	4729500	4807400	4737400	5367100	5918000	5574900	6713800	7012800	4763800	5626500	0.062861	1.23276	0.189875	-0.495017	5.83905	1.64197e-05	-0.317753	4.52491	0.000149137	0.240125	3.27512	0.00894021	107.368	109.653	116.764	111.518	117.614	119.895	78.5641	79.8581	78.6953	89.1556	98.3069	92.6075
Q9NP61	ARFG3_HUMAN	ARFGAP3	ADP-ribosylation factor GTPase-activating protein 3	12	2689300	2637000	2760100	2302300	2232000	2375600	3286000	3184100	3156900	2667700	2750900	2779200	2695900	2305400	3209000	2733300	-0.22575	3.27512	0.00747035	0.251357	3.27512	0.00175076	0.245627	3.27512	0.00161597	-0.23148	3.27512	0.00894021	98.3258	96.4136	100.914	84.1763	81.606	86.8563	120.142	116.417	115.422	97.536	100.578	101.613
O15357	SHIP2_HUMAN	INPPL1	Phosphatidylinositol 3 4 5-trisphosphate 5-phosphatase 2	21	2156400	2295300	2321000	2100400	2152900	2174400	2970000	2991800	2947300	2442900	2504600	2527800	2268200	2148600	2981200	2499700	-0.0781509	0.306612	0.689715	0.394345	5.54125	2.7284e-05	0.218358	3.27512	0.00161597	-0.254138	3.27512	0.00894021	87.4665	93.1005	94.1429	85.1951	87.3246	88.1966	120.467	121.352	119.547	99.0874	101.59	102.531
Q9BZI7	REN3B_HUMAN	UPF3B	Regulator of nonsense transcripts 3B	4	1513100	1523000	1604200	1564500	1451900	1479600	1095300	1085800	1100100	1344100	1314700	1275500	1546800	1498700	1093700	1311400	-0.045575	2.56029e-14	1	-0.50007	5.54125	2.7284e-05	-0.192604	2.7976	0.0040859	0.261891	3.27512	0.00894021	111.041	111.768	117.726	114.813	106.55	108.583	80.3801	79.683	80.7324	98.6387	96.4811	93.6044
P46937	YAP1_HUMAN	YAP1	Transcriptional coactivator YAP1	12	2748000	2640200	2808100	3110100	2996900	3151700	2450600	2312000	2480700	2767600	2720400	2749300	2746600	3096600	2427900	2754800	0.173038	2.7976	0.0168278	-0.177938	2.7976	0.00449781	-0.168737	2.29107	0.0109016	0.182239	3.27512	0.00894021	100.123	96.195	102.312	113.316	109.191	114.831	89.287	84.2371	90.3837	100.837	99.1171	100.17
Q9UPQ3	AGAP1_HUMAN	AGAP1	Arf-GAP with GTPase ANK repeat and PH domain-containing protein 1	3	176310	183380	188090	160430	158500	169810	215400	213760	208340	247740	238530	257840	182590	162910	212500	248040	-0.164533	1.76344	0.0866446	0.218855	3.27512	0.00175076	0.606498	6.87469	2.84776e-06	0.22311	3.27512	0.00894021	87.4941	91.0026	93.3399	79.6136	78.6558	84.2684	106.893	106.079	103.389	122.941	118.371	127.953
O15144	ARPC2_HUMAN	ARPC2	Actin-related protein 2/3 complex subunit 2	20	24776000	24508000	23345000	22069000	21741000	20736000	27338000	26800000	27746000	22941000	22496000	23532000	24213000	21524000	27298000	23007000	-0.169836	2.29107	0.0377193	0.173013	2.29107	0.0117739	0.0961267	1.23276	0.0908678	-0.246722	3.27512	0.00894021	103.223	102.107	97.2614	91.9452	90.5787	86.3916	113.897	111.656	115.597	95.5782	93.7242	98.0405
Q8WUY1	THEM6_HUMAN	THEM6	Protein THEM6	8	1891100	1867500	1918100	1912200	1841700	1966700	2248500	2335800	2357700	2683100	2749000	2753800	1892200	1906800	2314000	2728600	0.0110889	0	1	0.290324	4.13741	0.000350404	0.517007	6.38493	6.10862e-06	0.237772	3.27512	0.00894021	85.5534	84.4857	86.7748	86.5079	83.3185	88.9735	101.722	105.672	106.662	121.383	124.365	124.582
P51689	ARSD_HUMAN	ARSD	Arylsulfatase D	2	78284	79566	105950	64351	72759	75562	114160	114800	129270	72410	84200	81688	87934	70891	119410	81275	-0.310819	1.50689	0.128984	0.441431	2.33403	0.0110025	0.197209	0.534148	0.363869	-0.55504	3.2926	0.00894021	87.5497	88.9834	118.49	71.9676	81.3707	84.5055	127.672	128.388	144.57	80.9804	94.1659	91.3566
P61160	ARP2_HUMAN	ACTR2	Actin-related protein 2	14	16233000	15648000	16251000	15135000	14894000	14417000	18115000	17808000	18491000	15348000	14882000	15447000	16054000	14826000	18154000	15236000	-0.114803	1.76344	0.0866446	0.177355	1.76344	0.0330335	0.0393548	0.306612	0.563368	-0.252803	3.27512	0.00894021	101.104	97.4604	101.216	94.2653	92.7643	89.7934	112.826	110.914	115.167	95.5919	92.6895	96.2085
Q96SY0	INT14_HUMAN	INTS14	Integrator complex subunit 14	12	2546000	2664500	2436100	2762600	2738200	2631500	2321900	2292300	2235300	2521100	2698000	2536800	2550700	2716100	2287500	2587300	0.0906434	1.23276	0.189875	-0.157121	2.29107	0.0117739	-0.0700893	0.306612	0.563368	0.177676	3.27512	0.00894021	100.552	105.232	96.2115	109.106	108.143	103.929	91.7013	90.5323	88.2811	99.5685	106.555	100.189
P56545	CTBP2_HUMAN	CTBP2	C-terminal-binding protein 2	6	1448200	1414000	1495400	1538100	1534400	1568500	1312900	1267200	1331200	1476100	1516800	1564300	1453700	1548000	1305700	1522500	0.0906759	1.23276	0.189875	-0.154906	2.29107	0.0117739	-0.0239632	0.306612	0.563368	0.221619	3.27512	0.00894021	99.4922	97.1426	102.735	105.668	105.414	107.757	90.197	87.0574	91.4542	101.409	104.205	107.468
Q9NXH8	TOR4A_HUMAN	TOR4A	Torsin-4A	8	538660	553740	543770	644120	605620	585820	719090	724570	713720	832610	858130	850320	545390	611860	719140	848250	0.165913	2.29107	0.0377193	0.398984	5.22441	4.79086e-05	0.471288	5.83905	1.48681e-05	0.238217	3.27512	0.00894021	79.1161	81.331	79.8666	94.6056	88.9509	86.0428	105.617	106.422	104.828	122.29	126.039	124.891
Q8NC60	NOA1_HUMAN	NOA1	Nitric oxide-associated protein 1	16	1785200	1938200	1967100	1850800	1883100	1882600	2302600	2146200	2119600	2518500	2612300	2450500	1899900	1881400	2194400	2530700	-0.0141169	0.73176	0.385259	0.207903	2.29107	0.0117739	0.42773	5.83905	1.48681e-05	0.20571	3.27512	0.00894021	84.1523	91.3646	92.7269	87.2446	88.7672	88.7436	108.542	101.169	99.9155	118.719	123.141	115.514
Q13895	BYST_HUMAN	BYSL	Bystin	15	5303100	5638400	5218100	5069300	5148900	4792900	4458600	4402100	4158200	5016000	5207100	4993700	5389000	5006000	4343300	5072300	-0.106359	0.73176	0.385259	-0.311226	3.72148	0.000748172	0.0189818	0.306612	0.563368	0.223848	3.27512	0.00894021	107.122	113.895	105.405	102.399	104.007	96.8158	90.063	88.9217	83.995	101.322	105.183	100.872
Q96RS0	TGS1_HUMAN	TGS1	Trimethylguanosine synthase	14	1265400	1248700	1274200	1330700	1374600	1283000	1216600	1149100	1117000	1337100	1360500	1297100	1266900	1333700	1161700	1333000	0.0741315	0.306612	0.689715	-0.125065	2.29107	0.0117739	-0.000757405	0.306612	0.563368	0.198439	3.27512	0.00894021	99.5463	98.2326	100.239	104.683	108.137	100.931	95.7074	90.3973	87.872	105.187	107.028	102.04
O15194	CTDSL_HUMAN	CTDSPL	CTD small phosphatase-like protein	1	39779	36961	50952	66976	52449	55173	73544	87215	77400	112430	115710	111080	42564	58199	79386	113070	0.451361	2.87878	0.0148143	0.899251	5.18855	5.11383e-05	0.95815	5.47062	2.82371e-05	0.51026	3.29651	0.00894021	54.2645	50.4203	69.5061	91.3653	71.5483	75.2642	100.325	118.974	105.585	153.371	157.846	151.53
Q9NRC6	SPTN5_HUMAN	SPTBN5	Spectrin beta chain non-erythrocytic 5	1	60986	68191	56811	56822	54133	53042	64723	76478	71643	55245	44742	45909	61996	54665	70948	48632	-0.181558	1.04799	0.247746	0.194587	0.828452	0.210893	-0.168711	0.828452	0.204543	-0.544856	3.29651	0.00894021	103.26	115.46	96.1913	96.21	91.657	89.8097	109.588	129.491	121.305	93.5398	75.7563	77.7323
P28289	TMOD1_HUMAN	TMOD1	Tropomodulin-1	6	42811	39168	44876	51791	52974	57828	51583	41717	43742	67706	60673	60178	44925	54207	51585	67952	0.270961	2.30133	0.0377193	0.199433	0.308081	0.573624	0.326037	1.23896	0.0907174	0.397564	3.2879	0.00894021	83.5273	76.4195	87.5562	101.048	103.356	112.826	100.642	81.3928	85.3437	132.099	118.377	117.412
Q9HC52	CBX8_HUMAN	CBX8	Chromobox protein homolog 8	10	1359900	1454800	1459200	1376400	1279300	1247500	1479600	1515100	1386500	1667500	1652100	1681800	1429900	1306500	1466100	1671400	-0.130207	1.76344	0.0866446	0.0360693	2.56029e-14	1	0.35535	4.88641	7.67239e-05	0.189074	3.27512	0.00894021	92.9333	99.4186	99.7192	94.0608	87.4252	85.252	101.113	103.539	94.751	113.954	112.902	114.931
P08651	NFIC_HUMAN	NFIC	Nuclear factor 1 C-type	7	990150	1005600	1063800	947480	996840	1039700	897440	893710	912860	744090	785040	775650	1019800	994670	901340	768260	-0.0359964	2.56029e-14	1	-0.178143	1.76344	0.0330335	-0.372623	4.88641	7.67239e-05	-0.230477	3.27512	0.00894021	107.505	109.182	115.501	102.872	108.231	112.884	97.4387	97.0338	99.1129	80.7889	85.235	84.2155
P78362	SRPK2_HUMAN	SRPK2	SRSF protein kinase 2	11	1949000	2037700	2110800	2349300	2238300	2381300	2251800	2219100	2252600	2554100	2603300	2742700	2034800	2323000	2244300	2633400	0.191102	2.7976	0.0168278	0.141379	1.76344	0.0330335	0.180938	2.29107	0.0109016	0.230661	3.27512	0.00894021	84.4637	88.3077	91.4756	101.811	97.0011	103.198	97.5861	96.169	97.6208	110.687	112.819	118.86
Q9Y324	FCF1_HUMAN	FCF1	rRNA-processing protein FCF1 homolog	2	173710	186740	184490	183860	178860	167380	175350	171220	157320	202120	196980	205090	181650	176700	167970	201390	-0.0398593	0.306612	0.689715	-0.112958	1.23276	0.0948889	0.18869	2.29107	0.0109016	0.261788	3.27512	0.00894021	95.4835	102.646	101.409	101.063	98.3143	92.0041	96.385	94.1148	86.4744	111.1	108.274	112.732
O43929	ORC4_HUMAN	ORC4	Origin recognition complex subunit 4	9	1843100	1897100	1950000	1949700	1909300	1880000	1807900	1803400	1888800	2027800	2193000	2076400	1905700	1920700	1835400	2110400	0.0113112	0	1	-0.0542265	0.73176	0.25249	0.135884	2.29107	0.0109016	0.201422	3.27512	0.00894021	95.224	98.0139	100.747	100.731	98.6442	97.1304	93.4054	93.1729	97.5851	104.767	113.302	107.277
Q8WX92	NELFB_HUMAN	NELFB	Negative elongation factor B	15	3417300	3639800	3697200	3489700	3722200	3686100	3403600	3417300	3376800	3993100	4054300	3890900	3589300	3638000	3404500	3987000	0.019443	0	1	-0.0762596	0.73176	0.25249	0.132158	2.29107	0.0109016	0.227861	3.27512	0.00894021	93.6497	99.7472	101.32	95.6338	102.005	101.016	93.2742	93.6497	92.5398	109.429	111.106	106.628
Q96DY7	MTBP_HUMAN	MTBP	Mdm2-binding protein	5	188020	204700	207190	186050	183140	157600	171100	202610	182440	226520	269330	247630	202070	175590	185390	250990	-0.202644	1.17903	0.207879	-0.124292	0.611081	0.321055	0.515419	3.76926	0.000636141	0.437066	3.25316	0.00936049	92.9898	101.239	102.471	92.0155	90.5763	77.9449	84.6216	100.206	90.2301	112.031	133.204	122.471
P41440	S19A1_HUMAN	SLC19A1	Reduced folate transporter	5	407680	405140	426100	466960	445680	394800	484230	439530	409480	568380	618550	562700	412970	435810	444410	583210	0.0776623	0.611081	0.466247	0.105854	0.611081	0.321055	0.420316	3.25316	0.00169128	0.392124	3.25316	0.00936049	86.9064	86.3649	90.833	99.5433	95.007	84.1607	103.225	93.6959	87.2901	121.163	131.858	119.952
Q9Y6R1	S4A4_HUMAN	SLC4A4	Electrogenic sodium bicarbonate cotransporter 1	8	435270	409940	482310	507210	493240	593040	530680	542330	565460	757180	746430	680280	442510	531160	546160	727960	0.263436	2.16667	0.0461338	0.303614	2.16667	0.0151892	0.454713	3.21838	0.00182622	0.414536	3.21838	0.0101177	77.4574	72.9499	85.8283	90.2593	87.7733	105.533	94.4359	96.509	100.625	134.742	132.829	121.058
O95857	TSN13_HUMAN	TSPAN13	Tetraspanin-13	3	806460	810790	834600	767920	715640	831180	402650	384240	349620	308820	273210	238370	817290	771580	378840	273470	-0.0830323	0.299146	0.700329	-1.10926	6.42784	6.0516e-06	-1.49643	7.73179	7.24953e-07	-0.470206	3.20955	0.0102782	143.936	144.709	148.958	137.057	127.726	148.348	71.8644	68.5786	62.3996	55.1177	48.7621	42.5439
Q08AF3	SLFN5_HUMAN	SLFN5	Schlafen family member 5	8	461290	439500	504260	619520	660130	706700	687400	584680	817200	487830	497290	527660	468350	665650	696430	506130	0.507177	3.43429	0.00608422	0.572391	4.06406	0.000396652	-0.395256	2.49124	0.00730584	-0.46047	3.20955	0.0102782	79.1522	75.4133	86.5254	106.303	113.271	121.262	117.95	100.325	140.222	83.7062	85.3294	90.5406
P23470	PTPRG_HUMAN	PTPRG	Receptor-type tyrosine-protein phosphatase gamma	4	404880	415480	458260	387860	318070	357800	791300	798440	798180	621490	650590	590440	426210	354580	795970	620840	-0.265453	2.27938	0.0380489	0.90115	6.58671	4.69648e-06	0.80811	6.10126	9.5582e-06	-0.358493	3.20268	0.010324	73.6951	75.6244	83.4111	70.5971	57.8942	65.1257	144.03	145.33	145.282	113.122	118.418	107.47
P31431	SDC4_HUMAN	SDC4	Syndecan-4	5	614650	651910	677880	592310	575090	532680	1232000	1217500	1013700	890510	912700	869890	652370	578920	1159500	897870	-0.172326	1.62104	0.105927	0.82974	6.26862	7.76147e-06	0.633143	5.36747	3.41242e-05	-0.368924	3.20268	0.010324	75.4109	79.9823	83.1685	72.67	70.5573	65.354	151.153	149.374	124.37	109.256	111.978	106.726
O60613	SEP15_HUMAN	SELENOF	Selenoprotein F	2	229280	236410	251950	183220	187900	180200	372220	407370	348310	287810	317360	256120	240660	183770	377080	288090	-0.389095	3.20268	0.00867529	0.647874	5.1657	5.25248e-05	0.648618	5.1657	4.77315e-05	-0.388351	3.20268	0.010324	84.4455	87.0715	92.795	67.4812	69.2049	66.369	137.091	150.037	128.285	106.002	116.886	94.3308
P31323	KAP3_HUMAN	PRKAR2B	cAMP-dependent protein kinase type II-beta regulatory subunit	5	135850	152540	164810	192700	199780	233980	189530	193950	173780	243090	232560	250790	151070	208820	185750	242150	0.467043	4.02006	0.00224371	0.298145	2.59802	0.00665302	0.213641	1.62104	0.0416912	0.382539	3.20268	0.010324	68.9781	77.4524	83.6826	97.8437	101.439	118.804	96.2342	98.4784	88.2371	123.429	118.083	127.339
Q9NWZ3	IRAK4_HUMAN	IRAK4	Interleukin-1 receptor-associated kinase 4	3	262880	267610	255120	243190	227790	265280	245800	264620	306970	216220	211950	203050	261870	245420	272460	210410	-0.093598	0.669553	0.428209	0.0571936	0.175299	0.727465	-0.22205	1.95246	0.0214016	-0.372841	3.20268	0.010324	106.197	108.108	103.062	98.2427	92.0215	107.167	99.2971	106.9	124.008	87.3475	85.6225	82.0271
Q9BR76	COR1B_HUMAN	CORO1B	Coronin-1B	12	8301800	7772000	7717400	6828400	6788100	6996500	10352000	10041000	12143000	9206300	8749800	9251100	7932200	6874800	10848000	9072000	-0.206403	2.76054	0.0176646	0.451636	4.88763	8.53874e-05	0.400103	4.58335	0.000136742	-0.257937	3.16868	0.0108211	95.6544	89.55	88.9209	78.6777	78.2134	80.6146	119.277	115.694	139.913	106.076	100.816	106.592
Q08426	ECHP_HUMAN	EHHADH	Peroxisomal bifunctional enzyme	18	2809400	2636500	2785800	2773700	2343700	2515000	3833000	3568200	3869800	3247800	3151000	3186000	2743900	2544100	3757000	3195700	-0.109073	0.590804	0.474103	0.453353	5.44715	3.18115e-05	0.328977	3.55456	0.000939153	-0.233449	3.16868	0.0108211	91.8107	86.1604	91.0395	90.644	76.5917	82.1898	125.262	116.608	126.464	106.138	102.974	104.118
Q9ULQ0	STRP2_HUMAN	STRIP2	Striatin-interacting protein 2	4	306530	250580	290230	400280	393890	388670	248610	245590	256210	323460	327360	293410	283870	395980	250140	319580	0.480197	4.8225	0.000640402	-0.182495	1.07976	0.127176	-0.30925	3.16398	0.00200423	0.353441	3.16398	0.0108211	98.7527	80.7277	93.5014	128.955	126.897	125.215	80.093	79.1201	82.5414	104.207	105.463	94.5259
Q13884	SNTB1_HUMAN	SNTB1	Beta-1-syntrophin	10	2039000	2315900	2261200	1655700	1632500	1748100	1076500	947970	1126600	1397700	1405200	1228400	2205400	1678800	1050300	1343800	-0.39361	3.77025	0.00353896	-1.07024	7.65189	8.15094e-07	-0.321112	3.16398	0.00200423	0.355517	3.16398	0.0108211	129.909	147.551	144.065	105.488	104.01	111.375	68.5859	60.397	71.7779	89.0502	89.528	78.2638
Q9BVS5	TR61B_HUMAN	TRMT61B	tRNA (adenine(58)-N(1))-methyltransferase mitochondrial	4	278560	295960	254880	330980	291330	293390	203920	219030	199440	244630	274880	242150	276470	305230	207460	253890	0.142774	1.07976	0.233556	-0.41429	4.32134	0.000245041	-0.265693	2.50146	0.00718953	0.29137	3.16398	0.0108211	106.825	113.498	97.7441	126.928	111.722	112.512	78.2014	83.996	76.4834	93.8133	105.414	92.8623
O75503	CLN5_HUMAN	CLN5	Ceroid-lipofuscinosis neuronal protein 5	1	428980	430620	432450	438710	372920	379730	572100	531510	508530	644600	633620	629200	430680	397120	537380	635810	-0.117041	1.43607	0.142458	0.319326	3.91825	0.000518851	0.679021	7.01702	2.18666e-06	0.242653	3.16868	0.0108211	85.7536	86.0814	86.4472	87.6986	74.5471	75.9084	114.363	106.249	101.656	128.856	126.661	125.778
Q8N8A2	ANR44_HUMAN	ANKRD44	Serine/threonine-protein phosphatase 6 regulatory ankyrin repeat subunit B	5	667120	744210	663390	591110	631950	662340	427310	389340	457550	354050	333440	335890	691570	628470	424730	341130	-0.138031	0.745182	0.385259	-0.703329	5.69917	2.10832e-05	-0.881522	6.93379	2.56831e-06	-0.316224	3.16398	0.0108211	127.929	142.712	127.214	113.353	121.185	127.013	81.9426	74.6613	87.7415	67.894	63.9417	64.4115
Q13625	ASPP2_HUMAN	TP53BP2	Apoptosis-stimulating of p53 protein 2	13	1530200	1550700	1662900	1640100	1621900	1666300	2085600	2031300	2074800	2472000	2585500	2608500	1592800	1655600	2073100	2575600	0.055789	0.251053	0.739941	0.380225	4.58335	0.000153545	0.637554	6.40605	6.01467e-06	0.313119	3.16868	0.0108211	78.0389	79.0844	84.8065	83.6437	82.7155	84.9799	106.364	103.595	105.813	126.07	131.858	133.031
Q9H490	PIGU_HUMAN	PIGU	Phosphatidylinositol glycan anchor biosynthesis class U protein	3	1113200	1131300	1141300	1264600	1196800	1250800	992820	1083700	947450	1209300	1279600	1158000	1128600	1237400	1008000	1215600	0.132778	1.88706	0.0721585	-0.163039	1.88706	0.0261812	-0.0256434	0.590804	0.326345	0.270173	3.16868	0.0108211	97.0189	98.5963	99.4679	110.214	104.305	109.011	86.5274	94.4478	82.5732	105.394	111.521	100.923
P41236	IPP2_HUMAN	PPP1R2	Protein phosphatase inhibitor 2	3	5398200	5063700	5351600	4703100	4844100	4986600	5751200	5515000	6115500	4757100	4619400	5101100	5271200	4844600	5793900	4825900	-0.121754	1.88706	0.0721585	0.136403	0.995668	0.15114	-0.00557953	0	1	-0.263737	3.16868	0.0108211	104.134	97.6816	103.235	90.7254	93.4454	96.1943	110.944	106.387	117.971	91.7671	89.1108	98.4031
Q9NVM9	INT13_HUMAN	INTS13	Integrator complex subunit 13	11	2138000	2343500	2301800	2323000	2359400	2232300	1996100	1982200	1958400	2282100	2444800	2375000	2261100	2304900	1978900	2367300	0.0276794	0.251053	0.739941	-0.192326	2.33177	0.0110025	0.0385384	0.251053	0.626785	0.258544	3.16868	0.0108211	95.9583	105.182	103.31	104.262	105.895	100.191	89.5896	88.9657	87.8975	102.426	109.728	106.595
Q9UBB9	TFP11_HUMAN	TFIP11	Tuftelin-interacting protein 11	13	1792700	1902000	1945600	1989400	2105800	1846600	1762300	1758900	1675400	1940100	2085900	2065200	1881100	1980600	1732200	2030400	0.074361	0.251053	0.739941	-0.118971	1.88706	0.0261812	0.0358264	0.590804	0.326345	0.229158	3.16868	0.0108211	94.0643	99.7993	102.087	104.385	110.493	96.8924	92.4691	92.2907	87.9094	101.798	109.449	108.363
Q9BTX1	NDC1_HUMAN	NDC1	Nucleoporin NDC1	13	4280900	4362400	4116000	5284300	5159700	4446000	4398000	4322600	3976500	5330900	5388000	5045900	4256700	4964300	4234900	5254900	0.221855	1.79373	0.0866446	-0.00740751	0.19293	0.703684	0.082073	0.745182	0.242044	0.311335	3.16398	0.0108211	91.5518	93.2947	88.0252	113.011	110.346	95.0826	94.0561	92.4436	85.0418	114.007	115.228	107.912
P49593	PPM1F_HUMAN	PPM1F	Protein phosphatase 1F	9	754590	712510	777530	934910	996510	888610	1025200	1022600	1048700	1334600	1226500	1255000	755210	948340	1047500	1282900	0.328527	3.91825	0.00267809	0.472	5.44715	3.18115e-05	0.435932	4.88763	7.67239e-05	0.292458	3.16868	0.0108211	75.6023	71.3863	77.9006	93.6685	99.8402	89.0297	102.715	102.454	105.069	133.713	122.883	125.738
Q9UNF1	MAGD2_HUMAN	MAGED2	Melanoma-associated antigen D2	21	8709400	8674100	9028900	7527000	7392000	8525000	8258100	8352800	9081300	6562100	7038000	7310000	8813700	7819300	8575900	6977900	-0.172708	1.79373	0.0866446	-0.0394597	0.19293	0.703684	-0.164247	1.43341	0.0607999	-0.297495	3.16398	0.0108211	108.35	107.911	112.325	93.6401	91.9606	106.056	102.735	103.913	112.976	81.6362	87.5566	90.9405
Q14114	LRP8_HUMAN	LRP8	Low-density lipoprotein receptor-related protein 8	4	138880	162040	143010	160350	166770	146540	165390	184290	177620	213380	232250	216300	159290	161470	183540	220650	0.0196104	0.745182	0.385259	0.204439	2.15171	0.0154794	0.450494	4.32134	0.00022018	0.265665	3.16398	0.0108211	79.1031	92.2945	81.4555	91.332	94.9887	83.4661	94.2026	104.968	101.169	121.537	132.285	123.2
Q14651	PLSI_HUMAN	PLS1	Plastin-1	18	5703200	5722700	6072000	6122600	6361800	5984600	5943500	5133400	6153500	7392500	7084900	7518000	5841000	6169000	5749400	7340200	0.0788213	0.745182	0.385259	-0.022804	0.19293	0.703684	0.250783	2.50146	0.00718953	0.352408	3.16398	0.0108211	91.0173	91.3285	96.903	97.7105	101.528	95.5082	94.8523	81.9239	98.2037	117.977	113.068	119.98
Q13330	MTA1_HUMAN	MTA1	Metastasis-associated protein MTA1	13	2924200	2936600	3028500	2902400	2919700	2917000	3092800	2820600	2746600	3292000	3530300	3303300	2963100	2913700	2889500	3375200	-0.024255	2.16974e-14	1	-0.0362874	0.251053	0.637454	0.212121	2.76054	0.00433283	0.224153	3.16868	0.0108211	96.3651	96.7738	99.8023	95.6467	96.2168	96.1279	101.921	92.9511	90.5124	108.486	116.339	108.858
Q9Y3B8	ORN_HUMAN	REXO2	Oligoribonuclease mitochondrial	9	3578700	3558900	3420500	3200000	3530900	3397500	3382200	3345900	3320600	2867200	2751600	2803600	3527700	3386600	3355400	2813900	-0.0588903	0.590804	0.474103	-0.0722431	0.590804	0.333158	-0.267267	3.16868	0.00199466	-0.253914	3.16868	0.0108211	109.671	109.064	104.823	98.0653	108.206	104.118	103.649	102.536	101.761	87.8665	84.3239	85.9174
Q9P0T7	TMEM9_HUMAN	TMEM9	Transmembrane protein 9	1	181550	172840	169010	169550	153010	148590	266100	243570	252810	305930	328900	293270	176960	161520	254160	309370	-0.13171	1.62232	0.105927	0.522314	4.95805	7.88101e-05	0.93762	7.65769	7.96274e-07	0.283596	3.14637	0.0110532	81.1357	77.2432	75.5315	75.7729	68.381	66.4057	118.922	108.853	112.982	136.722	146.987	131.064
Q96PZ0	PUS7_HUMAN	PUS7	Pseudouridylate synthase 7 homolog	20	4171600	4390000	4704800	4866000	5257600	5064000	3632300	3646000	3765600	4214500	4608100	4826500	4428900	5065800	3693500	4559300	0.193842	1.62232	0.105927	-0.26196	3.14637	0.00224697	-0.151978	1.62232	0.0416189	0.303824	3.14637	0.0110532	94.1901	99.1213	106.229	109.869	118.711	114.339	82.0133	82.3226	85.023	95.1587	104.046	108.977
Q8TEY7	UBP33_HUMAN	USP33	Ubiquitin carboxyl-terminal hydrolase 33	5	344770	383230	364660	425500	421010	358450	352580	327220	333160	385480	431160	407880	367530	403360	340130	411610	0.134206	1.62232	0.105927	-0.111776	1.22669	0.0956524	0.02921	0	1	0.275192	3.14637	0.0110532	91.2271	101.404	96.49	112.588	111.4	94.8469	93.2936	86.5833	88.1551	101.999	114.086	107.926
Q8N567	ZCHC9_HUMAN	ZCCHC9	Zinc finger CCHC domain-containing protein 9	2	267210	296620	295750	267950	247660	260730	303090	326480	293290	376910	376970	392600	286530	258780	307620	382160	-0.14696	1.62232	0.105927	0.102463	0.847592	0.203629	0.562451	5.4485	2.90231e-05	0.313027	3.14637	0.0110532	86.5397	96.0645	95.7828	86.7793	80.2081	84.441	98.1599	105.735	94.986	122.068	122.087	127.149
Q96TC7	RMD3_HUMAN	RMDN3	Regulator of microtubule dynamics protein 3	10	1910500	1942400	1803100	2121800	2142700	1878700	1883600	1717500	1689700	2142800	2239200	2073800	1888900	2062000	1772200	2155300	0.126498	0.504146	0.535304	-0.0920049	1.22669	0.0956524	0.0638444	0.847592	0.197633	0.282347	3.14637	0.0110532	97.3677	98.9935	91.8941	108.136	109.202	95.747	95.9967	87.5315	86.1147	109.207	114.12	105.69
Q13111	CAF1A_HUMAN	CHAF1A	Chromatin assembly factor 1 subunit A	11	1361400	1450600	1444500	1301800	1269700	1181400	1232400	1203700	1069900	1380300	1450900	1406200	1424200	1264900	1174800	1413300	-0.171128	2.01987	0.0576975	-0.277737	3.48924	0.00116033	0.160044	1.62232	0.0416189	0.266653	3.14637	0.0110532	103.707	110.502	110.038	99.1671	96.7219	89.9954	93.8805	91.6942	81.5017	105.147	110.525	107.12
P19793	RXRA_HUMAN	RXRA	Retinoic acid receptor RXR-alpha	3	483740	504190	524590	502170	457120	513860	440210	498080	470750	579340	566880	556610	504170	491050	469680	567610	-0.0380403	0.216698	0.770408	-0.102232	1.22669	0.0956524	0.20903	2.01987	0.0187173	0.273222	3.14637	0.0110532	95.2004	99.2249	103.24	98.8274	89.9615	101.128	86.6336	98.0225	92.6439	114.015	111.562	109.541
Q9UPR3	SMG5_HUMAN	SMG5	Protein SMG5	8	738960	772220	798640	810510	819010	686260	851120	802220	776200	955480	1036800	988580	769940	771930	809850	993620	0.003724	0.216698	0.770408	0.0729087	0.504146	0.392987	0.364224	4.12343	0.000317496	0.295039	3.14637	0.0110532	88.3571	92.334	95.493	96.9123	97.9287	82.0558	101.768	95.9211	92.8099	114.246	123.97	118.204
P42695	CNDD3_HUMAN	NCAPD3	Condensin-2 complex subunit D3	23	4104400	4362500	4385800	4092200	3789200	3626600	4174000	3948100	3761000	4784800	4971900	4904200	4287500	3841700	3969200	4889800	-0.158392	1.62232	0.105927	-0.111288	1.62232	0.0435938	0.348031	3.14637	0.0020485	0.300927	3.14637	0.0110532	96.7549	102.839	103.388	96.4673	89.3246	85.4915	98.3956	93.0704	88.6598	112.794	117.205	115.609
Q5VT52	RPRD2_HUMAN	RPRD2	Regulation of nuclear pre-mRNA domain-containing protein 2	20	3024600	3165600	3250000	3151900	2980700	2938400	4015100	3943000	3808600	4472600	4539000	4422300	3146700	3026700	3922300	4480000	-0.056094	0.350702	0.663111	0.31786	4.94398	8.01439e-05	0.565753	7.09764	1.95029e-06	0.191799	3.13484	0.0110678	83.033	86.9038	89.2208	86.5277	81.8278	80.6665	110.225	108.245	104.556	122.784	124.607	121.403
P34059	GALNS_HUMAN	GALNS	N-acetylgalactosamine-6-sulfatase	5	445360	441000	449370	465080	447710	443080	612210	558160	603340	679760	672160	636240	447570	455910	594110	662720	0.0266357	5.73293e-14	1	0.408617	5.3159	4.04145e-05	0.53965	7.09764	1.95029e-06	0.157669	3.13484	0.0110678	82.8131	82.0024	83.5588	86.48	83.2501	82.3892	113.838	103.788	112.189	126.399	124.986	118.307
P59998	ARPC4_HUMAN	ARPC4	Actin-related protein 2/3 complex subunit 4	9	13955000	13640000	12965000	11937000	12093000	10885000	14653000	14661000	14641000	12663000	12426000	12378000	13521000	11639000	14652000	12492000	-0.216235	3.13484	0.00934272	0.115896	2.01124	0.0203707	0.102037	2.01124	0.0189044	-0.230093	3.13484	0.0110678	106.732	104.323	99.1606	91.2981	92.4913	83.2521	112.071	112.132	111.979	96.8508	95.0381	94.671
Q92974	ARHG2_HUMAN	ARHGEF2	Rho guanine nucleotide exchange factor 2	22	4311700	4151700	4245100	5040600	5200400	5027800	4494800	4080900	4298900	4843500	5121600	4870200	4248000	5099600	4301800	4948800	0.2636	4.54326	0.00102109	0.0181567	0.350702	0.529062	-0.0433054	0.843613	0.1979	0.202138	3.13484	0.0110678	92.9126	89.4647	91.4774	108.62	112.063	108.344	96.8582	87.9391	92.6367	104.372	110.365	104.948
Q8TB61	S35B2_HUMAN	SLC35B2	Adenosine 3'-phospho 5'-phosphosulfate transporter 1	4	2511100	2624400	2589200	2826700	2864400	2713900	2415700	2470800	2267300	2745800	2711700	2630800	2574900	2801700	2384600	2696100	0.121786	1.41699	0.143529	-0.110769	2.01124	0.0203707	-0.0554285	0.350702	0.521077	0.177127	3.13484	0.0110678	96.0519	100.386	99.0393	108.124	109.566	103.809	92.4027	94.5104	86.7263	105.029	103.725	100.631
O75886	STAM2_HUMAN	STAM2	Signal transducing adapter molecule 2	12	3724400	4031100	3831700	3773100	3852100	3686100	4211000	4053500	4130100	3616700	3716300	3743200	3862400	3774500	4132300	3694000	-0.033212	0.350702	0.663111	0.0974474	2.01124	0.0203707	-0.0311017	0.350702	0.521077	-0.161761	3.13484	0.0110678	96.3845	104.322	99.1613	97.6448	99.6892	95.3933	108.977	104.901	106.884	93.5973	96.1748	96.871
P29558	RBMS1_HUMAN	RBMS1	RNA-binding motif single-stranded-interacting protein 1	3	1154300	1216500	1181600	1404600	1400600	1438200	1301400	1282400	1268100	1471700	1476500	1527300	1186900	1419000	1286000	1501400	0.257676	4.11029	0.00194656	0.115692	2.01124	0.0203707	0.0814338	0.843613	0.1979	0.223418	3.13484	0.0110678	85.911	90.5403	87.9428	104.54	104.242	107.041	96.8592	95.4451	94.3808	109.534	109.891	113.672
Q9UEW8	STK39_HUMAN	STK39	STE20/SPS1-related proline-alanine-rich protein kinase	13	4810800	4778600	5149700	5156700	5696000	5519900	6078600	5821800	6083900	6664700	7048800	7030500	4916100	5470800	5999900	6916900	0.154238	2.01124	0.0576975	0.287424	4.11029	0.00035887	0.338374	4.94398	7.18028e-05	0.205187	3.13484	0.0110678	82.6598	82.1065	88.4828	88.6031	97.8694	94.8436	104.443	100.031	104.534	114.514	121.113	120.799
Q9NW82	WDR70_HUMAN	WDR70	WD repeat-containing protein 70	10	3233400	3238500	3458700	2977500	3127400	2933800	2814600	2752100	2677000	2425300	2383900	2480000	3310200	3015000	2749700	2434000	-0.13476	1.41699	0.143529	-0.267644	3.64168	0.000864455	-0.308829	4.94398	7.18028e-05	-0.175945	3.13484	0.0110678	112.459	112.636	120.295	103.559	108.772	102.039	97.8929	95.7191	93.1071	84.3529	82.913	86.2554
O43896	KIF1C_HUMAN	KIF1C	Kinesin-like protein KIF1C	11	1940000	1845900	1857800	2186400	2189400	2089000	2148400	2026500	2037900	2434400	2490500	2465000	1885200	2158600	2070900	2463300	0.195378	3.64168	0.00418292	0.13554	2.58955	0.00670639	0.190496	2.01124	0.0189044	0.250334	3.13484	0.0110678	90.5442	86.1523	86.7077	102.044	102.184	97.4984	100.271	94.5813	95.1134	113.619	116.237	115.047
Q96M27	PRRC1_HUMAN	PRRC1	Protein PRRC1	14	12361000	12565000	12906000	11648000	11676000	12278000	11243000	11930000	12237000	9885700	10339000	10411000	12622000	11879000	11808000	10218000	-0.0875271	1.41699	0.143529	-0.0961759	2.01124	0.0203707	-0.217301	3.64168	0.00080107	-0.208652	3.13484	0.0110678	106.347	108.102	111.036	100.212	100.453	105.633	96.7281	102.639	105.28	85.0507	88.9506	89.57
P46821	MAP1B_HUMAN	MAP1B	Microtubule-associated protein 1B	98	27155000	26382000	27051000	28435000	28459000	29454000	29565000	29208000	30775000	25182000	24994000	26397000	26987000	28900000	29982000	25668000	0.0988049	1.41699	0.143529	0.151832	2.01124	0.0203707	-0.171099	2.58955	0.00613106	-0.224126	3.13484	0.0110678	97.8391	95.054	97.4644	102.451	102.537	106.122	106.522	105.236	110.882	90.7304	90.0531	95.108
Q9H477	RBSK_HUMAN	RBKS	Ribokinase	6	905920	774370	742140	727050	610250	597060	1306000	1190700	1466500	940770	893520	947320	813530	647970	1327900	927200	-0.328269	1.97827	0.0617965	0.706879	4.23621	0.000290919	0.516954	3.29651	0.00156984	-0.518194	3.09065	0.0122279	97.9232	83.7036	80.2198	78.5887	65.9635	64.5377	141.169	128.706	158.518	101.69	96.5828	102.398
Q8NFV4	ABHDB_HUMAN	ABHD11	Protein ABHD11	7	1275800	1189500	1169300	1324700	1073300	1175000	770910	877940	808710	1083500	1104000	960880	1211500	1191000	825820	1049400	-0.024621	0.382954	0.642566	-0.552895	4.81377	9.7414e-05	-0.182609	1.23181	0.0908678	0.345665	3.08593	0.01226	119.48	111.398	109.506	124.059	100.516	110.04	72.1964	82.2199	75.7364	101.471	103.391	89.9873
Q9P031	TAP26_HUMAN	CCDC59	Thyroid transcription factor 1-associated protein 26	3	160420	174430	203210	172550	187370	159880	230590	220700	209060	294540	271420	278770	179350	173270	220120	281580	-0.0497559	0.168044	0.813509	0.295512	2.79582	0.00449781	0.700523	5.59986	2.211e-05	0.355255	3.08593	0.01226	75.1106	81.6703	95.1454	80.79	87.7289	74.8578	107.965	103.334	97.8845	137.907	127.082	130.524
Q9UPU7	TBD2B_HUMAN	TBC1D2B	TBC1 domain family member 2B	3	158480	172640	178980	204760	187180	185370	148820	148670	181510	205440	210390	207040	170030	192440	159670	207620	0.178619	1.23181	0.189875	-0.090696	0.382954	0.49851	0.109537	0.925121	0.169721	0.378852	3.08593	0.01226	86.8669	94.6284	98.1035	112.234	102.598	101.606	81.572	81.4898	99.4902	112.607	115.32	113.484
O75787	RENR_HUMAN	ATP6AP2	Renin receptor	5	1394200	1282700	1457200	1585500	1414700	1423700	1531500	1414400	1462300	1919100	1893600	1750900	1378000	1474600	1472600	1854500	0.0977478	0.382954	0.642566	0.0957897	0.382954	0.49851	0.330707	3.08593	0.00230259	0.332665	3.08593	0.01226	90.2892	83.0684	94.3691	102.678	91.6167	92.1996	99.1808	91.5973	94.6993	124.282	122.631	113.389
Q6P1M3	L2GL2_HUMAN	LLGL2	LLGL scribble cell polarity complex component 2	2	129190	121200	126260	161170	135140	144000	88074	77207	89962	113470	110210	125850	125550	146770	85081	116510	0.225295	1.23896	0.189875	-0.561353	3.94711	0.000495145	-0.333103	2.30133	0.0108568	0.453545	3.05248	0.0131874	109.042	102.298	106.569	136.034	114.064	121.542	74.338	65.1658	75.9316	95.7733	93.0217	106.222
O95398	RPGF3_HUMAN	RAPGEF3	Rap guanine nucleotide exchange factor 3	3	49680	57912	61623	55521	68118	63710	101400	89783	98174	132460	119270	140640	56405	62450	96453	130790	0.146879	1.23896	0.189875	0.774003	5.23991	4.70069e-05	1.06648	6.27039	7.27815e-06	0.439354	3.05248	0.0131874	57.4174	66.9315	71.2205	64.1681	78.7271	73.6325	117.193	103.766	113.464	153.09	137.846	162.544
Q8TCA0	LRC20_HUMAN	LRRC20	Leucine-rich repeat-containing protein 20	1	62498	45739	54932	57964	42641	65775	47909	41609	51900	82408	79201	67934	54390	55460	47139	76514	0.0281062	0.0766502	0.940137	-0.20642	0.625529	0.312407	0.464276	1.98961	0.0198274	0.698803	3.03572	0.0136784	107.061	78.3526	94.1006	99.2945	73.0456	112.675	82.0699	71.2778	88.9067	141.168	135.674	116.373
P05362	ICAM1_HUMAN	ICAM1	Intercellular adhesion molecule 1	15	8324100	8905200	7934700	6043400	5583200	5217300	11436000	10305000	9482900	8426300	8220400	7920200	8391300	5622200	10421000	8195700	-0.57776	5.11019	0.000400445	0.312527	2.71208	0.00526912	0.543732	4.88892	7.67239e-05	-0.346555	3.02817	0.0137222	102.138	109.268	97.3596	74.1531	68.5064	64.0168	140.321	126.443	116.356	103.392	100.865	97.1817
Q8TF42	UBS3B_HUMAN	UBASH3B	Ubiquitin-associated and SH3 domain-containing protein B	8	1001400	1155400	1120600	963430	1093400	1094800	599890	573440	544600	703730	738080	733900	1092500	1050500	572640	725240	-0.0565571	0	1	-0.931933	6.75264	3.58063e-06	-0.534546	4.88892	7.67239e-05	0.34083	3.02817	0.0137222	116.412	134.314	130.269	111.998	127.107	127.269	69.7366	66.6618	63.3092	81.8079	85.8011	85.3151
P48735	IDHP_HUMAN	IDH2	Isocitrate dehydrogenase [NADP] mitochondrial	22	21254000	21109000	22366000	20815000	18438000	22775000	33989000	34923000	36645000	28586000	27794000	27529000	21590000	20690000	35197000	28002000	-0.0614296	0.421238	0.609536	0.705089	5.90921	1.48116e-05	0.436596	4.16333	0.00030169	-0.329923	3.02817	0.0137222	80.6545	80.1042	84.8743	78.9886	69.9683	86.4264	128.981	132.525	139.06	108.478	105.472	104.467
Q9P2D1	CHD7_HUMAN	CHD7	Chromodomain-helicase-DNA-binding protein 7	7	477170	593010	551190	589130	607790	557140	470840	468940	473710	564080	617960	599680	542680	586220	476390	593910	0.11134	0.704756	0.402505	-0.187959	2.04616	0.0192449	0.0188021	0	1	0.318101	3.02817	0.0137222	87.1458	108.302	100.664	107.593	111.001	101.751	85.9898	85.6428	86.5139	103.018	112.858	109.52
O95394	AGM1_HUMAN	PGM3	Phosphoacetylglucosamine mutase	19	9693700	9011400	9381000	8824200	9097300	10229000	7273500	7414000	8161500	6083900	5913200	6450300	9362900	9391600	7622800	6169300	0.00441551	1.649e-14	1	-0.296634	2.71208	0.00526912	-0.606264	5.32227	3.71284e-05	-0.305214	3.02817	0.0137222	119.267	110.872	115.419	108.569	111.929	125.853	89.4897	91.2184	100.415	74.8534	72.7532	79.3614
P55197	AF10_HUMAN	MLLT10	Protein AF-10	2	63321	62453	64340	62970	59223	67751	72587	77915	68663	78633	100200	93051	63371	63314	73055	90629	-0.00129824	0.183518	0.79884	0.20516	1.35755	0.0742911	0.517448	4.6578	0.000120491	0.31099	3.02817	0.0137222	87.2283	86.0326	88.6321	86.7448	81.5831	93.3309	99.9928	107.332	94.5872	108.321	138.031	128.183
Q9BWT3	PAPOG_HUMAN	PAPOLG	Poly(A) polymerase gamma	3	205350	217410	241680	224900	228910	213250	200420	210720	199330	246670	268500	254400	221480	222350	203490	256520	0.00565598	0.183518	0.79884	-0.122219	0.704756	0.266495	0.206239	1.70203	0.0352912	0.334113	3.02817	0.0137222	90.8782	96.2154	106.956	99.5302	101.305	94.3744	88.6965	93.2548	88.2141	109.165	118.825	112.585
O75717	WDHD1_HUMAN	WDHD1	WD repeat and HMG-box DNA-binding protein 1	24	8540100	8299700	8531500	7946200	7919400	7988200	5121200	4926700	4883100	5692400	5557100	5503900	8469000	7956400	4991200	5596500	-0.0900758	1.68849	0.0945218	-0.762805	8.99772	1.07579e-07	-0.507591	7.16716	1.80077e-06	0.165138	3.00792	0.0142626	126.662	123.096	126.534	117.853	117.456	118.476	75.9545	73.0698	72.4231	84.4262	82.4195	81.6305
Q8N1G4	LRC47_HUMAN	LRRC47	Leucine-rich repeat-containing protein 47	20	8923400	8815500	9092000	9639000	9674100	9711900	7999100	7987500	7893100	8803800	8614100	8954200	8950000	9684800	7967500	8801200	0.113835	1.68849	0.0945218	-0.167761	3.59921	0.000925333	-0.138022	2.36663	0.0094686	0.143573	3.00792	0.0142626	100.917	99.6968	102.824	109.01	109.407	109.834	90.4639	90.3327	89.2652	99.5645	97.4191	101.265
Q00577	PURA_HUMAN	PURA	Transcriptional activator protein Pur-alpha	9	1701200	1714100	1712700	1714000	1683100	1694900	1496400	1481900	1522400	1539900	1690900	1645600	1711200	1706600	1509700	1640800	-0.00388343	6.60082e-14	1	-0.180746	3.59921	0.000925333	-0.0567256	0.417814	0.458467	0.120138	3.00792	0.0142626	104.171	104.96	104.875	104.954	103.062	103.785	91.6299	90.742	93.222	94.2935	103.54	100.766
Q9Y262	EIF3L_HUMAN	EIF3L	Eukaryotic translation initiation factor 3 subunit L	26	38214000	39061000	39188000	38531000	39552000	37798000	36924000	38201000	35830000	40906000	41999000	40287000	38851000	38652000	37017000	41083000	-0.00740867	6.60082e-14	1	-0.0697638	1.01273	0.146219	0.0879985	1.68849	0.0362669	0.150354	3.00792	0.0142626	98.3016	100.48	100.807	99.117	101.743	97.2315	94.9832	98.2681	92.169	105.226	108.038	103.634
O15427	MOT4_HUMAN	SLC16A3	Monocarboxylate transporter 4	11	26295000	26406000	25672000	23752000	24147000	25132000	16122000	14872000	15023000	18068000	17755000	16729000	26136000	24359000	15353000	17523000	-0.101583	1.09847	0.22748	-0.767518	7.70893	7.4083e-07	-0.475205	5.47679	2.78706e-05	0.190729	2.99023	0.0144798	126.23	126.762	123.239	114.022	115.918	120.647	77.394	71.3933	72.1182	86.7358	85.2332	80.3079
Q14914	PTGR1_HUMAN	PTGR1	Prostaglandin reductase 1	12	5262700	4824600	5027600	5917200	5936700	6338800	3595800	3815000	3972300	3259500	3140000	3324800	5060200	6080200	3811900	3248300	0.264924	3.41654	0.00623886	-0.408684	4.87383	8.62603e-05	-0.904434	8.21288	3.40249e-07	-0.230825	2.99023	0.0144798	116.057	106.396	110.872	130.49	130.921	139.788	79.2973	84.1312	87.6001	71.8809	69.2456	73.321
Q8TEX9	IPO4_HUMAN	IPO4	Importin-4	32	18883000	19211000	18875000	17064000	17915000	15278000	12550000	12677000	11996000	14192000	14610000	14937000	19014000	16766000	12425000	14608000	-0.181524	2.53853	0.0246009	-0.613816	6.72336	3.71868e-06	-0.19878	2.53853	0.00669582	0.233513	2.99023	0.0144798	120.409	122.501	120.358	108.81	114.237	97.4217	80.0264	80.8362	76.4937	90.4967	93.1622	95.2473
Q15436	SC23A_HUMAN	SEC23A	Protein transport protein Sec23A	28	14851000	13868000	14993000	14536000	14518000	16179000	19099000	20602000	20796000	16259000	16799000	17611000	14590000	15087000	20177000	16904000	0.0483261	0.651548	0.43626	0.467732	5.75308	1.93221e-05	0.164059	2.53853	0.00669582	-0.255347	2.99023	0.0144798	89.0566	83.1618	89.9081	87.1676	87.0597	97.0202	114.53	123.543	124.707	97.4999	100.738	105.607
Q9P287	BCCIP_HUMAN	BCCIP	BRCA2 and CDKN1A-interacting protein	11	6943600	6982700	7027500	6836100	7295400	6464100	5159500	5008600	4916500	5751200	5797900	5866600	6993500	6878800	5036700	5819800	-0.0238577	0	1	-0.473536	5.18426	5.11383e-05	-0.241187	2.53853	0.00669582	0.208491	2.99023	0.0144798	112.523	113.157	113.883	110.781	118.224	104.753	83.6114	81.166	79.6735	93.2001	93.9569	95.0702
O95486	SC24A_HUMAN	SEC24A	Protein transport protein Sec24A	18	9217400	9598800	9670500	8113400	8361000	8051000	10649000	11056000	11015000	9131400	9032100	9358700	9504900	8186500	10922000	9188800	-0.215425	2.53853	0.0246009	0.200494	2.53853	0.00726902	0.16663	2.06514	0.0171694	-0.249289	2.99023	0.0144798	97.6641	101.705	102.465	85.9665	88.59	85.3054	112.833	117.145	116.711	96.7529	95.7007	99.1613
Q68CQ4	DIEXF_HUMAN	DIEXF	Digestive organ expansion factor homolog	15	1922200	2015300	1929900	1848000	1891900	1711800	2476800	2434800	2324600	2694400	2718200	2726600	1958600	1817200	2415300	2719500	-0.108106	1.09847	0.22748	0.30238	3.41654	0.00133562	0.581624	6.49864	5.12985e-06	0.171139	2.99023	0.0144798	86.4088	90.5939	86.7549	83.0733	85.0467	76.9507	111.34	109.452	104.498	121.122	122.191	122.569
Q9UNA1	RHG26_HUMAN	ARHGAP26	Rho GTPase-activating protein 26	3	54246	53663	41974	58403	44086	47149	23740	34308	21730	43719	43820	48604	52757	50584	29350	46078	-0.0606814	0.0687766	0.954835	-0.846002	3.48741	0.00116262	-0.134603	0.234848	0.647166	0.650718	2.9924	0.0144798	126.29	124.933	97.7196	135.968	102.637	109.768	55.2691	79.8724	50.5896	101.782	102.017	113.155
Q4ZIN3	MBRL_HUMAN	TMEM259	Membralin	4	412820	394440	392540	424720	392200	393200	482820	457040	468230	553980	555430	508500	399930	403370	469360	539300	0.0123563	4.69145e-14	1	0.230947	2.53853	0.00726902	0.418984	5.18426	4.6358e-05	0.200393	2.99023	0.0144798	91.1316	87.0741	86.6547	93.7586	86.5796	86.8004	106.584	100.893	103.364	122.293	122.613	112.253
Q86UP2	KTN1_HUMAN	KTN1	Kinectin	73	47408000	49571000	48402000	58938000	56043000	59900000	53339000	52050000	50017000	60967000	62945000	58417000	48489000	58327000	51838000	60805000	0.266506	2.99023	0.0122412	0.0963526	1.09847	0.122923	0.0600261	1.09847	0.11891	0.23018	2.99023	0.0144798	86.4588	90.4035	88.2715	107.486	102.207	109.241	97.2752	94.9244	91.2168	111.187	114.794	106.536
Q9H7C4	SYNCI_HUMAN	SYNC	Syncoilin	3	221250	245900	204460	185870	211490	182320	154280	169690	172350	105400	135510	125310	224610	193230	165440	122080	-0.217103	1.10312	0.22748	-0.441114	2.7771	0.00466173	-0.662492	4.38285	0.000196976	-0.438481	3.00037	0.0144798	125.601	139.595	116.07	105.517	120.061	103.501	87.5832	96.3313	97.8414	59.8345	76.9277	71.1372
O15235	RT12_HUMAN	MRPS12	28S ribosomal protein S12 mitochondrial	3	1495500	1517500	1511500	1732200	1575100	1437000	1523000	1476800	1526000	1720800	1783700	1749900	1508200	1581400	1508600	1751500	0.0683746	1.09847	0.22748	0.000382576	2.34332e-14	1	0.147389	1.57921	0.0453315	0.215381	2.99023	0.0144798	94.2097	95.5956	95.2176	109.121	99.2241	90.5244	95.942	93.0317	96.131	108.403	112.365	110.236
Q9HCN8	SDF2L_HUMAN	SDF2L1	Stromal cell-derived factor 2-like protein 1	2	3094400	3021800	2869100	3388000	3273800	3214600	3084100	3069900	3037100	3776000	3760600	3359400	2997800	3292700	3065200	3632000	0.135367	1.09847	0.22748	0.0320771	4.69145e-14	1	0.141493	1.57921	0.0453315	0.244783	2.99023	0.0144798	95.3375	93.1007	88.396	104.383	100.865	99.0408	95.0201	94.5826	93.5721	116.337	115.863	103.502
P30305	MPIP2_HUMAN	CDC25B	M-phase inducer phosphatase 2	2	672530	623180	671050	762930	709560	756150	348760	327570	365270	438240	426300	432210	655590	742880	347200	432250	0.180335	1.14739	0.219238	-0.917027	7.28655	1.44133e-06	-0.781263	6.46329	5.47954e-06	0.316099	2.98302	0.0146083	123.518	114.454	123.246	140.121	130.319	138.876	64.0539	60.1621	67.0861	80.4879	78.295	79.3804
Q9P1F3	ABRAL_HUMAN	ABRACL	Costars family protein ABRACL	3	7021900	6230500	6688800	6997200	6457600	6868700	5458900	5256200	5853200	4783100	4282900	4435200	6647100	6774500	5522800	4500400	0.0273894	1.82258e-14	1	-0.267325	2.63429	0.00620315	-0.590061	5.24154	4.32402e-05	-0.295347	2.98302	0.0146083	119.803	106.301	114.12	119.382	110.176	117.19	93.1365	89.6781	99.8638	81.6064	73.0723	75.6707
O95070	YIF1A_HUMAN	YIF1A	Protein YIF1A	2	556890	520450	541230	522390	498850	536370	509780	609500	554470	495370	461700	439700	539520	519200	557920	465590	-0.0553861	0.471917	0.562923	0.0483818	0.471917	0.418355	-0.15723	1.52068	0.0510865	-0.260998	2.98302	0.0146083	106.979	99.9792	103.971	100.352	95.8298	103.037	97.9295	117.086	106.514	95.1613	88.6932	84.467
O95361	TRI16_HUMAN	TRIM16	Tripartite motif-containing protein 16	22	7553700	7873300	7087600	7088100	7254200	6289400	7919500	7105300	6935800	6103100	5815900	5853600	7509100	6877200	7324900	5936800	-0.126819	0.792173	0.361657	-0.0358309	0.203846	0.691956	-0.212136	2.27173	0.0112335	-0.303124	2.98302	0.0146083	109.369	113.996	102.62	102.628	105.032	91.0633	114.665	102.877	100.422	88.3659	84.2076	84.7534
P48307	TFPI2_HUMAN	TFPI2	Tissue factor pathway inhibitor 2	3	359640	363940	344650	553870	593780	555950	94819	86736	73270	118680	112340	98746	360640	567870	85616	111300	0.655001	4.73797	0.000758377	-2.07461	9.5148	5.85293e-08	-2.35111	10.0361	2.48029e-08	0.378501	2.96757	0.014682	128.58	130.117	123.221	198.022	212.29	198.765	33.9	31.0102	26.1958	42.4309	40.1642	35.304
Q07065	CKAP4_HUMAN	CKAP4	Cytoskeleton-associated protein 4	38	47237000	49864000	48203000	40655000	39328000	38950000	72219000	72950000	65018000	59570000	60487000	55441000	48501000	39724000	70136000	58574000	-0.288004	3.33453	0.00707648	0.532141	5.44017	3.20912e-05	0.56025	5.68233	1.90723e-05	-0.259895	2.96197	0.014682	87.2172	92.0677	89.0008	75.0644	72.6143	71.9163	133.343	134.693	120.048	109.989	111.682	102.365
Q00013	EM55_HUMAN	MPP1	55 kDa erythrocyte membrane protein	12	5074800	5048900	5381800	4959100	4855300	4571000	7492100	7689500	6994500	8617100	9158700	8787000	5170600	4795200	7395800	8859000	-0.108741	1.74245	0.0881355	0.516375	4.91769	8.32915e-05	0.885553	7.60266	8.81917e-07	0.260438	2.96197	0.014682	77.4485	77.0532	82.1337	75.6828	74.0986	69.7598	114.34	117.352	106.746	131.509	139.774	134.102
Q7LG56	RIR2B_HUMAN	RRM2B	Ribonucleoside-diphosphate reductase subunit M2 B	10	817440	756020	803350	994730	1015200	1031600	646840	670340	738890	773700	837230	842500	805180	1018500	700670	821700	0.339063	4.33671	0.00147644	-0.200576	1.74245	0.0341479	-0.309762	3.33453	0.00146262	0.229877	2.96197	0.014682	98.8058	91.3818	97.1027	120.235	122.709	124.692	78.185	81.0255	89.3113	93.5188	101.198	101.835
P16383	GCFC2_HUMAN	GCFC2	GC-rich sequence DNA-binding factor 2	5	1214900	1233600	1302200	1576000	1620600	1508400	1014600	956720	1095500	1194100	1334400	1298400	1250200	1568300	1022300	1275600	0.327043	3.68747	0.00392243	-0.29034	2.57038	0.00692476	-0.298026	3.33453	0.00146262	0.319357	2.96197	0.014682	94.9795	96.4414	101.804	123.21	126.697	117.925	79.3203	74.7953	85.6449	93.3534	104.322	101.507
O75487	GPC4_HUMAN	GPC4	Glypican-4	9	1717500	1710400	1820500	1508400	1351300	1346200	1975600	1960200	1977900	2182100	2509400	2216300	1753000	1404000	1971200	2302600	-0.320283	3.33453	0.00707648	0.169248	1.74245	0.0341479	0.713721	6.73945	3.50416e-06	0.22419	2.96197	0.014682	92.5219	92.1395	98.0706	81.2577	72.7947	72.52	106.426	105.596	106.55	117.55	135.182	119.392
Q96IU4	ABHEB_HUMAN	ABHD14B	Protein ABHD14B	4	1624700	1346700	1512300	1384700	1275600	1406600	1671600	1646100	1877600	1433500	1363400	1470700	1494600	1355700	1731800	1422500	-0.140721	1.3212	0.166349	0.212513	2.57038	0.00692476	0.0693907	0.914103	0.172371	-0.283844	2.96197	0.014682	108.232	89.7127	100.744	92.2442	84.9763	93.7031	111.356	109.658	125.08	95.495	90.8252	97.9732
P04439	HLAA_HUMAN	HLA-A	HLA class I histocompatibility antigen A alpha chain	11	11183000	10642000	10801000	11126000	10395000	10868000	8676500	7984200	8732300	7145200	7032800	6836800	10897000	10819000	8483700	7013200	-0.0103639	2.03955e-14	1	-0.361165	4.02122	0.000424375	-0.625422	6.13345	9.22721e-06	-0.274621	2.96197	0.014682	120.439	114.612	116.324	119.825	111.952	117.046	93.4441	85.9881	94.045	76.9523	75.7418	73.6309
Q96KQ7	EHMT2_HUMAN	EHMT2	Histone-lysine N-methyltransferase EHMT2	13	1557000	1672700	1738700	1672100	1681400	1569400	2067600	2257600	2032100	2423900	2664400	2720800	1660000	1648100	2128700	2610300	-0.0103795	0	1	0.358789	4.02122	0.000424375	0.663412	6.13345	9.22721e-06	0.294243	2.96197	0.014682	77.6633	83.4344	86.7265	83.4045	83.8684	78.2818	103.132	112.609	101.361	120.904	132.9	135.714
Q9H6B4	CLMP_HUMAN	CLMP	CXADR-like membrane protein	10	1525700	1664600	1701400	1875200	1837800	2001800	1594400	1513400	1493300	1858500	1771600	1764700	1630600	1907800	1535000	1798300	0.226507	2.1621	0.0461338	-0.0871643	0.914103	0.178118	-0.0852762	0.232117	0.647166	0.228395	2.96197	0.014682	88.8654	96.9557	99.0991	109.222	107.044	116.596	92.8669	88.149	86.9782	108.25	103.188	102.786
Q92536	YLAT2_HUMAN	SLC7A6	Y+L amino acid transporter 2	3	271550	291910	301930	336700	273420	326030	235320	269890	233200	317380	291040	304690	288460	312050	246140	304370	0.113406	0.611081	0.466247	-0.228892	2.40184	0.00955531	-0.035951	0.161582	0.739082	0.306347	2.97939	0.014682	94.3685	101.444	104.926	117.009	95.0183	113.301	81.7779	93.7916	81.0412	110.295	101.142	105.885
P24557	THAS_HUMAN	TBXAS1	Thromboxane-A synthase	6	279360	276530	313480	371510	344290	363110	295070	258700	255020	325850	402710	372200	289790	359640	269600	366920	0.311546	2.16667	0.0461338	-0.104187	0.544226	0.364287	0.0289121	0	1	0.444645	2.96757	0.014682	86.8965	86.0162	97.5097	115.56	107.093	112.947	91.7832	80.4701	79.3254	101.357	125.265	115.775
P14618	KPYM_HUMAN	PKM	Pyruvate kinase PKM	51	403340000	380800000	415160000	332170000	349670000	382870000	281090000	280730000	310900000	255380000	234020000	256650000	399860000	355020000	291030000	248820000	-0.171595	1.74245	0.0881355	-0.458327	4.63512	0.000139879	-0.512798	5.44017	2.90231e-05	-0.226065	2.96197	0.014682	124.655	117.689	128.308	102.659	108.068	118.329	86.8728	86.7615	96.0858	78.927	72.3255	79.3195
P28749	RBL1_HUMAN	RBL1	Retinoblastoma-like protein 1	11	799280	863320	879620	695460	695840	625490	830000	777500	756190	935880	957400	967540	851610	677610	788470	956530	-0.329738	3.33453	0.00707648	-0.111137	0.542961	0.364287	0.497355	5.18565	4.6358e-05	0.278754	2.96197	0.014682	98.0359	105.891	107.89	85.3018	85.3484	76.7196	101.804	95.3644	92.7507	114.791	117.43	118.674
Q9H7B2	RPF2_HUMAN	RPF2	Ribosome production factor 2 homolog	11	5506300	5722100	5418900	5637300	5565900	4862100	4962100	4926900	4486600	5553300	5904200	5352000	5553400	5357700	4794300	5605900	-0.0517575	0.542961	0.500709	-0.212051	2.57038	0.00692476	0.0653322	0.914103	0.172371	0.225626	2.96197	0.014682	103.408	107.461	101.767	105.869	104.528	91.3103	93.1883	92.5273	84.2584	104.291	110.881	100.511
P01112	RASH_HUMAN	HRAS	GTPase HRas	2	425010	404460	422130	464160	404740	414970	467110	566380	471010	616150	675850	626980	417200	427960	501500	639660	0.0367368	0.145764	0.841101	0.265511	1.60518	0.0451555	0.579829	4.34345	0.000212211	0.351056	2.96757	0.014682	85.5876	81.4492	85.0076	93.4715	81.5056	83.5657	94.0656	114.056	94.8509	124.079	136.101	126.26
Q9UNZ5	L10K_HUMAN	C19orf53	Leydig cell tumor 10 kDa protein homolog	3	1762900	1814300	1845500	1882000	1800500	1683000	1671100	1664900	1496000	1961000	1939400	1935300	1807600	1788500	1610700	1945200	-0.0153253	0	1	-0.166388	1.3212	0.0795002	0.121168	1.3212	0.0758542	0.272231	2.96197	0.014682	98.5967	101.471	103.216	105.258	100.7	94.128	93.4624	93.1156	83.6693	109.676	108.468	108.239
P30740	ILEU_HUMAN	SERPINB1	Leukocyte elastase inhibitor	13	9326700	8833700	9887900	8439800	8708500	11222000	10227000	10302000	13152000	7743100	7058100	8284600	9351100	9458100	11228000	7695300	0.0164143	1.08487e-14	1	0.263893	1.21754	0.0975601	-0.297573	1.44116	0.060521	-0.545051	2.976	0.014682	98.8824	93.6555	104.832	89.4794	92.3282	118.976	108.427	109.223	139.438	82.0929	74.8305	87.8339
Q16881	TRXR1_HUMAN	TXNRD1	Thioredoxin reductase 1 cytoplasmic	24	19575000	19403000	18370000	24919000	25575000	22675000	22657000	23243000	21726000	26470000	26591000	27129000	19128000	24410000	22565000	26736000	0.351786	4.02122	0.00224371	0.238401	2.96197	0.00319765	0.131311	1.74245	0.0325283	0.244697	2.96197	0.014682	84.3953	83.6538	79.2001	107.435	110.264	97.7606	97.683	100.209	93.6691	114.122	114.644	116.963
Q8IWI9	MGAP_HUMAN	MGA	MAX gene-associated protein	17	543790	591200	612980	541660	541320	550880	569420	602940	575360	672920	743470	656750	586880	544650	588890	696290	-0.107736	1.3212	0.166349	0.00493263	0.232117	0.656836	0.354359	4.02122	0.000386572	0.24169	2.96197	0.014682	90.5978	98.4965	102.125	90.243	90.1863	91.779	94.8679	100.452	95.8575	112.111	123.865	109.417
P05026	AT1B1_HUMAN	ATP1B1	Sodium/potassium-transporting ATPase subunit beta-1	8	5504000	5575700	5832000	6969800	6722000	6968000	7438700	6963700	7188300	8718200	9081300	7991900	5637300	6889900	7197700	8599500	0.289479	2.96197	0.0124303	0.352532	3.68747	0.000792809	0.31977	3.68747	0.00073618	0.256717	2.96197	0.014682	77.746	78.7588	82.3791	98.4509	94.9507	98.4255	105.074	98.3648	101.537	123.148	128.277	112.888
Q99590	SCAFB_HUMAN	SCAF11	Protein SCAF11	14	1171600	1251200	1269700	1192300	1139700	1235400	1214300	1134200	1141100	1415900	1478500	1271800	1250600	1206600	1175400	1397400	-0.0516729	0.914103	0.304341	-0.0894686	1.3212	0.0795002	0.211798	2.57038	0.00634339	0.249593	2.96197	0.014682	94.2577	100.662	102.15	95.9231	91.6913	99.3906	97.693	91.2488	91.8039	113.912	118.948	102.319
P35268	RL22_HUMAN	RPL22	60S ribosomal protein L22	4	8799900	8852900	8944100	8930300	8772300	7908900	9044800	9115600	8344800	10148000	10735000	10233000	8881300	8553600	8870100	10405000	-0.0542391	0.542961	0.500709	-0.0018205	0.232117	0.656836	0.282673	3.33453	0.00146262	0.230255	2.96197	0.014682	96.1479	96.7269	97.7234	97.5726	95.8463	86.4128	98.8236	99.5972	91.1754	110.877	117.291	111.806
P00439	PH4H_HUMAN	PAH	Phenylalanine-4-hydroxylase	1	34911	39618	39424	35687	42161	51024	32407	35092	41369	52487	48597	54641	37984	42957	36290	51908	0.177501	0.534148	0.509504	-0.0658198	0.372613	0.509511	0.273064	1.50689	0.0526243	0.516385	2.92271	0.0160415	82.5615	93.6932	93.2344	84.3967	99.7071	120.667	76.6398	82.9896	97.8341	124.127	114.928	129.221
Q9UPY5	XCT_HUMAN	SLC7A11	Cystine/glutamate transporter	6	443530	499590	498300	537650	485820	471840	1138700	1267100	1196900	944730	1033200	909320	490340	511230	1206100	966490	0.06019	0.175299	0.807475	1.2985	8.25073	3.16688e-07	0.918782	6.88477	2.82834e-06	-0.319523	2.90618	0.0163916	56.4606	63.5969	63.4327	68.4419	61.844	60.0644	144.955	161.3	152.363	120.262	131.525	115.755
O60218	AK1BA_HUMAN	AKR1B10	Aldo-keto reductase family 1 member B10	14	8939800	9584700	9166200	14273000	13661000	13126000	6099300	6096900	6044000	7090600	8446300	6952200	9275100	13721000	6163000	7831100	0.564951	4.73655	0.000758377	-0.58973	5.1657	5.25248e-05	-0.809099	6.43032	5.73599e-06	0.345582	2.90618	0.0163916	97.9883	105.057	100.47	156.445	149.737	143.873	66.8539	66.8275	66.2477	77.7194	92.5791	76.2024
Q15746	MYLK_HUMAN	MYLK	Myosin light chain kinase smooth muscle	30	2564000	2677300	2709000	2231000	1876800	1876800	3305300	3499500	3448600	2639600	2714200	2745400	2654700	2009500	3430200	2701600	-0.401712	4.02006	0.00224371	0.369744	2.90618	0.0036055	0.426978	4.02006	0.000386572	-0.344479	2.90618	0.0163916	95.2938	99.5048	100.683	82.9175	69.7533	69.7533	122.845	130.063	128.171	98.1036	100.876	102.036
Q5TGY1	TMCO4_HUMAN	TMCO4	Transmembrane and coiled-coil domain-containing protein 4	4	303060	299840	301330	240810	201230	242150	402530	381650	407490	329600	309980	299630	301430	230220	399260	314010	-0.38881	3.4871	0.00552581	0.405506	3.20268	0.00204353	0.447797	3.75945	0.000648661	-0.346518	2.90618	0.0163916	97.7797	96.7408	97.2215	77.6953	64.9251	78.1276	129.873	123.136	131.473	106.343	100.012	96.673
P11047	LAMC1_HUMAN	LAMC1	Laminin subunit gamma-1	20	4760500	4568300	4636800	5605900	5003100	4794000	8959100	8042400	7593900	10890000	10284000	9904600	4671600	5141600	8200400	10364000	0.138301	1.2909	0.175431	0.811778	6.26862	7.76147e-06	1.01129	7.02699	2.18666e-06	0.337815	2.90618	0.0163916	67.1734	64.4613	65.4279	79.1025	70.5966	67.6461	126.418	113.483	107.154	153.664	145.113	139.76
Q16527	CSRP2_HUMAN	CSRP2	Cysteine and glycine-rich protein 2	3	797200	723820	752730	786970	645040	795800	967470	919170	944530	736540	742810	731150	757920	742600	943720	736830	-0.0294603	0.175299	0.807475	0.316313	2.59802	0.00665302	-0.0112535	0	1	-0.357027	2.90618	0.0163916	100.243	91.0157	94.651	98.9564	81.1096	100.067	121.653	115.58	118.769	92.6152	93.4036	91.9374
O95342	ABCBB_HUMAN	ABCB11	Bile salt export pump	1	449560	525470	486700	226490	262820	251930	349570	323280	288680	255450	215870	229180	487240	247080	320510	233500	-0.979654	5.94204	9.78343e-05	-0.604263	4.17534	0.000328583	-0.0815557	0.29089	0.582674	-0.456947	2.90663	0.0163916	139.579	163.147	151.11	70.3203	81.6	78.2189	108.534	100.372	89.629	79.3118	67.023	71.1555
P51580	TPMT_HUMAN	TPMT	Thiopurine S-methyltransferase	11	7304600	7021500	7398900	7193200	7326000	7516600	5821600	5682100	6616000	4949200	4522400	5077100	7248000	7345900	6041700	4852200	0.0193563	0.175299	0.807475	-0.262628	1.95246	0.0230601	-0.5983	4.95558	7.12704e-05	-0.316316	2.90618	0.0163916	114.688	110.243	116.169	112.939	115.024	118.017	91.4038	89.2135	103.877	77.7064	71.0053	79.7146
Q9P0J1	PDP1_HUMAN	PDP1	[Pyruvate dehydrogenase [acetyl-transferring]]-phosphatase 1 mitochondrial	14	2212800	2125500	2412700	2762700	2284600	2671300	2256300	2179600	2427000	1872300	1788800	1846600	2255900	2582500	2294100	1836700	0.195065	1.2909	0.175431	0.0242252	0.175299	0.727465	-0.491652	4.02006	0.000386572	-0.320812	2.90618	0.0163916	98.9322	95.0291	107.87	123.518	102.142	119.431	100.877	97.4479	108.509	83.7088	79.9756	82.5597
P50416	CPT1A_HUMAN	CPT1A	Carnitine O-palmitoyltransferase 1 liver isoform	12	709030	681180	681520	822690	726910	696570	1909600	2085700	1554800	2372400	2604700	2458200	697460	751460	1852600	2479600	0.107586	0.52592	0.517267	1.40937	7.75075	7.05907e-07	1.72234	8.56616	2.17144e-07	0.420556	2.88571	0.0171516	49.1719	47.2405	47.264	57.0543	50.4119	48.3078	132.433	144.645	107.827	164.528	180.638	170.478
Q9UDY8	MALT1_HUMAN	MALT1	Mucosa-associated lymphoid tissue lymphoma translocation protein 1	20	5558900	5299900	5820500	6381800	6412500	7377700	3066500	2838600	3362500	3926200	3873000	3958500	5570900	6724800	3094100	3930900	0.271581	2.02291	0.0576975	-0.848391	6.0058	1.27087e-05	-0.774632	5.51169	2.61998e-05	0.34534	2.88165	0.017157	115.257	109.887	120.681	132.319	132.955	152.968	63.5801	58.8549	69.7173	81.4049	80.3019	82.0746
Q8IZV5	RDH10_HUMAN	RDH10	Retinol dehydrogenase 10	8	546590	533210	549690	834280	735690	801980	379460	385250	372870	445920	572570	446590	545880	796490	386310	495470	0.545072	4.12805	0.00194656	-0.498825	4.12805	0.00035357	-0.684859	5.15258	4.9007e-05	0.359039	2.88165	0.017157	99.3183	96.8871	99.8816	151.593	133.679	145.724	68.9499	70.002	67.7525	81.026	104.039	81.1478
P57105	SYJ2B_HUMAN	SYNJ2BP	Synaptojanin-2-binding protein	4	305150	300250	309380	421020	369600	451820	249040	242290	238890	334890	317710	281560	304940	419650	248510	312160	0.460661	3.65851	0.00414934	-0.295221	2.31668	0.0113693	-0.426901	3.15042	0.0020485	0.328982	2.88165	0.017157	95.8185	94.2799	97.1467	132.202	116.056	141.874	78.1997	76.0802	75.0126	105.157	99.7624	88.4111
P60981	DEST_HUMAN	DSTN	Destrin	13	27252000	27188000	27237000	24312000	26981000	29366000	20608000	21099000	23134000	17169000	15850000	17716000	27229000	26896000	21622000	16916000	-0.0177524	0.15578	0.82876	-0.332644	2.60345	0.00659908	-0.669003	4.963	7.10685e-05	-0.354112	2.88165	0.017157	117.672	117.395	117.607	104.977	116.502	126.8	88.9836	91.1037	99.8906	74.1343	68.4389	76.4962
P42694	HELZ_HUMAN	HELZ	Probable helicase with zinc finger domain	14	498690	516930	551040	501020	511390	460300	594360	613570	577840	678770	827830	731270	522240	496340	604540	750940	-0.0733842	0.586478	0.476069	0.211125	1.13154	0.116199	0.597369	4.7662	9.66423e-05	0.31286	2.88165	0.017157	84.727	87.826	93.6213	85.1229	86.8848	78.2046	100.981	104.245	98.1746	115.323	140.648	124.242
Q8WUY9	DEP1B_HUMAN	DEPDC1B	DEP domain-containing protein 1B	1	85344	83499	85933	80346	85879	60301	40613	42766	42793	57686	57497	68978	84925	75509	42057	61387	-0.169541	0.697111	0.408623	-1.01384	5.07718	6.22287e-05	-0.298715	1.4792	0.0557393	0.545587	2.87769	0.0172833	129.369	126.572	130.262	121.792	130.18	91.4073	61.5632	64.8268	64.8678	87.4433	87.1568	104.56
P29034	S10A2_HUMAN	S100A2	Protein S100-A2	1	250070	197250	227520	110840	105290	125880	145080	145050	230820	113110	88762	84905	224950	114000	173650	95592	-0.980571	3.46926	0.00569124	-0.373422	1.40605	0.066955	-0.254072	0.754785	0.238116	-0.861221	2.86921	0.0175926	164.468	129.729	149.637	72.898	69.2478	82.7896	95.4172	95.3975	151.807	74.3909	58.3776	55.8409
Q5SVZ6	ZMYM1_HUMAN	ZMYM1	Zinc finger MYM-type protein 1	5	818660	695950	721570	850240	848070	757890	465640	494560	462950	565340	581140	600350	745390	822370	474380	582280	0.141792	1.07976	0.233556	-0.651952	5.69917	2.10832e-05	-0.498075	4.57778	0.00013791	0.29567	2.83949	0.018573	124.949	106.22	110.13	129.769	129.437	115.674	71.0687	75.4827	70.6582	86.2855	88.697	91.629
Q08257	QOR_HUMAN	CRYZ	Quinone oxidoreductase	21	30096000	30429000	32711000	30575000	32332000	36533000	22893000	22131000	24517000	26699000	28367000	27937000	31102000	33167000	23202000	27696000	0.0927412	0.444655	0.585957	-0.422758	4.32134	0.000245041	-0.260071	2.15171	0.0143017	0.255428	2.83949	0.018573	104.615	105.773	113.705	106.28	112.387	126.99	79.5771	76.9283	85.2222	92.8069	98.6049	97.1102
Q13825	AUHM_HUMAN	AUH	Methylglutaconyl-CoA hydratase mitochondrial	1	99268	105410	95147	96542	97771	114120	74806	80235	76667	99301	90671	94179	99941	102810	77236	94717	0.040832	0.444655	0.585957	-0.371803	3.47424	0.00118997	-0.118285	1.07976	0.123067	0.29435	2.83949	0.018573	105.969	112.526	101.57	103.059	104.371	121.824	79.8557	85.6512	81.8424	106.004	96.7917	100.537
P0DP24	CALM2_HUMAN	CALM2	Calmodulin-2	9	12687000	12251000	11415000	13339000	12361000	12807000	10113000	10195000	10753000	9307000	9293600	8053200	12143000	12864000	10383000	8907000	0.0832144	1.07976	0.233556	-0.225902	1.43341	0.0636264	-0.530328	5.27985	4.00657e-05	-0.221212	2.83949	0.018573	114.836	110.89	103.323	120.738	111.886	115.922	91.5378	92.28	97.3307	84.2423	84.121	72.8935
Q9GZL7	WDR12_HUMAN	WDR12	Ribosome biogenesis protein WDR12	14	8970800	8788900	8796400	10258000	9522400	8383700	11444000	11306000	10231000	13285000	13529000	12641000	8856700	9394300	11003000	13153000	0.0850164	0.444655	0.585957	0.313056	2.50146	0.00781151	0.485534	4.57778	0.00013791	0.257495	2.83949	0.018573	84.6593	82.9427	83.0135	96.8069	89.8649	79.1188	107.999	106.697	96.5521	125.373	127.676	119.296
Q15061	WDR43_HUMAN	WDR43	WD repeat-containing protein 43	24	8124800	8577100	8360000	9432700	9214400	7716500	8581800	7979700	7762500	9582800	10259000	9406500	8362000	8806900	8123500	9758600	0.0747862	0.444655	0.585957	-0.0417466	0.444655	0.441099	0.14804	1.43341	0.0607999	0.264573	2.83949	0.018573	92.8568	98.0261	95.5449	107.805	105.31	88.1904	98.0798	91.1985	88.7161	109.52	117.248	107.505
Q96GM8	TOE1_HUMAN	TOE1	Target of EGR1 protein 1	9	1391000	1358500	1388700	1515000	1389200	1213400	1302900	1310800	1245800	1621700	1569700	1522200	1379400	1372500	1286500	1575500	-0.00723472	0.19293	0.78805	-0.100589	1.07976	0.127176	0.199004	1.79373	0.0298187	0.292358	2.83949	0.018573	99.1865	96.8691	99.0225	108.028	99.0582	86.5226	92.9045	93.4678	88.8329	115.637	111.929	108.542
Q9NYA1	SPHK1_HUMAN	SPHK1	Sphingosine kinase 1	2	248820	267590	235050	222490	231120	196470	233910	208960	211370	171890	191430	172250	250490	216690	218080	178520	-0.20912	1.43341	0.142458	-0.199896	1.43341	0.0636264	-0.279547	2.83949	0.00377182	-0.288772	2.83949	0.018573	115.223	123.915	108.847	103.03	107.027	90.9811	108.319	96.765	97.881	79.5987	88.6472	79.7654
Q7Z406	MYH14_HUMAN	MYH14	Myosin-14	5	2407100	2851600	2398500	1578100	1660200	1706100	4588900	5137800	4042100	3348800	2525200	3318800	2557700	1650700	4593600	3065500	-0.631769	3.19807	0.00875136	0.844778	4.33141	0.000240783	0.893044	4.61807	0.000128562	-0.583503	2.83437	0.01876	81.2222	96.2208	80.932	53.2494	56.0197	57.5685	154.842	173.363	136.392	112.998	85.2072	111.985
Q01995	TAGL_HUMAN	TAGLN	Transgelin	12	1167500	1253100	1213700	1238400	790220	562890	21960000	23632000	21060000	12830000	10917000	11614000	1221800	999880	22217000	11787000	-0.289181	1.7875	0.0866446	4.18458	8.77275	1.47954e-07	3.5593	8.45024	2.52275e-07	-0.914467	2.83088	0.0188781	12.9436	13.8926	13.4558	13.7296	8.76085	6.24053	243.462	261.998	233.484	142.241	121.032	128.76
Q9H6S3	ES8L2_HUMAN	EPS8L2	Epidermal growth factor receptor kinase substrate 8-like protein 2	24	9403700	9565400	9725900	6568800	5989300	6294700	14013000	13326000	14825000	12108000	11875000	12967000	9585200	6300400	14074000	12337000	-0.605365	7.10169	1.69349e-05	0.554152	6.38493	6.43633e-06	0.969476	8.91053	1.3346e-07	-0.190041	2.7976	0.0192795	89.0911	90.6231	92.1436	62.2331	56.7429	59.6363	132.76	126.251	140.453	114.712	112.504	122.85
Q9H5V8	CDCP1_HUMAN	CDCP1	CUB domain-containing protein 1	11	6499800	7364900	6630500	6227100	6917800	5915900	2054000	1738200	1730500	1484500	1401800	1295100	6835000	6362600	1857400	1415800	-0.103325	0.509158	0.533547	-1.87966	8.85233	1.36319e-07	-2.168	9.48862	5.13537e-08	-0.391667	2.80929	0.0192795	158.338	179.413	161.522	151.695	168.521	144.114	50.0364	42.3434	42.1558	36.1631	34.1485	31.5493
P61960	UFM1_HUMAN	UFM1	Ubiquitin-fold modifier 1	5	4644000	4329200	4380700	4316500	4307100	4292000	7392300	7887600	7798300	6982100	6407800	6667700	4452700	4308300	7692700	6685900	-0.0475617	0.73176	0.385259	0.78881	8.09489	4.03361e-07	0.634003	7.31815	1.38805e-06	-0.202368	2.7976	0.0192795	80.2936	74.8508	75.7412	74.6312	74.4687	74.2076	127.811	136.375	134.831	120.719	110.789	115.283
Q8IVL6	P3H3_HUMAN	P3H3	Prolyl 3-hydroxylase 3	13	1220800	1230900	1206000	1280600	1185800	1304600	808250	736380	741030	885400	860000	861060	1220900	1259100	767000	875890	0.0444478	0.73176	0.385259	-0.670647	7.31815	1.37172e-06	-0.523571	6.38493	6.10862e-06	0.191523	2.7976	0.0192795	118.901	119.885	117.46	124.725	115.492	127.063	78.7204	71.7206	72.1734	86.2345	83.7607	83.8639
Q99418	CYH2_HUMAN	CYTH2	Cytohesin-2	2	184210	182910	185660	192320	198060	189810	122120	110830	110820	138320	128100	130540	184260	193400	114590	132320	0.0698449	0.73176	0.385259	-0.685262	7.31815	1.37172e-06	-0.547557	6.38493	6.10862e-06	0.20755	2.7976	0.0192795	117.976	117.144	118.905	123.17	126.846	121.563	78.211	70.9804	70.974	88.5862	82.0409	83.6036
Q9HCK8	CHD8_HUMAN	CHD8	Chromodomain-helicase-DNA-binding protein 8	11	1043600	1027000	1100200	1147100	1162000	1087200	662530	683800	714970	757880	790370	777900	1060300	1133400	687850	778780	0.0961846	0.73176	0.385259	-0.624307	7.31815	1.37172e-06	-0.541369	6.38493	6.10862e-06	0.179122	2.7976	0.0192795	114.32	112.501	120.52	125.657	127.29	119.096	72.5759	74.9059	78.3203	83.0208	86.5799	85.2139
Q13418	ILK_HUMAN	ILK	Integrin-linked protein kinase	11	7832600	7876400	7650300	6860600	6793700	6513000	10888000	10699000	10572000	9298800	9352100	9386400	7786400	6722400	10719000	9345800	-0.21198	3.27512	0.00747035	0.461142	5.83905	1.64197e-05	0.475342	6.11972	9.33636e-06	-0.19778	2.7976	0.0192795	90.6176	91.1243	88.5085	79.3723	78.5983	75.3508	125.966	123.78	122.311	107.58	108.197	108.594
Q15048	LRC14_HUMAN	LRRC14	Leucine-rich repeat-containing protein 14	4	1015000	981510	1038100	1098700	1150300	1161800	673160	717810	719860	768870	860240	831940	1011500	1136900	703610	820350	0.168609	1.76344	0.0866446	-0.523648	6.11972	1.02102e-05	-0.470794	5.54125	2.46198e-05	0.221464	2.7976	0.0192795	110.554	106.906	113.07	119.67	125.29	126.543	73.3204	78.1837	78.4069	83.7451	93.6971	90.6147
P54278	PMS2_HUMAN	PMS2	Mismatch repair endonuclease PMS2	9	432930	419080	437830	389740	395200	383780	272880	270640	269030	308980	303090	327900	429950	391980	277710	319480	-0.133389	1.76344	0.0866446	-0.63059	7.31815	1.37172e-06	-0.295054	4.52491	0.000149137	0.202146	2.7976	0.0192795	123.369	119.422	124.765	111.061	112.617	109.363	77.7606	77.1223	76.6635	88.0477	86.3693	93.4392
Q9Y4H2	IRS2_HUMAN	IRS2	Insulin receptor substrate 2	6	957510	971750	1067600	438110	418840	523410	752780	707820	839650	543600	577180	604350	998960	466170	766750	575040	-1.09957	6.65258	3.30503e-05	-0.381671	2.80929	0.00443587	0.302806	2.30133	0.0108568	-0.415094	2.80929	0.0192795	136.745	138.778	152.467	62.5678	59.8158	74.7497	107.507	101.086	119.913	77.6331	82.4288	86.309
Q9UDY4	DNJB4_HUMAN	DNAJB4	DnaJ homolog subfamily B member 4	13	3840000	3736900	3796800	4872600	4806100	4691900	6040100	6185400	6182300	5452100	5301300	5522000	3799700	4797800	6147000	5436000	0.336488	4.52491	0.00102497	0.693997	7.52495	9.97578e-07	0.180172	2.29107	0.0109016	-0.177337	2.7976	0.0192795	76.2567	74.2093	75.3988	96.7626	95.442	93.1741	119.947	122.833	122.771	108.271	105.276	109.659
Q96F07	CYFP2_HUMAN	CYFIP2	Cytoplasmic FMR1-interacting protein 2	4	79832	71209	70480	102730	66449	72925	160500	140190	167130	260330	222330	225140	73840	80702	155940	235940	0.128202	0.308356	0.689715	1.07852	4.90442	8.53874e-05	1.54774	6.40426	6.02673e-06	0.597429	2.81146	0.0192795	58.4406	52.1281	51.5945	75.2029	48.6436	53.3843	117.493	102.625	122.347	190.573	162.755	164.812
Q00534	CDK6_HUMAN	CDK6	Cyclin-dependent kinase 6	13	9095600	9689900	9159500	6108900	6469700	5249100	8538400	8897500	8019800	6489800	6653700	6925400	9318700	5949400	8492100	6692700	-0.647385	5.22205	0.000331423	-0.134007	0.925121	0.175098	0.169844	1.54891	0.0483443	-0.343533	2.79582	0.0192795	119.551	127.363	120.391	80.2946	85.0369	68.9935	112.228	116.948	105.411	85.3011	87.4554	91.0266
Q15645	PCH2_HUMAN	TRIP13	Pachytene checkpoint protein 2 homolog	20	20193000	20426000	20204000	21378000	22163000	21206000	17393000	17225000	17162000	19444000	19795000	20521000	20279000	21587000	17261000	19932000	0.0901763	0.306612	0.689715	-0.23247	3.72148	0.000748172	-0.115076	1.23276	0.0908678	0.20757	2.7976	0.0192795	102.196	103.375	102.251	108.193	112.166	107.322	88.025	87.1747	86.8559	98.405	100.181	103.856
Q96G23	CERS2_HUMAN	CERS2	Ceramide synthase 2	5	1202000	1287900	1198900	1234000	1231500	1103100	1753500	1866400	1434500	2069900	2253200	1967200	1229600	1192700	1684800	2100700	-0.0439579	0.382954	0.642566	0.454388	3.63264	0.000872192	0.816639	6.11726	9.33636e-06	0.318293	2.79582	0.0192795	77.5396	83.0809	77.3397	79.6039	79.4426	71.1597	113.116	120.399	92.5379	133.527	145.351	126.902
Q6PI78	TMM65_HUMAN	TMEM65	Transmembrane protein 65	3	1721300	1710700	1769000	2083100	2018900	2345500	1595500	1580100	1487500	1971100	2056800	1767200	1733700	2149200	1554300	1931700	0.309945	2.49518	0.0265931	-0.157589	1.23181	0.0948889	-0.153929	0.925121	0.169721	0.313606	2.79582	0.0192795	93.4359	92.8605	96.0252	113.075	109.59	127.319	86.6072	85.7713	80.7448	106.996	111.648	95.9275
Q9BUQ8	DDX23_HUMAN	DDX23	Probable ATP-dependent RNA helicase DDX23	21	7124400	7530900	7482400	7294500	7045800	6806800	6021800	5893700	5416300	6613400	6989500	6257800	7385300	7061400	5795600	6626700	-0.0647023	0.73176	0.385259	-0.349698	4.52491	0.000165116	-0.0916636	0.73176	0.246811	0.193333	2.7976	0.0192795	106.232	112.294	111.57	108.769	105.06	101.496	89.7913	87.8812	80.7626	98.6127	104.221	93.3103
P46926	GNPI1_HUMAN	GNPDA1	Glucosamine-6-phosphate isomerase 1	6	4840200	4408600	4666100	5007300	5304400	5078100	4229000	4389000	4647400	5136000	4903300	5146300	4642500	5131800	4423300	5070900	0.144563	1.76344	0.0866446	-0.0697788	1.23276	0.0948889	-0.0172231	0.306612	0.563368	0.197119	2.7976	0.0192795	100.566	91.5982	96.9484	104.038	110.21	105.509	87.8667	91.191	96.5598	106.712	101.877	106.926
Q9Y281	COF2_HUMAN	CFL2	Cofilin-2	8	12125000	11643000	12258000	12552000	12901000	13667000	10954000	11287000	11790000	9687300	9316900	10217000	12009000	13044000	11346000	9740400	0.11927	1.76344	0.0866446	-0.0819323	0.73176	0.25249	-0.421333	5.22441	4.39769e-05	-0.220131	2.7976	0.0192795	105.131	100.952	106.285	108.834	111.86	118.502	94.9781	97.8654	102.227	83.995	80.7834	88.5879
Q9BQ75	CMS1_HUMAN	CMSS1	Protein CMSS1	6	1270300	1320100	1295000	1214900	1180300	1121700	1411200	1310900	1257500	1532300	1546200	1520400	1295100	1172300	1326500	1532900	-0.143722	1.76344	0.0866446	0.0345612	0.306612	0.573624	0.386922	4.88641	7.67239e-05	0.208639	2.7976	0.0192795	95.387	99.1265	97.2417	91.227	88.6289	84.2286	105.967	98.4356	94.4258	115.061	116.104	114.167
Q71DI3	H32_HUMAN	HIST2H3A	Histone H3.2	1	2284500	2256400	2625000	2380100	2274000	2445500	2848900	2810300	2706800	3083500	3910800	3293100	2392400	2369300	2792800	3431200	-0.0139977	1.51882e-14	1	0.223254	1.86863	0.0271127	0.534252	4.59694	0.00013417	0.297001	2.79582	0.0192795	83.2774	82.2531	95.6897	86.7623	82.8946	89.1464	103.852	102.444	98.6716	112.404	142.561	120.044
P49069	CAMLG_HUMAN	CAMLG	Calcium signal-modulating cyclophilin ligand	3	135870	123240	146910	228370	206100	199680	181010	185480	193440	237610	248760	220660	137630	212620	188170	235680	0.627482	5.02196	0.000458155	0.451242	3.8893	0.000547192	0.148552	1.23181	0.0908678	0.324793	2.79582	0.0192795	70.6696	64.1004	76.4118	118.781	107.198	103.859	94.1481	96.4731	100.613	123.587	129.387	114.771
Q5JVS0	HABP4_HUMAN	HABP4	Intracellular hyaluronan-binding protein 4	6	1114700	1143900	1106300	1307900	1270800	1245000	1369200	1366500	1308100	1522000	1577200	1591400	1127700	1274500	1347900	1565100	0.176548	2.29107	0.0377193	0.25733	3.72148	0.000748172	0.296323	4.13741	0.000313986	0.215541	2.7976	0.0192795	84.0068	86.2074	83.3737	98.5669	95.7709	93.8265	103.187	102.983	98.5819	114.702	118.862	119.932
P43897	EFTS_HUMAN	TSFM	Elongation factor Ts mitochondrial	11	3584800	3612800	3757400	4070100	3824800	3860500	3903000	3727200	3741900	4324300	4365600	4105000	3657500	3926400	3795000	4275000	0.102349	1.76344	0.0866446	0.053242	0.306612	0.573624	0.122717	1.23276	0.0908678	0.171825	2.7976	0.0192795	91.7662	92.4829	96.1845	104.189	97.9099	98.8237	99.9117	95.4114	95.7877	110.696	111.754	105.083
Q9BQ48	RM34_HUMAN	MRPL34	39S ribosomal protein L34 mitochondrial	1	188790	183740	161300	167830	151640	153010	143920	143360	144750	189290	161630	179560	177940	157500	144010	176820	-0.176039	1.23181	0.189875	-0.305222	2.79582	0.00449781	0.16693	1.23181	0.0908678	0.296112	2.79582	0.0192795	115.068	111.99	98.3127	102.293	92.4249	93.2599	87.7195	87.3782	88.2254	115.373	98.5138	109.442
Q8NE01	CNNM3_HUMAN	CNNM3	Metal transporter CNNM3	5	356910	420390	398260	379400	393780	346750	332890	334430	328020	402170	474130	436230	394430	375560	335750	437510	-0.0707259	0.308081	0.689715	-0.232382	1.50418	0.0554127	0.220273	1.50418	0.0528186	0.381929	2.80929	0.0192795	93.039	109.587	103.818	98.9017	102.65	90.3905	86.7775	87.1789	85.508	104.837	123.596	113.716
Q9H0A0	NAT10_HUMAN	NAT10	RNA cytidine acetyltransferase	37	11783000	12883000	12420000	12146000	12377000	10317000	13324000	13094000	11723000	15297000	17090000	15231000	12385000	11639000	12736000	15885000	-0.0896268	0.638579	0.445651	0.0403184	0.168044	0.736084	0.448698	3.8893	0.000503745	0.318753	2.79582	0.0192795	89.6699	98.041	94.5176	92.4324	94.1903	78.5135	101.397	99.6468	89.2133	116.412	130.057	115.91
Q07352	TISB_HUMAN	ZFP36L1	mRNA decay activator protein ZFP36L1	6	529330	584940	612950	518700	521000	463730	539300	561150	537010	401890	436860	451720	577950	502960	549690	430160	-0.200501	1.54891	0.120213	-0.0723265	0.638579	0.30382	-0.22557	1.86863	0.0253797	-0.353745	2.79582	0.0192795	103.14	113.976	119.433	101.069	101.517	90.3578	105.083	109.34	104.636	78.3083	85.1222	88.0177
Q86YR5	GPSM1_HUMAN	GPSM1	G-protein-signaling modulator 1	5	80108	75256	76068	97209	95331	90349	113990	90363	94220	119040	134350	122660	81122	96925	100150	125350	0.256776	2.49518	0.0265931	0.303997	3.08593	0.0025396	0.371021	3.36492	0.00137995	0.3238	2.79582	0.0192795	80.8529	75.9558	76.7754	98.1129	96.2175	91.1892	115.05	91.2033	95.0962	120.147	135.599	123.801
Q9NSY1	BMP2K_HUMAN	BMP2K	BMP-2-inducible protein kinase	14	614040	550780	598180	748450	654100	688960	716270	616160	667760	811220	859910	823790	588420	697180	678870	831640	0.244685	1.86863	0.0744318	0.206289	1.23181	0.0948889	0.254428	2.18532	0.013477	0.292824	2.79582	0.0192795	88.2493	79.1576	85.9699	107.567	94.0067	99.0167	102.942	88.554	95.9699	116.588	123.586	118.394
O95602	RPA1_HUMAN	POLR1A	DNA-directed RNA polymerase I subunit RPA1	41	6907400	7214800	6975500	7785400	7512000	6282300	7283400	6872700	6394300	8563500	8968600	8299200	7039300	7220000	6870200	8630700	0.0365669	0.168044	0.813509	-0.0350799	0.168044	0.736084	0.257479	2.18532	0.013477	0.329125	2.79582	0.0192795	93.0717	97.2136	93.9893	104.902	101.218	84.649	98.138	92.6041	86.1581	115.386	120.845	111.825
Q9H9Y6	RPA2_HUMAN	POLR1B	DNA-directed RNA polymerase I subunit RPA2	15	2583200	2718100	2634200	2887400	2809600	2417700	2731200	2635800	2411700	3247100	3497500	3143700	2648600	2705900	2595400	3297300	0.0308785	0.168044	0.813509	-0.0292731	0.168044	0.736084	0.285177	2.18532	0.013477	0.345328	2.79582	0.0192795	91.9365	96.7376	93.7516	102.763	99.9941	86.0463	97.2038	93.8085	85.8328	115.565	124.477	111.885
Q86YS7	C2CD5_HUMAN	C2CD5	C2 domain-containing protein 5	4	162280	155090	147420	176720	169290	189530	191490	188490	177680	237000	245720	204270	156640	180820	190440	229820	0.207102	1.54891	0.120213	0.281884	1.86863	0.0271127	0.34595	3.08593	0.00230259	0.271168	2.79582	0.0192795	86.7429	82.8996	78.7998	94.4614	90.4899	101.309	102.356	100.753	94.9746	126.683	131.344	109.188
Q9NW08	RPC2_HUMAN	POLR3B	DNA-directed RNA polymerase III subunit RPC2	8	1026600	1122800	1062700	1177800	1103300	947510	1239100	1149800	1062200	1344400	1444700	1356700	1075000	1076200	1150400	1381900	0.00160955	0.168044	0.813509	0.0977989	0.382954	0.49851	0.360707	3.08593	0.00230259	0.264518	2.79582	0.0192795	87.7585	95.9822	90.8445	100.684	94.3152	80.9975	105.924	98.2902	90.8018	114.926	123.5	115.977
O43819	SCO2_HUMAN	SCO2	Protein SCO2 homolog mitochondrial	5	332610	312780	327630	362030	339460	357990	363610	355560	340170	407140	428230	392490	327030	357000	357740	415040	0.126501	1.76344	0.0866446	0.129488	1.76344	0.0330335	0.217326	2.7976	0.0040859	0.214339	2.7976	0.0192795	92.3981	86.8894	91.0147	100.571	94.301	99.4486	101.01	98.7735	94.4982	113.102	118.961	109.033
P58004	SESN2_HUMAN	SESN2	Sestrin-2	1	13183	13182	15413	11838	12134	14158	20440	16091	22693	14939	8418.2	10236	13926	12710	19741	11198	-0.131817	0.278121	0.719916	0.503414	1.47472	0.0589723	-0.182723	0.555931	0.351254	-0.817954	2.79497	0.0192854	91.5883	91.5813	107.081	82.2439	84.3004	98.362	142.006	111.791	157.659	103.788	58.485	71.1141
O95235	KI20A_HUMAN	KIF20A	Kinesin-like protein KIF20A	23	7268300	6972200	7715000	8467700	7468800	7221400	5142100	4740300	4241800	6295200	6068500	5854000	7329700	7738200	4724100	6084600	0.0782439	0.340009	0.674404	-0.633715	4.65154	0.000136992	-0.346836	2.51894	0.00696487	0.365123	2.79158	0.0193405	112.606	108.019	119.527	131.188	115.713	111.88	79.6656	73.4406	65.7174	97.5303	94.0181	90.6949
P61916	NPC2_HUMAN	NPC2	NPC intracellular cholesterol transporter 2	4	2541800	2421700	2485400	2829300	2598700	3101500	1988000	1877200	2189000	2580200	2570200	2566100	2483000	2843200	2018100	2572200	0.195431	1.3727	0.155966	-0.299087	2.23859	0.0130065	-0.144513	0.816518	0.209172	0.350005	2.79158	0.0193405	102.529	97.685	100.254	114.126	104.825	125.106	80.1907	75.7213	88.2985	104.078	103.675	103.51
P08133	ANXA6_HUMAN	ANXA6	Annexin A6	47	68188000	61275000	64350000	60132000	61425000	71335000	63925000	62428000	71778000	51508000	46598000	53370000	64641000	64373000	66114000	50547000	-0.00599381	2.77726e-14	1	0.0325063	0.150535	0.761264	-0.34883	2.51894	0.00696487	-0.38733	2.79158	0.0193405	111.129	99.8626	104.874	97.9998	100.107	116.258	104.181	101.742	116.98	83.9448	75.9428	86.9794
Q15942	ZYX_HUMAN	ZYX	Zyxin	22	15236000	14786000	14254000	13935000	13420000	12239000	25491000	24475000	24110000	20777000	19734000	20405000	14777000	13239000	24713000	20319000	-0.158559	2.01987	0.0576975	0.741917	6.30403	7.45037e-06	0.618035	5.89504	1.36072e-05	-0.282441	2.78616	0.0193607	83.5376	81.0703	78.1534	76.4043	73.5806	67.1053	139.765	134.194	132.193	113.918	108.2	111.879
Q8WWV3	RT4I1_HUMAN	RTN4IP1	Reticulon-4-interacting protein 1 mitochondrial	8	1423900	1567900	1590000	1622100	1543400	1748100	870380	931690	938510	1098500	1084100	1042700	1531400	1637900	919520	1080200	0.0969961	0.847592	0.330629	-0.735898	6.68079	4.07964e-06	-0.600549	5.67683	1.90723e-05	0.232346	2.78616	0.0193607	110.513	121.69	123.405	125.896	119.788	135.676	67.553	72.3115	72.8408	85.2581	84.1405	80.9273
P07384	CAN1_HUMAN	CAPN1	Calpain-1 catalytic subunit	32	20699000	20313000	21165000	19022000	20257000	22356000	14734000	15136000	17110000	12674000	12472000	13319000	20736000	20551000	15681000	12835000	-0.012929	1.90937e-14	1	-0.40312	4.12343	0.00035357	-0.679125	6.10387	9.54165e-06	-0.288934	2.78616	0.0193607	118.7	116.486	121.372	109.083	116.165	128.202	84.4932	86.7985	98.1186	72.68	71.5216	76.3788
Q99661	KIF2C_HUMAN	KIF2C	Kinesin-like protein KIF2C	23	10895000	11104000	11121000	10441000	10886000	9500900	9385900	9101900	8340000	10698000	10677000	10780000	11055000	10292000	8959200	10728000	-0.103176	0.847592	0.330629	-0.303257	3.14637	0.00224697	0.0598578	0.504146	0.385738	0.259939	2.78616	0.0193607	106.353	108.393	108.559	101.921	106.265	92.744	91.6214	88.8491	81.4117	104.43	104.225	105.23
Q9H583	HEAT1_HUMAN	HEATR1	HEAT repeat-containing protein 1	75	30086000	31898000	30551000	32908000	33135000	28221000	32159000	31982000	28410000	37053000	39051000	36719000	30872000	31444000	30876000	37626000	0.0264858	0.504146	0.535304	0.000186914	0	1	0.258945	2.01987	0.0187173	0.285244	2.78616	0.0193607	92.0594	97.6039	93.4822	100.694	101.389	86.3527	98.4025	97.8609	86.931	113.378	119.491	112.356
Q9Y3T9	NOC2L_HUMAN	NOC2L	Nucleolar complex protein 2 homolog	18	4527000	4974200	4665000	4735600	4793700	4053200	4579200	4560800	4161500	5049000	5449400	4992400	4728800	4530200	4439100	5171900	-0.0618994	0.216698	0.770408	-0.0912069	0.847592	0.203629	0.19112	2.01987	0.0187173	0.220427	2.78616	0.0193607	96.079	105.57	99.0078	100.506	101.739	86.0232	97.1868	96.7963	88.3217	107.158	115.656	105.956
Q96S66	CLCC1_HUMAN	CLCC1	Chloride channel CLIC-like protein 1	15	4077800	4077100	4131700	5541900	5084800	4798800	5416800	5340900	4810700	6235200	6493600	5858600	4099600	5144900	5192300	6200500	0.32766	3.14637	0.00934272	0.340891	3.14637	0.00224697	0.269242	2.78616	0.0041444	0.256011	2.78616	0.0193607	79.0937	79.0801	80.1391	107.492	98.6256	93.0783	105.065	103.593	93.3091	120.939	125.951	113.634
Q13077	TRAF1_HUMAN	TRAF1	TNF receptor-associated factor 1	6	1929300	2112900	1799800	1326300	1248600	856450	2450300	2146900	2139500	1381500	1482200	1487800	1947400	1143800	2245600	1450500	-0.767714	3.69982	0.00392243	0.205552	0.574538	0.344214	0.342715	1.57334	0.0459054	-0.630551	2.77903	0.0196491	113.703	124.523	106.071	78.165	73.5858	50.4745	144.407	126.527	126.091	81.4182	87.3529	87.6829
Q9NWT1	PK1IP_HUMAN	PAK1IP1	p21-activated protein kinase-interacting protein 1	14	7295600	7296100	6698800	8110000	8062900	6167000	5268500	5181200	4484000	6264200	7064900	6471400	7100300	7450600	4980500	6600200	0.0694766	0.276108	0.719916	-0.511589	3.42744	0.00131767	-0.174847	0.872283	0.188804	0.406219	2.7771	0.0196728	111.718	111.725	102.579	124.189	123.467	94.4355	80.6767	79.3399	68.6637	95.9239	108.185	99.0968
P30044	PRDX5_HUMAN	PRDX5	Peroxiredoxin-5 mitochondrial	9	25723000	22439000	23591000	24063000	23459000	29699000	18346000	19139000	22425000	15671000	14402000	13833000	23922000	25747000	19981000	14651000	0.106066	0.45405	0.581763	-0.259709	1.58564	0.0470923	-0.813405	4.88648	7.67239e-05	-0.44763	2.7771	0.0196728	122.108	106.518	111.987	114.228	111.36	140.982	87.0889	90.8533	106.452	74.3906	68.3666	65.6656
Q6GYQ0	RGPA1_HUMAN	RALGAPA1	Ral GTPase-activating protein subunit alpha-1	2	35853	42697	44638	54088	42343	54900	41095	49409	40586	61486	57369	64589	41063	50444	43696	61148	0.296844	1.5359	0.123463	0.0896622	0.379744	0.501793	0.277623	1.5359	0.0496981	0.484804	2.77573	0.0197029	73.0386	86.981	90.9351	110.186	86.2598	111.841	83.7174	100.654	82.6805	125.257	116.87	131.579
P16435	NCPR_HUMAN	POR	NADPH--cytochrome P450 reductase	33	17937000	18353000	18721000	24596000	23002000	21997000	39069000	39363000	39659000	45298000	46489000	45270000	18365000	23228000	39377000	45701000	0.338906	4.26072	0.00168811	1.10039	8.61526	1.7855e-07	0.976361	8.04095	4.35669e-07	0.214873	2.76054	0.0199845	56.6799	57.9944	59.1572	77.7219	72.6849	69.5092	123.456	124.385	125.32	143.139	146.902	143.051
Q9H2U2	IPYR2_HUMAN	PPA2	Inorganic pyrophosphatase 2 mitochondrial	15	7959200	7812000	7709900	8864300	8791300	10233000	7166100	7000200	7418100	8540000	8291300	8607600	7830600	9303800	7199000	8491300	0.248697	3.16868	0.00922093	-0.121326	1.43607	0.0636264	-0.131835	1.88706	0.024458	0.238189	2.76054	0.0199845	97.0703	95.2751	94.0299	108.109	107.219	124.802	87.3977	85.3744	90.4711	104.154	101.121	104.978
Q8N6T3	ARFG1_HUMAN	ARFGAP1	ADP-ribosylation factor GTPase-activating protein 1	13	3576800	3562900	3432700	3340500	3171700	2977800	4173900	4221800	4146600	3499600	3542500	3751900	3529900	3181000	4203700	3610200	-0.150147	1.88706	0.0721585	0.252032	2.76054	0.00478417	0.182598	1.88706	0.024458	-0.219581	2.76054	0.0199845	98.9007	98.5163	94.9162	92.3668	87.6994	82.338	115.411	116.735	114.656	96.766	97.9522	103.742
Q9Y6E0	STK24_HUMAN	STK24	Serine/threonine-protein kinase 24	6	665270	658910	658030	676060	673990	698630	865160	881550	941570	1009900	945740	1092100	663920	689810	901870	1019100	0.0551896	0.995668	0.267465	0.44191	4.88763	8.53874e-05	0.563025	5.95023	1.24781e-05	0.176304	2.76054	0.0199845	81.7376	80.9562	80.8481	83.0633	82.809	85.8364	106.297	108.311	115.685	124.08	116.197	134.18
P25440	BRD2_HUMAN	BRD2	Bromodomain-containing protein 2	8	1280700	1279800	1433300	1266200	1252800	1302900	1084500	987020	1049700	1177900	1196000	1176000	1331300	1274000	1040400	1183300	-0.0634704	0.590804	0.474103	-0.355697	4.58335	0.000153545	-0.106549	0.995668	0.146209	0.185678	2.76054	0.0199845	106.085	106.011	118.726	104.884	103.774	107.924	89.8334	81.7587	86.9508	97.5701	99.0694	97.4127
Q8TEW0	PARD3_HUMAN	PARD3	Partitioning defective 3 homolog	27	5473500	5872300	5574200	6053000	6303100	5680900	7026800	6984600	6795900	7727600	8163600	7724900	5648400	6022300	6952100	7884600	0.0924723	0.590804	0.474103	0.299607	3.16868	0.00218547	0.388723	4.88763	7.67239e-05	0.181589	2.76054	0.0199845	82.7433	88.772	84.2656	91.5037	95.2845	85.8786	106.225	105.587	102.734	116.819	123.41	116.778
P51812	KS6A3_HUMAN	RPS6KA3	Ribosomal protein S6 kinase alpha-3	14	6176900	6254800	6495500	5250000	5434000	5849000	5051800	4689400	5334900	4329000	4276200	4618600	6311200	5511000	5035700	4410100	-0.1956	2.33177	0.036294	-0.325722	3.91825	0.000518851	-0.321503	4.26072	0.000248899	-0.191381	2.76054	0.0199845	116.253	117.719	122.249	98.8079	102.271	110.081	95.0776	88.2571	100.406	81.4742	80.4804	86.9246
O95202	LETM1_HUMAN	LETM1	Mitochondrial proton/calcium exchanger protein	31	19568000	21519000	20859000	21393000	21645000	20084000	20454000	20159000	19698000	23734000	24055000	23069000	20661000	21075000	20119000	23643000	0.0286225	0.590804	0.474103	-0.0383515	0.251053	0.637454	0.16588	1.43607	0.0607731	0.232855	2.76054	0.0199845	91.6402	100.777	97.6861	100.187	101.367	94.0567	95.7894	94.4079	92.249	111.15	112.654	108.036
P05141	ADT2_HUMAN	SLC25A5	ADP/ATP translocase 2	4	6865100	6940300	7365400	7832800	7388500	7009100	8025100	8069200	7927600	8738600	9430100	8849600	7057000	7410100	8007300	9006100	0.070438	0.590804	0.474103	0.182261	1.88706	0.0261812	0.281409	3.91825	0.000474562	0.169587	2.76054	0.0199845	87.23	88.1855	93.5869	99.5258	93.8804	89.0597	101.969	102.53	100.73	111.035	119.822	112.446
O95983	MBD3_HUMAN	MBD3	Methyl-CpG-binding domain protein 3	6	751180	861260	846230	781340	796420	772350	871520	880000	838110	992640	1031500	980010	821790	787940	865420	1003500	-0.060684	0.251053	0.739941	0.0746307	0.590804	0.333158	0.348883	3.91825	0.000474562	0.213568	2.76054	0.0199845	86.6533	99.3517	97.6179	90.1324	91.872	89.0954	100.535	101.513	96.6812	114.507	118.99	113.05
Q8NE86	MCU_HUMAN	MCU	Calcium uniporter protein mitochondrial	13	5089700	5394700	5586200	5816300	5235400	5354300	5909900	6024300	6113600	6986000	7143400	6634700	5356900	5470800	6021300	6921400	0.0303535	0.251053	0.739941	0.168677	1.43607	0.0636264	0.339312	3.91825	0.000474562	0.200989	2.76054	0.0199845	85.675	90.809	94.0326	97.9058	88.1275	90.129	99.4814	101.407	102.91	117.595	120.245	111.682
Q9Y5B6	PAXB1_HUMAN	PAXBP1	PAX3- and PAX7-binding protein 1	10	1566600	1694100	1734700	1599000	1611400	1556000	1703100	1668500	1569400	1892500	2041400	1870500	1665100	1591800	1648800	1936700	-0.0649497	0.590804	0.474103	-0.0141924	0	1	0.282941	3.55456	0.000939153	0.232184	2.76054	0.0199845	91.6712	99.132	101.508	93.5671	94.2927	91.0509	99.6587	97.634	91.8351	110.742	119.455	109.454
P25208	NFYB_HUMAN	NFYB	Nuclear transcription factor Y subunit beta	3	1079400	1099200	1191400	1064500	1008700	1068500	1075900	1023500	1017200	1171800	1208200	1257300	1126400	1048300	1039600	1212400	-0.103668	1.43607	0.142458	-0.115691	0.995668	0.15114	0.209814	3.16868	0.00199466	0.221837	2.76054	0.0199845	97.642	99.4331	107.773	96.2942	91.2465	96.656	97.3254	92.5853	92.0154	106	109.293	113.735
Q5VST6	AB17B_HUMAN	ABHD17B	Alpha/beta hydrolase domain-containing protein 17B	2	47916	38273	47445	48677	38763	47083	43631	31602	39944	71326	58089	53060	44544	46683	42923	60825	0.0676662	0.0766502	0.940137	-0.0534802	0.625529	0.312407	0.381767	1.6756	0.0372963	0.502914	2.74845	0.0205164	101.623	81.1716	100.624	103.237	82.2108	99.8563	92.5351	67.0233	84.7155	151.272	123.198	112.533
Q9ULJ6	ZMIZ1_HUMAN	ZMIZ1	Zinc finger MIZ domain-containing protein 1	2	93979	101080	113970	104800	100970	93568	55130	63049	75944	85382	85082	84741	103010	99779	64716	85076	-0.0459763	0.121328	0.871054	-0.67059	4.1302	0.00035357	-0.229984	1.07467	0.124265	0.39463	2.71755	0.0219598	106.623	114.68	129.304	118.9	114.555	106.157	62.5473	71.5318	86.1617	96.8695	96.5292	96.1423
Q96QE2	MYCT_HUMAN	SLC2A13	Proton myo-inositol cotransporter	1	26422	26900	31526	50053	35485	39791	63240	58953	66790	84550	84989	78379	28283	41776	62994	82639	0.562739	3.31643	0.00716689	1.15528	5.89061	1.51974e-05	0.984148	5.51918	2.58424e-05	0.391608	2.71768	0.0219598	48.9993	49.8858	58.4647	92.8228	65.8066	73.792	117.278	109.328	123.861	156.797	157.611	145.353
P07996	TSP1_HUMAN	THBS1	Thrombospondin-1	32	6807900	6432900	6311500	8314500	6759900	6038000	24154000	27773000	20608000	15357000	16156000	17621000	6531000	7048800	24191000	16390000	0.110074	0.341734	0.674404	1.88909	7.40332	1.24997e-06	1.21737	5.6873	1.90723e-05	-0.561655	2.71362	0.0219615	50.3252	47.5532	46.6557	61.4623	49.9704	44.634	178.551	205.303	152.338	113.522	119.428	130.258
P04181	OAT_HUMAN	OAT	Ornithine aminotransferase mitochondrial	21	17795000	16734000	18273000	15231000	12460000	13855000	24372000	25307000	23648000	20131000	19900000	19490000	17632000	13893000	24477000	19874000	-0.343838	3.02817	0.0115985	0.473231	4.16333	0.00033643	0.516524	4.41616	0.000183656	-0.300544	2.71208	0.0219615	93.9893	88.3854	96.514	80.4468	65.811	73.1791	128.728	133.666	124.904	106.328	105.107	102.942
Q9BZ67	FRMD8_HUMAN	FRMD8	FERM domain-containing protein 8	5	539800	519810	545240	551310	520890	519520	843990	771720	828560	589060	691880	728840	534950	532480	824240	675560	-0.00667672	0	1	0.62366	5.32227	4.04145e-05	0.343357	3.02817	0.00260433	-0.286981	2.71208	0.0219615	84.6676	81.5322	85.5209	86.473	81.7016	81.4867	132.38	121.044	129.96	92.3941	108.521	114.319
Q16850	CP51A_HUMAN	CYP51A1	Lanosterol 14-alpha demethylase	10	3431400	3610300	3778700	4293400	4122600	3659100	3136500	2739400	2748000	3424200	3729400	3606700	3612900	4025000	2874700	3589500	0.155831	1.35755	0.160207	-0.329746	2.71208	0.00526912	-0.165206	1.35755	0.0709735	0.320371	2.71208	0.0219615	97.3914	102.469	107.249	121.857	117.009	103.854	89.0214	77.7508	77.9949	97.1871	105.849	102.367
P09936	UCHL1_HUMAN	UCHL1	Ubiquitin carboxyl-terminal hydrolase isozyme L1	14	27148000	25206000	26169000	26167000	26075000	28385000	33291000	33867000	38097000	28995000	26428000	30066000	26186000	26893000	35104000	28510000	0.038435	0.183518	0.79884	0.42284	3.89863	0.000539524	0.0842373	0.704756	0.260182	-0.300167	2.71208	0.0219615	93.1071	86.4468	89.7495	89.7426	89.4271	97.3495	114.175	116.151	130.658	99.4415	90.6377	103.115
P19021	AMD_HUMAN	PAM	Peptidyl-glycine alpha-amidating monooxygenase	5	342160	315040	365780	424910	381960	427420	326320	306770	350430	390970	383990	383810	341000	411430	327840	386260	0.270875	2.04616	0.0567008	-0.0567798	0.704756	0.266495	-0.0910747	0.183518	0.710106	0.23658	2.71208	0.0219615	93.3257	85.9286	99.7682	115.896	104.181	116.581	89.0053	83.6729	95.5814	106.639	104.735	104.686
P04183	KITH_HUMAN	TK1	Thymidine kinase cytosolic	11	4642200	4363800	4774500	4469600	4412200	4100400	5280100	5515500	4567500	5783200	6273700	6352700	4602400	4341800	5124700	6138700	-0.0840931	0.421238	0.609536	0.155081	1.02131	0.143896	0.49964	4.41616	0.000183656	0.260466	2.71208	0.0219615	92.0228	86.5041	94.6454	88.6014	87.4635	81.2827	104.668	109.334	90.5421	114.641	124.364	125.93
Q96BR5	COA7_HUMAN	COA7	Cytochrome c oxidase assembly factor 7	5	944510	1035900	933210	951220	920000	903730	973290	951390	868020	1216300	1130500	1155600	971210	924980	930900	1167500	-0.0703611	0.183518	0.79884	-0.0611571	0.183518	0.716185	0.335928	2.71208	0.00479988	0.326724	2.71208	0.0219615	94.5797	103.731	93.4482	95.2516	92.1254	90.4962	97.4616	95.2686	86.9203	121.796	113.204	115.717
P19971	TYPH_HUMAN	TYMP	Thymidine phosphorylase	10	766620	835370	782530	789300	701940	747170	1717800	1648900	2144200	1340400	1427300	1461500	797720	783240	1840800	1417700	-0.026428	0.544226	0.500709	1.20638	7.11186	1.95686e-06	0.856026	6.0686	1.01037e-05	-0.376781	2.70823	0.0219862	64.0494	69.7934	65.3787	65.9443	58.6456	62.4244	143.518	137.762	179.143	111.988	119.248	122.105
O43570	CAH12_HUMAN	CA12	Carbonic anhydrase 12	8	799580	805510	903850	896150	842850	1055200	619220	546370	612280	784580	768660	706470	842660	943630	603580	768320	0.163271	1.04946	0.24738	-0.481406	3.69376	0.000792809	-0.296514	2.16667	0.0140128	0.348162	2.70823	0.0219862	102.722	103.484	116.117	115.128	108.281	135.561	79.551	70.192	78.6595	100.795	98.7496	90.76
Q8N1G1	REXO1_HUMAN	REXO1	RNA exonuclease 1 homolog	3	239010	259400	259170	248770	227410	182400	353040	344160	317770	425270	437220	459190	252530	219520	338320	440560	-0.202102	1.60518	0.109401	0.421934	2.96757	0.00319655	1.00499	6.35169	6.51489e-06	0.38095	2.70823	0.0219862	76.4259	82.9458	82.8723	79.5468	72.7167	58.3243	112.888	110.049	101.61	135.985	139.806	146.831
P61769	B2MG_HUMAN	B2M	Beta-2-microglobulin	2	3172500	2699900	2854100	3342900	2927800	3381800	3091400	3063900	3069800	2610900	2461200	2102200	2912600	3217500	3079300	2391400	0.143633	1.04946	0.24738	0.0802948	0.328387	0.553797	-0.428085	3.46044	0.00113543	-0.364747	2.70823	0.0219862	109.464	93.1578	98.4784	115.344	101.021	116.686	106.666	105.717	105.921	90.087	84.9217	72.5347
A8MXV4	NUD19_HUMAN	NUDT19	Nucleoside diphosphate-linked moiety X motif 19	8	1082100	1008400	1007000	1176600	1045700	1008200	1084800	1174400	1075700	1455000	1484300	1313400	1041800	1084000	1122200	1424600	0.0572864	0.544226	0.500709	0.107251	0.78704	0.229085	0.394192	2.96757	0.00291058	0.344227	2.70823	0.0219862	93.314	86.9585	86.8378	101.463	90.1751	86.9413	93.5468	101.273	92.7621	125.471	127.997	113.26
O15318	RPC7_HUMAN	POLR3G	DNA-directed RNA polymerase III subunit RPC7	1	105240	120910	105670	151720	137830	93728	70755	52673	71575	104310	99726	103500	110610	127760	65001	102510	0.207954	0.457323	0.579371	-0.766948	3.10584	0.00243514	-0.317672	0.833645	0.202341	0.657231	2.70259	0.022239	103.716	119.159	104.139	149.522	135.834	92.3704	69.7301	51.9101	70.5383	102.799	98.2815	102.001
P84157	MXRA7_HUMAN	MXRA7	Matrix-remodeling-associated protein 7	2	211290	242760	188130	207600	158430	150880	278350	340610	344780	245760	180210	180440	214060	172310	321240	202140	-0.313009	1.03184	0.25616	0.585636	2.40539	0.00952812	0.230348	0.746176	0.242044	-0.668297	2.69919	0.0223793	92.9006	106.737	82.7175	91.2782	69.659	66.3393	122.386	149.76	151.594	108.056	79.2352	79.3364
Q5K651	SAMD9_HUMAN	SAMD9	Sterile alpha motif domain-containing protein 9	32	3849100	3386300	3632900	7886400	8990700	8195800	3605300	3395800	4054600	2889300	2973000	3061400	3634400	8360500	3693200	2985100	1.20187	7.49607	9.67544e-06	0.0231542	0.161582	0.745121	-1.48581	8.45081	2.52275e-07	-0.307092	2.69537	0.022439	82.5978	72.6666	77.9584	169.234	192.931	175.874	77.3661	72.8705	87.0077	62.0015	63.7976	65.6946
Q99999	G3ST1_HUMAN	GAL3ST1	Galactosylceramide sulfotransferase	6	414320	389080	437700	489210	576440	550230	362120	408280	442500	512870	516420	477440	415840	547950	409150	507320	0.398016	2.97939	0.0124075	-0.0233987	0.161582	0.745121	-0.111148	0.367054	0.50695	0.310266	2.69537	0.022439	89.1552	83.724	94.1863	105.27	124.041	118.401	77.9226	87.8555	95.2191	110.362	111.126	102.738
Q7L1W4	LRC8D_HUMAN	LRRC8D	Volume-regulated anion channel subunit LRRC8D	9	944480	970450	1084400	1191800	1099600	1063000	1179700	1075900	1081500	1352600	1490100	1328100	999790	1118100	1115100	1390300	0.161352	1.4842	0.133771	0.157476	1.17903	0.105765	0.314347	2.40184	0.0088435	0.318223	2.69537	0.022439	81.7635	84.0118	93.8764	103.174	95.1923	92.0238	102.127	93.1406	93.6254	117.094	128.998	114.973
P52739	ZN131_HUMAN	ZNF131	Zinc finger protein 131	4	221500	273800	260990	215020	222110	215000	202380	224710	231630	254600	273010	281070	252100	219450	219570	269560	-0.200104	1.79311	0.0866446	-0.199315	1.79311	0.0317292	0.296714	2.69537	0.00495781	0.295925	2.69537	0.022439	92.4258	114.249	108.904	89.7219	92.6803	89.7135	84.4476	93.7653	96.6528	106.238	113.92	117.283
Q9NYJ8	TAB2_HUMAN	TAB2	TGF-beta-activated kinase 1 and MAP3K7-binding protein 2	3	27792	24767	31968	28985	31129	32608	26975	23030	22632	13395	20219	15718	28199	30907	28062	16448	0.13229	0.292908	0.70856	-0.00702617	0.850216	0.203629	-0.910021	4.13207	0.000316004	-0.770706	2.68707	0.0228371	111.459	99.3269	128.206	116.243	124.841	130.773	108.182	92.3608	90.7646	53.72	81.0874	63.0363
Q8NFP9	NBEA_HUMAN	NBEA	Neurobeachin	3	91828	92331	84526	82317	102120	136040	71508	121770	99336	166380	191640	171690	89562	110780	97538	181000	0.306739	0.432324	0.600041	0.123078	0.11882	0.808598	0.708292	2.21197	0.0127875	0.891953	2.66327	0.0240866	78.0692	78.4968	71.8613	69.9833	86.8191	115.657	60.7938	103.525	84.4523	141.451	162.926	145.965
Q9H0X4	F234A_HUMAN	FAM234A	Protein FAM234A	3	167530	161230	199560	248460	217090	257830	167710	164870	142250	219470	224200	199930	176100	241120	158280	214530	0.453356	2.66108	0.0215185	-0.153916	0.828452	0.210893	-0.168572	0.828452	0.204543	0.4387	2.66108	0.0241347	84.8207	81.631	101.037	125.796	109.913	130.54	84.9118	83.4739	72.0214	111.118	113.513	101.225
Q9H6F5	CCD86_HUMAN	CCDC86	Coiled-coil domain-containing protein 86	12	4955100	5762400	5169100	5212100	5481400	4143400	4863200	4458500	4123000	5972600	6438600	5736700	5299400	4952100	4491100	6052200	-0.0977886	0.431912	0.600041	-0.23876	1.27612	0.0873368	0.289419	1.74402	0.0325283	0.430391	2.66108	0.0241347	95.4187	110.965	99.5396	100.368	105.553	79.788	93.649	85.8558	79.3952	115.012	123.986	110.47
P24385	CCND1_HUMAN	CCND1	G1/S-specific cyclin-D1	1	90383	102100	86533	56453	75630	48557	37502	28312	29056	39110	71041	69048	93005	60213	31623	59733	-0.627233	1.77243	0.0866446	-1.55633	4.50108	0.000173315	-0.0115468	0.0537405	0.918049	0.917554	2.65257	0.0245754	147.821	166.984	141.524	92.3283	123.692	79.4145	61.3342	46.304	47.5208	63.964	116.187	112.927
Q96AA3	RFT1_HUMAN	RFT1	Protein RFT1 homolog	3	1367300	1249800	1484700	1345300	1312000	1154000	1225900	1105200	947070	1278800	1717600	1724100	1367200	1270400	1092700	1573500	-0.105941	0.514626	0.529379	-0.323327	1.655	0.0407508	0.308694	1.45273	0.0589835	0.52608	2.64602	0.0249106	103.116	94.2548	111.97	101.457	98.9456	87.0299	92.4523	83.3496	71.4241	96.4418	129.534	130.025
Q8NCG7	DGLB_HUMAN	DAGLB	Sn1-specific diacylglycerol lipase beta	7	1194100	1101900	1262700	1638700	1462600	1491800	833450	806750	815850	925090	1028800	981930	1193700	1534000	826920	980830	0.361858	3.31643	0.00716689	-0.529621	5.24154	4.69368e-05	-0.645223	5.68358	1.90723e-05	0.246255	2.63429	0.0250611	105.8	97.6308	111.878	145.193	129.59	132.177	73.8456	71.4799	72.2862	81.9651	91.154	87.0012
Q9H788	SH24A_HUMAN	SH2D4A	SH2 domain-containing protein 4A	8	1655600	1704600	1695800	1670400	1616400	1360300	2505700	2558700	2339600	2095600	2061700	2099300	1685400	1549000	2468800	2085600	-0.121754	1.14739	0.219238	0.550719	5.24154	4.69368e-05	0.429125	4.22367	0.000267895	-0.243347	2.63429	0.0250611	85.0345	87.5512	87.0992	85.7946	83.0211	69.8674	128.697	131.419	120.166	107.634	105.892	107.824
Q96SB4	SRPK1_HUMAN	SRPK1	SRSF protein kinase 1	17	10065000	10582000	10126000	8400300	9425200	8507300	6818200	6572600	6114100	7391100	7577100	7763300	10269000	8781400	6506500	7591700	-0.225773	2.27173	0.0380489	-0.658342	6.08917	1.07555e-05	-0.210028	1.89859	0.0239913	0.222541	2.63429	0.0250611	121.58	127.825	122.317	101.471	113.851	102.764	82.3602	79.3935	73.855	89.2805	91.5273	93.7765
Q6P1Q9	MET2B_HUMAN	METTL2B	tRNA N(3)-methylcytidine methyltransferase METTL2B	7	1501800	1746500	1616700	1651900	1842800	1684200	1333900	1230400	1339700	1499000	1584000	1587000	1633300	1732900	1312900	1559800	0.0853986	1.14739	0.219238	-0.315033	2.98302	0.0030962	-0.151827	1.52068	0.0510865	0.248604	2.63429	0.0250611	96.7972	112.569	104.203	106.472	118.776	108.554	85.9753	79.3043	86.3492	96.6167	102.095	102.289
Q15361	TTF1_HUMAN	TTF1	Transcription termination factor 1	6	219130	224400	229010	236360	225330	212750	297500	326640	307150	363000	391820	341800	228080	224820	311790	366390	-0.0207696	0.203846	0.779414	0.451035	4.49698	0.000173315	0.70461	6.08917	9.76319e-06	0.232805	2.63429	0.0250611	77.9154	79.7893	81.4284	84.0419	80.1199	75.6469	105.781	116.142	109.212	129.071	139.318	121.533
Q9H0G5	NSRP1_HUMAN	NSRP1	Nuclear speckle splicing regulatory protein 1	4	291290	282120	290670	312980	295390	289460	246440	233610	221300	264150	293130	276200	290030	299280	233780	277830	0.0452937	0.471917	0.562923	-0.311051	2.98302	0.0030962	-0.107293	0.792173	0.219865	0.249051	2.63429	0.0250611	106.028	102.691	105.803	113.923	107.521	105.362	89.7032	85.0331	80.5523	96.1495	106.698	100.536
P29374	ARI4A_HUMAN	ARID4A	AT-rich interactive domain-containing protein 4A	3	364610	387270	427150	356250	299430	344530	396540	392630	380970	324100	314670	318350	393010	333400	390050	319040	-0.237312	2.63429	0.0224021	-0.0109069	0.203846	0.691956	-0.0635168	0.203846	0.683846	-0.289922	2.63429	0.0250611	101.598	107.912	119.025	99.2685	83.4357	96.0028	110.495	109.406	106.157	90.31	87.6823	88.7078
Q4KMQ2	ANO6_HUMAN	ANO6	Anoctamin-6	10	1623000	1721400	1794700	1765000	1694800	1992800	1598400	1533400	1568000	1764300	1914900	1783900	1719100	1826100	1576500	1829100	0.0871123	0.792173	0.361657	-0.124928	1.14739	0.112767	0.00236818	0.203846	0.683846	0.214409	2.63429	0.0250611	93.8394	99.5288	103.767	102.05	97.9908	115.221	92.4171	88.6589	90.6594	102.009	110.717	103.142
Q8N1W1	ARG28_HUMAN	ARHGEF28	Rho guanine nucleotide exchange factor 28	6	274310	284310	274470	338140	353930	303310	400230	369110	369900	446840	436340	480670	280250	336620	379750	455440	0.264407	2.27173	0.0380489	0.438336	4.22367	0.00029699	0.43614	4.49698	0.000156675	0.262211	2.63429	0.0250611	75.9939	78.7642	76.0382	93.6771	98.0515	84.0279	110.878	102.257	102.476	123.791	120.882	133.163
Q9BPZ7	SIN1_HUMAN	MAPKAP1	Target of rapamycin complex 2 subunit MAPKAP1	1	176370	161840	186410	150830	155060	165310	171470	160270	190250	151940	143160	142800	174870	157060	174000	145970	-0.154967	1.52068	0.125957	-0.0071955	1.82258e-14	1	-0.105644	0.792173	0.219865	-0.253415	2.63429	0.0250611	108.218	99.3031	114.379	92.5475	95.1429	101.432	105.212	98.3397	116.735	93.2285	87.8412	87.6204
Q7Z4G4	TRM11_HUMAN	TRMT11	tRNA (guanine(10)-N2)-methyltransferase homolog	4	818730	879770	933530	826840	899600	837880	876500	752640	845470	995120	997920	1011100	877340	854770	824870	1001400	-0.0375998	0.203846	0.779414	-0.0889693	0.471917	0.418355	0.22841	1.52068	0.0510865	0.27978	2.63429	0.0250611	92.0344	98.8959	104.939	92.946	101.125	94.187	98.5284	84.6051	95.0402	111.863	112.177	113.659
Q96J42	TXD15_HUMAN	TXNDC15	Thioredoxin domain-containing protein 15	4	442820	437310	441070	492910	462130	423810	434500	448560	408630	490990	535170	522770	440400	459620	430560	516310	0.0616271	0.203846	0.779414	-0.0326002	0.471917	0.418355	0.167796	1.52068	0.0510865	0.262023	2.63429	0.0250611	95.9061	94.7127	95.5271	106.755	100.088	91.7889	94.1041	97.1493	88.5012	106.339	115.907	113.222
Q96CV9	OPTN_HUMAN	OPTN	Optineurin	17	4243700	4144300	4247400	4053900	4085200	4133800	4151900	3965700	4682700	3666600	3399500	3743400	4217400	4099800	4270500	3614600	-0.0408003	0	1	0.0180511	0.203846	0.691956	-0.181718	2.27173	0.0112335	-0.240569	2.63429	0.0250611	104.96	102.501	105.051	100.265	101.039	102.241	102.689	98.0838	115.817	90.6862	84.08	92.5857
P52298	NCBP2_HUMAN	NCBP2	Nuclear cap-binding protein subunit 2	4	430250	406540	458690	461750	420890	411290	439980	417030	408890	515190	473690	475180	431830	431310	431310	488020	-0.00173831	0	1	-0.00173831	0.203846	0.691956	0.178215	2.27173	0.0112335	0.178215	2.63429	0.0250611	97.0604	91.7116	103.476	104.166	94.9488	92.7832	99.2554	94.0781	92.2418	116.222	106.86	107.196
Q9Y2H5	PKHA6_HUMAN	PLEKHA6	Pleckstrin homology domain-containing family A member 6	11	414770	446030	387420	522260	457630	456760	653060	545140	521060	678180	792150	720960	418110	484550	581920	732080	0.212763	1.0137	0.262411	0.476938	3.13265	0.00229328	0.595356	4.44375	0.000174977	0.33118	2.63081	0.0251881	75.4651	81.1527	70.4889	95.0223	83.2632	83.1049	118.821	99.1852	94.804	123.391	144.127	131.175
Q9HCD6	TANC2_HUMAN	TANC2	Protein TANC2	5	384320	379800	409390	314710	380360	417130	334780	349300	355380	250310	280480	280870	395440	370740	350060	270560	-0.093051	0.31779	0.689715	-0.175857	1.0137	0.146136	-0.454459	3.37134	0.00136672	-0.371654	2.63081	0.0251881	111.482	110.171	118.755	91.2902	110.334	121	97.112	101.324	103.088	72.6092	81.3608	81.474
Q8IVE3	PKHH2_HUMAN	PLEKHH2	Pleckstrin homology domain-containing family H member 2	1	25346	22181	27283	17003	14992	14651	27298	33755	30120	16687	19234	25391	24936	15549	30391	20437	-0.681408	2.78649	0.0169613	0.285414	1.14509	0.113291	0.394362	1.30936	0.0778821	-0.572461	2.62983	0.0252076	111.028	97.164	119.513	74.4817	65.6725	64.1788	119.579	147.864	131.941	73.0975	84.2546	111.225
P40763	STAT3_HUMAN	STAT3	Signal transducer and activator of transcription 3	27	15062000	14729000	14880000	17576000	18800000	18401000	8216700	7954500	8023300	9121300	9180700	9177700	14902000	18266000	8081900	9184000	0.293655	4.94398	0.000511041	-0.88274	8.91513	1.24192e-07	-0.991966	9.67934	4.11536e-08	0.184428	2.58955	0.0260059	119.601	116.957	118.156	139.564	149.283	146.115	65.2455	63.1635	63.7098	72.4285	72.9002	72.8764
Q9H0R6	GATA_HUMAN	QRSL1	Glutamyl-tRNA(Gln) amidotransferase subunit A mitochondrial	11	2674600	2780900	2736000	2695400	2699500	2526500	1507100	1397700	1403700	1559800	1607700	1573400	2732300	2641700	1440200	1581100	-0.0486493	0.350702	0.663111	-0.923847	9.38902	6.60274e-08	-0.740538	8.38576	2.74644e-07	0.134659	2.58955	0.0260059	127.553	132.622	130.481	128.545	128.74	120.49	71.8742	66.6569	66.943	74.3875	76.6718	75.0361
Q9Y6K8	KAD5_HUMAN	AK5	Adenylate kinase isoenzyme 5	5	2488900	2918400	2707200	2358900	2741700	2467500	1105500	1162200	1129100	926590	899190	944780	2704800	2522700	1132300	923520	-0.100553	0.669553	0.428209	-1.25627	8.03067	4.52058e-07	-1.44975	8.66133	1.95944e-07	-0.294041	2.59802	0.0260059	136.69	160.279	148.679	129.551	150.574	135.515	60.7141	63.828	62.0102	50.8883	49.3835	51.8873
O15382	BCAT2_HUMAN	BCAT2	Branched-chain-amino-acid aminotransferase mitochondrial	12	3973700	3957400	3954500	4770500	4480100	4554700	3034400	3063900	3181100	3508900	3520200	3374000	3961900	4601800	3093100	3470600	0.216006	3.64168	0.00418292	-0.357139	5.3159	4.04145e-05	-0.407013	5.98574	1.17314e-05	0.166132	2.58955	0.0260059	105.093	104.662	104.586	126.166	118.486	120.459	80.2514	81.0316	84.1312	92.8006	93.0995	89.2329
Q9UBR2	CATZ_HUMAN	CTSZ	Cathepsin Z	8	1712500	1537900	1506300	1599700	1212800	1325800	3768800	3538200	3368100	3051000	2630500	2610900	1597500	1387700	3558400	2764100	-0.20312	1.37861	0.154444	1.15541	6.48354	5.48186e-06	0.994114	5.85213	1.48028e-05	-0.364419	2.60733	0.0260059	73.755	66.2353	64.8743	68.8969	52.2336	57.1004	162.317	152.385	145.059	131.402	113.292	112.448
Q6YHU6	THADA_HUMAN	THADA	Thyroid adenoma-associated protein	22	2943300	2934200	2907900	3206300	3181200	2948600	2127400	2102400	2208700	2356100	2339200	2418600	2931000	3112100	2148300	2374400	0.0864955	0.843613	0.330629	-0.448197	6.28903	7.61799e-06	-0.390325	5.3159	3.71284e-05	0.144368	2.58955	0.0260059	111.51	111.165	110.169	121.474	120.523	111.711	80.5989	79.6517	83.679	89.2634	88.6231	91.6313
P16035	TIMP2_HUMAN	TIMP2	Metalloproteinase inhibitor 2	4	204400	218400	226020	154280	136890	160860	261950	263880	291090	223440	229690	207160	220590	158210	279870	222490	-0.479527	4.2694	0.00167957	0.343389	3.20268	0.00204353	0.4919	4.73655	0.000101811	-0.331016	2.59802	0.0260059	95.1413	101.658	105.205	71.8121	63.7177	74.8749	121.929	122.827	135.493	104.004	106.913	96.426
Q7Z5R6	AB1IP_HUMAN	APBB1IP	Amyloid beta A4 precursor protein-binding family B member 1-interacting protein	14	2195700	2057300	2007400	3090500	3177900	2359700	6307500	6091800	5757000	7875300	8085800	8137300	2094100	2882700	6059400	8040800	0.46109	3.06619	0.0107175	1.53284	7.63213	8.44542e-07	1.47992	7.4433	1.14747e-06	0.408164	2.60733	0.0260059	46.1094	43.203	42.1551	64.9001	66.7355	49.5534	132.457	127.927	120.896	165.38	169.801	170.882
Q9C0E2	XPO4_HUMAN	XPO4	Exportin-4	25	3588500	3696600	3761800	3657600	3642300	3409200	4880500	4878700	4975300	5311400	5399000	5373900	3682900	3578700	4913300	5365300	-0.0414066	0.350702	0.663111	0.41585	5.6622	2.17283e-05	0.584223	7.33889	1.35011e-06	0.126967	2.58955	0.0260059	81.9062	84.3735	85.8617	83.4833	83.1341	77.8137	111.396	111.354	113.559	121.231	123.23	122.657
P17405	ASM_HUMAN	SMPD1	Sphingomyelin phosphodiesterase	3	267000	271090	275400	262970	206060	235860	373880	378820	377940	312360	279590	290910	271160	234960	376880	294290	-0.206729	1.62104	0.105927	0.474961	4.02006	0.000424375	0.324823	3.20268	0.00187477	-0.356867	2.59802	0.0260059	90.7166	92.1062	93.5706	89.3473	70.0114	80.1364	127.03	128.709	128.41	106.128	94.9942	98.8403
Q53GA4	PHLA2_HUMAN	PHLDA2	Pleckstrin homology-like domain family A member 2	4	539670	663320	518190	678250	613310	438190	1767600	1535100	1378600	2502500	2347800	2419100	576940	577750	1560400	2423100	0.00202406	0	1	1.43542	5.34024	3.92493e-05	2.06834	6.86903	2.86057e-06	0.634938	2.60696	0.0260059	42.0478	51.6818	40.3742	52.8451	47.7853	34.1411	137.72	119.606	107.412	194.979	182.926	188.481
Q96N64	PWP2A_HUMAN	PWWP2A	PWWP domain-containing protein 2A	4	521940	542410	519410	492080	457540	372560	265210	265810	262240	326460	334910	317300	527920	440730	266980	326220	-0.260424	2.02291	0.0576975	-0.983588	6.59469	4.63751e-06	-0.43405	3.15042	0.0020485	0.289114	2.60345	0.0260059	133.892	139.143	133.243	126.232	117.371	95.5717	68.0335	68.1874	67.2716	83.7458	85.9135	81.396
Q86W74	ANR46_HUMAN	ANKRD46	Ankyrin repeat domain-containing protein 46	2	230930	238880	236600	238370	218710	222570	125920	138380	152090	166910	180940	167850	235470	226550	138800	171900	-0.0557138	0.352828	0.663111	-0.762536	5.68198	2.13764e-05	-0.39826	3.15042	0.0020485	0.308562	2.60345	0.0260059	119.542	123.657	122.477	123.393	113.216	115.214	65.183	71.633	78.73	86.4017	93.6643	86.8883
Q9Y697	NFS1_HUMAN	NFS1	Cysteine desulfurase mitochondrial	11	3383100	3384900	3431000	3680000	3314700	3567800	2837000	2709200	2685900	3082000	3076600	2918800	3401500	3530200	2752900	3030300	0.0535788	0.843613	0.330629	-0.305219	4.54326	0.000162103	-0.220289	3.13484	0.00208386	0.138508	2.58955	0.0260059	106.635	106.692	108.145	115.994	104.48	112.457	89.4224	85.3941	84.6597	97.1448	96.9746	92.0007
P55735	SEC13_HUMAN	SEC13	Protein SEC13 homolog	9	2740400	2616900	2715300	2739900	2845200	2681600	3445500	3569500	3653500	3190600	3188200	3214500	2692800	2760500	3560200	3206600	0.0358225	0.350702	0.663111	0.402851	5.6622	2.17283e-05	0.216115	3.13484	0.00208386	-0.150914	2.58955	0.0260059	89.8465	85.7974	89.0236	89.8301	93.2824	87.9187	112.964	117.029	119.783	104.607	104.528	105.39
Q9HBY8	SGK2_HUMAN	SGK2	Serine/threonine-protein kinase Sgk2	8	550470	502690	629070	996710	954370	1080600	569110	537520	645000	767310	743530	786250	563660	1010600	583880	766360	0.842315	5.12682	0.00039095	0.0508467	0.127081	0.79667	-0.399118	2.60733	0.00598702	0.39235	2.60733	0.0260059	75.3842	68.841	86.1481	136.495	130.696	147.983	77.9369	73.6108	88.3296	105.079	101.823	107.673
Q13671	RIN1_HUMAN	RIN1	Ras and Rab interactor 1	9	1530300	1641600	1633700	1593800	1783000	1412800	1141500	1021000	1131800	1414800	1350500	1412800	1606200	1596600	1103400	1399700	-0.00864863	0.15578	0.82876	-0.541696	3.89796	0.000539524	-0.189885	1.42576	0.0617267	0.343162	2.60345	0.0260059	107.593	115.419	114.863	112.058	125.36	99.3321	80.2573	71.7851	79.5753	99.4727	94.9518	99.3321
P48634	PRC2A_HUMAN	PRRC2A	Protein PRRC2A	29	6130200	6471800	6320900	6398400	6498400	6219400	5359200	5123900	5120300	5914100	5984500	5921300	6314000	6379600	5215000	5947200	0.0149117	0.350702	0.663111	-0.275887	3.64168	0.000864455	-0.101255	1.41699	0.0627029	0.189543	2.58955	0.0260059	102.939	108.675	106.141	107.442	109.121	104.436	89.9919	86.0408	85.9803	99.3098	100.492	99.4307
Q9P0L0	VAPA_HUMAN	VAPA	Vesicle-associated membrane protein-associated protein A	12	12398000	12718000	12891000	15573000	14325000	15771000	13277000	12934000	12899000	14651000	14867000	14443000	12680000	15235000	13042000	14663000	0.264835	4.11029	0.00194656	0.0406104	0.350702	0.529062	-0.0552092	0.843613	0.1979	0.169015	2.58955	0.0260059	89.2226	91.5255	92.7705	112.072	103.09	113.496	95.5483	93.0799	92.8281	105.436	106.991	103.94
Q8NCE2	MTMRE_HUMAN	MTMR14	Myotubularin-related protein 14	5	560770	572200	567280	476630	512820	502810	425160	431330	412270	361230	382120	390860	566760	500100	422920	379250	-0.180521	2.58955	0.0237016	-0.422353	5.6622	2.17283e-05	-0.399067	5.6622	1.93804e-05	-0.157236	2.58955	0.0260059	120.262	122.713	121.658	102.218	109.979	107.832	91.1793	92.5025	88.4149	77.469	81.949	83.8234
Q9BXB5	OSB10_HUMAN	OSBPL10	Oxysterol-binding protein-related protein 10	9	1731000	1714300	1740700	1800100	1672000	1705100	1503200	1518200	1449300	1639400	1730800	1705500	1728600	1729300	1499200	1693900	0.000584104	0.350702	0.663111	-0.205411	3.13484	0.00228564	-0.0298395	0.843613	0.1979	0.176156	2.58955	0.0260059	104.332	103.325	104.916	108.496	100.776	102.771	90.6015	91.5056	87.3528	98.8106	104.32	102.795
O15381	NVL_HUMAN	NVL	Nuclear valosin-containing protein-like	17	2772700	2837900	2801700	2786100	2735600	2612900	3233400	3252600	3112100	3552500	3536800	3423900	2810800	2713900	3200100	3504400	-0.0506132	0.350702	0.663111	0.187136	3.13484	0.00228564	0.3688	5.6622	1.93804e-05	0.13105	2.58955	0.0260059	90.7639	92.8982	91.7132	91.2025	89.5494	85.5328	105.845	106.473	101.874	116.29	115.777	112.081
Q92636	FAN_HUMAN	NSMAF	Protein FAN	10	1578200	1611000	1597800	1584000	1539300	1468200	1767800	1808300	1826800	2144400	1963000	2040700	1598400	1530500	1801000	2049400	-0.0626254	0.350702	0.663111	0.17217	3.13484	0.00228564	0.421199	5.6622	1.93804e-05	0.186403	2.58955	0.0260059	90.4866	92.3672	91.6104	90.8192	88.2563	84.1797	101.357	103.679	104.74	122.95	112.549	117.004
Q8IXQ5	KLHL7_HUMAN	KLHL7	Kelch-like protein 7	6	367880	359950	380650	406840	352930	383340	280110	284560	295940	354690	384880	328870	369490	381040	286870	356150	0.0444071	3.17264e-14	1	-0.365138	3.20268	0.00204353	-0.0974575	0.400868	0.474052	0.312088	2.59802	0.0260059	105.595	103.319	109.261	116.778	101.304	110.033	80.402	81.6794	84.9458	101.809	110.475	94.398
Q6NYC8	PPR18_HUMAN	PPP1R18	Phostensin	17	3593100	3709000	3762800	4017400	4153600	4087600	3746000	3488400	3663000	3220700	3173600	3226400	3694400	4093800	3648700	3217400	0.148101	2.58955	0.0237016	-0.0179575	0.350702	0.529062	-0.347545	5.3159	3.71284e-05	-0.181487	2.58955	0.0260059	98.3477	101.52	102.993	109.961	113.689	111.883	102.533	95.4819	100.261	88.1546	86.8654	88.3106
Q9UPU5	UBP24_HUMAN	USP24	Ubiquitin carboxyl-terminal hydrolase 24	47	8087200	8006300	8377900	8872200	8920900	9250100	7690000	7934900	7909800	8588100	9067900	9093800	8163500	9022300	7861100	8927700	0.144307	2.58955	0.0237016	-0.0544566	0.350702	0.529062	-0.0152067	0.350702	0.521077	0.183557	2.58955	0.0260059	95.3313	94.3777	98.758	104.585	105.159	109.039	90.6491	93.536	93.2401	101.236	106.892	107.197
Q562E7	WDR81_HUMAN	WDR81	WD repeat-containing protein 81	9	1051800	1021900	1037400	920650	967140	1016900	758990	724850	845260	617990	612630	671860	1038600	969020	785070	639170	-0.100042	0.669553	0.428209	-0.403747	3.75945	0.000702267	-0.600327	5.1657	4.77315e-05	-0.296622	2.59802	0.0260059	123.169	119.668	121.483	107.811	113.255	119.082	88.8802	84.8823	98.9827	72.3686	71.7409	78.677
P23588	IF4B_HUMAN	EIF4B	Eukaryotic translation initiation factor 4B	22	15070000	14337000	14320000	13455000	13562000	12503000	12444000	11791000	12280000	13703000	13966000	13666000	14593000	13187000	12198000	13793000	-0.14616	2.01124	0.0576975	-0.258632	4.11029	0.00035887	0.0648199	0.350702	0.521077	0.177292	2.58955	0.0260059	112.255	106.795	106.669	100.225	101.022	93.134	92.6945	87.8303	91.4728	102.073	104.032	101.797
Q9Y5Y0	FLVC1_HUMAN	FLVCR1	Feline leukemia virus subgroup C receptor-related protein 1	2	643020	748160	779770	697800	696400	633160	783030	775230	805640	942290	1041000	986820	723650	675790	787970	990030	-0.0987171	0.669553	0.428209	0.122849	0.970216	0.159215	0.550897	4.50803	0.000154517	0.329332	2.59802	0.0260059	80.9482	94.184	98.1633	87.8443	87.6681	79.7069	98.5737	97.5918	101.42	118.623	131.049	124.228
P36873	PP1G_HUMAN	PPP1CC	Serine/threonine-protein phosphatase PP1-gamma catalytic subunit	3	672160	646330	639670	651240	674090	629460	599460	588650	481940	673210	696850	701620	652720	651600	560540	690560	-0.00247764	1.60561e-14	1	-0.219647	1.95246	0.0230601	0.0837802	0.400868	0.474052	0.300949	2.59802	0.0260059	105.372	101.323	100.279	102.093	105.675	98.6785	93.9755	92.2808	75.5522	105.537	109.243	109.991
Q92733	PRCC_HUMAN	PRCC	Proline-rich protein PRCC	7	886270	915730	953680	939020	907690	917130	999230	983290	950530	1065200	1106200	1138000	919600	921280	981450	1104100	0.00263323	0.350702	0.663111	0.0939083	0.843613	0.204096	0.261159	4.11029	0.000324054	0.169884	2.58955	0.0260059	90.4206	93.4262	97.298	95.8023	92.6059	93.569	101.945	100.319	96.9766	108.676	112.859	116.103
Q96GW9	SYMM_HUMAN	MARS2	Methionine--tRNA ligase mitochondrial	5	334870	363240	380790	352370	389590	319480	388990	412420	381710	487090	500210	482870	361380	356600	396100	494490	-0.01921	0.175299	0.807475	0.132348	0.970216	0.159215	0.471635	4.02006	0.000386572	0.320077	2.59802	0.0260059	83.8287	90.9307	95.324	88.2096	97.5269	79.9761	97.3767	103.242	95.5543	121.934	125.219	120.878
Q9H9S4	CB39L_HUMAN	CAB39L	Calcium-binding protein 39-like	2	46095	43618	39476	50547	45491	57814	54557	56988	63591	71605	79498	79127	43063	51284	62033	76744	0.25206	1.37861	0.154444	0.526587	2.84002	0.00415913	0.581545	3.90279	0.000491495	0.307018	2.60733	0.0260059	80.3507	76.0329	68.8128	88.1112	79.2979	100.779	95.1013	99.3389	110.849	124.819	138.577	137.931
Q99848	EBP2_HUMAN	EBNA1BP2	Probable rRNA-processing protein EBP2	11	6056100	6371700	6026300	6614300	6446100	5502100	7254400	6783800	6467300	8251800	8294500	8117000	6151400	6187500	6835200	8221100	0.00844183	0.175299	0.807475	0.152069	1.2909	0.0846645	0.409975	3.75945	0.000648661	0.266348	2.59802	0.0260059	88.4259	93.034	87.9908	96.5763	94.1204	80.3369	105.922	99.0512	94.4299	120.486	121.109	118.517
P30043	BLVRB_HUMAN	BLVRB	Flavin reductase (NADPH)	8	4904700	4329800	4514800	6093100	5983800	6514100	6235100	6123000	7175100	5181000	4843900	5427600	4584800	6197000	6514000	5155000	0.434711	3.40939	0.00630012	0.506685	4.12805	0.00035357	-0.265598	1.72466	0.0337681	-0.337571	2.60345	0.0260059	87.42	77.1732	80.4705	108.602	106.654	116.106	111.133	109.135	127.887	92.3447	86.3363	96.74
Q9H2D6	TARA_HUMAN	TRIOBP	TRIO and F-actin-binding protein	16	1766900	1733600	1861300	2153600	2016600	2353200	2325100	2143200	2412400	2816900	2734500	2776600	1788000	2180700	2307800	2786800	0.286445	2.27938	0.0380489	0.368171	2.90618	0.0036055	0.353818	3.20268	0.00187477	0.272091	2.59802	0.0260059	78.2567	76.7819	82.4377	95.3838	89.316	104.224	102.98	94.9232	106.846	124.762	121.112	122.977
P38159	RBMX_HUMAN	RBMX	RNA-binding motif protein X chromosome	7	18792000	19583000	18827000	18175000	18265000	17598000	18555000	18495000	17173000	19211000	20463000	18921000	19068000	18013000	18074000	19533000	-0.0821151	1.41699	0.143529	-0.0772377	2.01124	0.0203707	0.116875	2.01124	0.0189044	0.111998	2.58955	0.0260059	100.645	104.882	100.833	97.3409	97.8229	94.2506	99.3761	99.0547	91.9744	102.889	109.595	101.336
P46777	RL5_HUMAN	RPL5	60S ribosomal protein L5	14	29191000	29689000	29304000	29884000	30134000	27232000	28209000	28803000	26385000	30877000	31576000	30415000	29408000	29099000	27837000	30971000	-0.0152391	0.350702	0.663111	-0.0792049	0.843613	0.204096	0.0899484	2.01124	0.0189044	0.153914	2.58955	0.0260059	99.5999	101.299	99.9855	101.964	102.817	92.9158	96.2493	98.2761	90.0258	105.353	107.738	103.776
Q6P1J9	CDC73_HUMAN	CDC73	Parafibromin	15	5399100	5666900	5491000	5591300	5597700	5354900	5548100	5603400	5080900	6109600	6158800	6095100	5523600	5521800	5413400	6121900	-0.000470214	0	1	-0.0290739	0.350702	0.529062	0.148841	2.01124	0.0189044	0.177444	2.58955	0.0260059	95.705	100.452	97.334	99.1119	99.2254	94.9215	98.3462	99.3264	90.0645	108.299	109.171	108.042
Q9Y289	SC5A6_HUMAN	SLC5A6	Sodium-dependent multivitamin transporter	1	752350	768970	759160	903400	794000	662130	824440	779500	655000	1073500	1099700	1016200	760160	786510	752980	1063100	0.049162	0.0992602	0.902319	-0.0136916	9.54684e-15	1	0.43474	2.41561	0.00863636	0.497594	2.60605	0.0260059	89.4913	91.4683	90.3014	107.459	94.4456	78.7598	98.0664	92.7208	77.9117	127.692	130.808	120.876
Q9UJT0	TBE_HUMAN	TUBE1	Tubulin epsilon chain	1	7222.9	7592.2	11033	9214.5	9048.3	7435.3	10563	10903	5679.5	4378.8	5098.6	4454	8616	8566	9048.4	4643.8	-0.00839657	0.0509569	0.989353	0.0706445	0.10734	0.826324	-0.883316	2.51077	0.00709482	-0.962357	2.6125	0.0260059	93.578	98.3625	142.941	119.381	117.227	96.3297	136.851	141.256	73.5821	56.7306	66.0561	57.7048
Q9H2P0	ADNP_HUMAN	ADNP	Activity-dependent neuroprotector homeobox protein	21	2444300	2515200	2607500	2456700	2405500	2414300	2483000	2396300	2420300	2745100	2765400	2669300	2525200	2425500	2433800	2729900	-0.0581155	0.843613	0.330629	-0.053187	0.843613	0.204096	0.170566	2.58955	0.00613106	0.165637	2.58955	0.0260059	96.7309	99.5367	103.189	97.2216	95.1954	95.5436	98.2624	94.8313	95.7811	108.635	109.438	105.635
Q8IWA0	WDR75_HUMAN	WDR75	WD repeat-containing protein 75	22	6424000	6940100	6709100	7250900	7165300	6107000	7148300	6969900	6190500	8175200	8825500	8170300	6692000	6842400	6774300	8392500	0.032065	0.15578	0.82876	0.0176344	0.15578	0.753686	0.294598	2.60345	0.00601726	0.309029	2.60345	0.0260059	89.558	96.753	93.5326	101.086	99.8925	85.1386	99.6555	97.1684	86.3027	113.972	123.038	113.903
Q9GZP8	IMUP_HUMAN	IMUP	Immortalization up-regulated protein	4	1022600	1055100	1100800	1480400	2018000	1824700	435230	364730	413490	631040	494010	552750	1063400	1777700	414510	563660	0.741328	3.86537	0.00299748	-1.35921	6.55618	4.84881e-06	-1.65711	7.20148	1.70108e-06	0.443418	2.57732	0.0261973	107.71	111.133	115.946	155.929	212.554	192.194	45.8424	38.4167	43.5526	66.467	52.0337	58.2207
Q8N392	RHG18_HUMAN	ARHGAP18	Rho GTPase-activating protein 18	13	2037900	2085900	1991500	2261900	2519400	2262100	1362000	1282300	1363800	1536900	1618300	1566000	2042500	2350900	1342300	1581900	0.202877	2.1621	0.0461338	-0.605629	5.91312	1.4765e-05	-0.571555	5.68233	1.90723e-05	0.236951	2.57038	0.0261973	111.727	114.359	109.183	124.008	138.125	124.019	74.6711	70.3015	74.7697	84.2599	88.7226	85.8553
Q07960	RHG01_HUMAN	ARHGAP1	Rho GTPase-activating protein 1	21	7898500	7567900	7736100	8308200	8022000	8059700	13048000	13116000	14472000	10692000	10817000	11671000	7767500	8169400	13565000	11100000	0.0727798	0.232117	0.753521	0.804367	6.92535	2.65902e-06	0.442258	5.18565	4.6358e-05	-0.289329	2.57038	0.0261973	78.0687	74.8011	76.4636	82.1182	79.2894	79.662	128.966	129.638	143.041	105.68	106.915	115.356
Q07617	SPAG1_HUMAN	SPAG1	Sperm-associated antigen 1	13	1428700	1550900	1503700	1300300	1228600	1190200	1971500	1822500	1973100	1594800	1632900	1666600	1497500	1244200	1924100	1636900	-0.267338	2.96197	0.0124303	0.361628	4.02122	0.000424375	0.395748	4.33671	0.000213744	-0.233218	2.57038	0.0261973	90.8852	98.6588	95.6562	82.7172	78.156	75.7133	125.415	115.936	125.517	101.451	103.875	106.019
P40189	IL6RB_HUMAN	IL6ST	Interleukin-6 receptor subunit beta	7	235930	217920	235410	249600	242910	230570	165870	171700	171250	194810	207410	189450	240350	242160	176350	198450	0.0108238	0.914103	0.304341	-0.446695	4.33671	0.000238033	-0.287185	2.96197	0.00291058	0.170334	2.57038	0.0261973	112.668	104.068	112.42	119.196	116.001	110.109	79.2111	81.9952	81.7803	93.0314	99.0485	90.4717
P10109	ADX_HUMAN	FDX1	Adrenodoxin mitochondrial	4	1087200	1048900	1058700	1019000	920150	963160	1361600	1389200	1309800	1210700	1148000	1161700	1068400	971410	1359000	1176400	-0.1373	1.3212	0.166349	0.347094	3.68747	0.000792809	0.276226	2.57038	0.00634339	-0.208167	2.57038	0.0261973	95.3816	92.0215	92.8813	89.3983	80.7261	84.4994	119.455	121.876	114.911	106.216	100.716	101.918
O43314	VIP2_HUMAN	PPIP5K2	Inositol hexakisphosphate and diphosphoinositol-pentakisphosphate kinase 2	14	3187600	3253400	3438000	2713100	2619700	2802400	2006800	1902900	2169100	1636300	1665700	1769400	3302200	2723900	2038300	1697600	-0.277754	2.96197	0.0124303	-0.696061	6.54592	4.89435e-06	-0.682177	6.34414	6.53706e-06	-0.26387	2.57038	0.0261973	131.157	133.865	141.46	111.633	107.79	115.308	82.5719	78.2968	89.2499	67.3273	68.537	72.8038
O15160	RPAC1_HUMAN	POLR1C	DNA-directed RNA polymerases I and III subunit RPAC1	11	5232700	5506800	5375400	5673900	5698600	4988200	4303600	4356500	3999200	4861200	5237400	4849000	5377300	5459600	4227100	4990000	0.0219133	0	1	-0.347214	4.02122	0.000424375	-0.129755	1.3212	0.0758542	0.239372	2.57038	0.0261973	104.51	109.985	107.36	113.322	113.816	99.627	85.9538	87.0104	79.8742	97.0905	104.604	96.8468
Q9UGM6	SYWM_HUMAN	WARS2	Tryptophan--tRNA ligase mitochondrial	9	1080500	1063800	1133000	1075200	1068400	1012500	1309400	1369600	1196500	1483800	1602100	1476500	1098500	1057600	1296300	1525700	-0.0547408	0.542961	0.500709	0.238865	2.96197	0.00319765	0.528677	5.68233	1.90723e-05	0.235072	2.57038	0.0261973	87.1881	85.8405	91.4244	86.7604	86.2117	81.701	105.659	110.516	96.5484	119.731	129.277	119.142
Q12872	SFSWA_HUMAN	SFSWAP	Splicing factor suppressor of white-apricot homolog	11	1146800	1196200	1236200	1184500	1148100	1158400	938340	945900	874210	1054300	1146900	1017200	1195100	1167200	923370	1072800	-0.0340796	0.232117	0.753521	-0.372151	4.02122	0.000424375	-0.121671	0.914103	0.172371	0.2164	2.57038	0.0261973	105.477	110.02	113.699	108.944	105.596	106.544	86.3036	86.999	80.4053	96.969	105.486	93.5568
P49257	LMAN1_HUMAN	LMAN1	Protein ERGIC-53	20	20829000	21485000	21492000	17414000	17313000	17922000	14165000	14541000	14409000	12213000	14043000	12125000	21293000	17581000	14399000	12817000	-0.276362	3.33453	0.00707648	-0.564411	5.68233	2.13764e-05	-0.455959	5.18565	4.6358e-05	-0.16791	2.57038	0.0261973	126.268	130.244	130.287	105.566	104.953	108.645	85.8697	88.1491	87.3489	74.0365	85.1302	73.503
Q86UU1	PHLB1_HUMAN	PHLDB1	Pleckstrin homology-like domain family B member 1	20	4319300	4518200	4477500	4446200	4197500	4016600	4958300	5076600	4741500	5710800	5888200	5859600	4442800	4222600	4925500	5825100	-0.0733376	0.542961	0.500709	0.148801	1.74245	0.0341479	0.464151	4.91769	7.49198e-05	0.242013	2.57038	0.0261973	89.042	93.1423	92.3033	91.658	86.5311	82.8018	102.215	104.654	97.7456	117.728	121.385	120.795
O43741	AAKB2_HUMAN	PRKAB2	5'-AMP-activated protein kinase subunit beta-2	3	363650	324640	339170	349500	373660	376890	326620	297160	333660	279480	264440	258530	342490	366690	319150	267480	0.0984991	0.542961	0.500709	-0.101827	1.3212	0.0795002	-0.45513	4.63512	0.000124421	-0.254804	2.57038	0.0261973	112.255	100.213	104.698	107.887	115.345	116.342	100.824	91.7302	102.997	86.2726	81.6299	79.8055
Q6PJF5	RHDF2_HUMAN	RHBDF2	Inactive rhomboid protein 2	4	194160	204520	199810	208810	186000	191900	206820	225680	231880	182300	188430	198560	199500	198670	223750	198040	-0.00601471	0.232117	0.753521	0.165499	1.74245	0.0341479	-0.00458218	0.232117	0.647166	-0.176096	2.57038	0.0261973	96.3227	101.462	99.1256	103.591	92.2745	95.2015	102.603	111.96	115.036	90.4389	93.48	98.5055
Q9UKV8	AGO2_HUMAN	AGO2	Protein argonaute-2	15	2589800	2670600	2631300	2684700	2764400	2413700	2361900	2290700	2172900	2660300	2836100	2806400	2632000	2623600	2275800	2769600	-0.00461171	0.232117	0.753521	-0.209786	1.74245	0.0341479	0.0781298	0.232117	0.647166	0.283304	2.57038	0.0261973	100.631	103.77	102.243	104.318	107.415	93.7881	91.7754	89.0088	84.4315	103.37	110.201	109.047
Q9C0C7	AMRA1_HUMAN	AMBRA1	Activating molecule in BECN1-regulated autophagy protein 1	1	60219	63315	62816	62557	52611	43172	40592	44545	36805	55815	48975	61625	62117	52780	40647	55472	-0.234997	1.32534	0.166349	-0.611839	3.52174	0.00108897	0.0717684	0.379744	0.493874	0.448611	2.57732	0.0261973	114.151	120.02	119.074	118.583	99.7291	81.8366	76.9459	84.4392	69.7673	105.803	92.8367	116.816
Q7L592	NDUF7_HUMAN	NDUFAF7	Protein arginine methyltransferase NDUFAF7 mitochondrial	6	686480	695860	737030	797460	747680	796760	662370	679860	750680	780520	846860	788650	706460	780630	697640	805340	0.144031	1.3212	0.166349	-0.0181251	0.232117	0.656836	0.0449591	0.542961	0.35711	0.207115	2.57038	0.0261973	91.8346	93.0895	98.597	106.681	100.022	106.587	88.6093	90.949	100.423	104.415	113.29	105.503
P56524	HDAC4_HUMAN	HDAC4	Histone deacetylase 4	4	195200	198370	195780	165810	222710	228430	170760	135110	178440	210480	238740	246290	196450	205650	161440	234750	0.0660289	0.085859	0.923401	-0.283164	1.3785	0.0711567	0.190934	0.71588	0.255535	0.540127	2.58354	0.0261973	98.1677	99.762	98.4594	83.3873	112.003	114.879	85.8767	67.948	89.739	105.852	120.064	123.861
Q96EQ0	SGTB_HUMAN	SGTB	Small glutamine-rich tetratricopeptide repeat-containing protein beta	3	320420	299880	343450	303780	315780	303880	328840	338060	352370	286280	294880	289050	321250	307820	339760	290070	-0.0616095	0.542961	0.500709	0.0808196	0.542961	0.364287	-0.0856859	0.914103	0.172371	-0.228115	2.57038	0.0261973	101.81	95.2839	109.128	96.5231	100.336	96.5549	104.486	107.415	111.962	90.9627	93.6952	91.8428
O00567	NOP56_HUMAN	NOP56	Nucleolar protein 56	29	34202000	36564000	35220000	37123000	36867000	33273000	33778000	33956000	30267000	36907000	40766000	37387000	35350000	35783000	32720000	38384000	0.0175641	0	1	-0.111537	0.914103	0.178118	0.101231	1.3212	0.0758542	0.230332	2.57038	0.0261973	96.2736	102.922	99.1391	104.496	103.775	93.6586	95.0801	95.5811	85.1972	103.888	114.75	105.239
Q9Y2X3	NOP58_HUMAN	NOP58	Nucleolar protein 58	21	21169000	22806000	21611000	22693000	22319000	20694000	21270000	22179000	19412000	24499000	26003000	23634000	21867000	21911000	20963000	24727000	0.00290002	0	1	-0.0609101	0.542961	0.364287	0.174432	1.74245	0.0325283	0.238242	2.57038	0.0261973	94.6845	102.006	96.6614	101.501	99.8282	92.5599	95.1362	99.202	86.8258	109.579	116.306	105.71
Q8WU79	SMAP2_HUMAN	SMAP2	Stromal membrane-associated protein 2	4	397840	359310	404400	320050	357030	324730	345230	350270	329830	364400	415170	385610	387180	333940	341780	388390	-0.213416	2.57038	0.0239527	-0.179936	2.1621	0.0152145	0.217917	2.96197	0.00291058	0.184438	2.57038	0.0261973	109.651	99.0319	111.459	88.2112	98.4035	89.5011	95.1512	96.5403	90.9067	100.435	114.428	106.281
Q9UGI8	TES_HUMAN	TES	Testin	16	7916200	7704200	7937800	7239000	7412900	7688500	7531300	7354900	8328000	6420800	6402600	6739300	7855300	7453700	7740200	6531200	-0.0757096	0.542961	0.500709	-0.0212955	0.232117	0.656836	-0.190609	2.1621	0.0140616	-0.245023	2.57038	0.0261973	107.126	104.257	107.418	97.9617	100.315	104.045	101.917	99.5301	112.699	86.8894	86.6431	91.1995
Q9NV31	IMP3_HUMAN	IMP3	U3 small nucleolar ribonucleoprotein protein IMP3	8	1596800	1687100	1680800	1755600	1632000	1578300	1706200	1738500	1595100	1928600	2068800	1787000	1654900	1655300	1679900	1928100	0.000348667	0.232117	0.753521	0.0216313	0	1	0.220087	2.96197	0.00291058	0.198805	2.57038	0.0261973	92.3237	97.5447	97.1804	101.505	94.3589	91.2541	98.649	100.517	92.2254	111.508	119.614	103.321
Q5VU43	MYOME_HUMAN	PDE4DIP	Myomegalin	4	107830	114950	114230	102290	117690	113610	115570	103470	114010	130860	132330	132270	112340	111190	111020	131820	-0.0148447	0.232117	0.753521	-0.0170521	0	1	0.245542	2.96197	0.00291058	0.24775	2.57038	0.0261973	92.4845	98.5912	97.9737	87.7329	100.941	97.4419	99.123	88.745	97.785	112.237	113.498	113.446
Q8IYB8	SUV3_HUMAN	SUPV3L1	ATP-dependent RNA helicase SUPV3L1 mitochondrial	16	2698000	2924100	2840300	2984200	2949000	2542400	3046500	2921800	2693600	3494200	3403500	3362500	2829900	2832900	2897000	3422000	0.0015286	2.03955e-14	1	0.0338086	0.232117	0.656836	0.27256	2.96197	0.00291058	0.24028	2.57038	0.0261973	90.2842	97.8503	95.046	99.8614	98.6835	85.0773	101.946	97.7733	90.1369	116.928	113.893	112.521
O15440	MRP5_HUMAN	ABCC5	Multidrug resistance-associated protein 5	2	55777	64811	52764	65063	77071	61035	71772	84697	56346	101220	114930	101710	57784	67723	70938	105960	0.228976	0.71588	0.398016	0.295889	1.03742	0.139235	0.645802	2.90837	0.00328309	0.578889	2.58354	0.0261973	73.7794	85.7292	69.794	86.0625	101.946	80.7345	94.9369	112.034	74.5321	133.889	152.024	134.538
O00151	PDLI1_HUMAN	PDLIM1	PDZ and LIM domain protein 1	17	53373000	49720000	52869000	52532000	52667000	53015000	13545000	12805000	13478000	15161000	15366000	14914000	52046000	52790000	13393000	15219000	0.0204774	4.69145e-14	1	-1.95831	11.6938	2.45484e-09	-1.79439	11.2307	7.44292e-09	0.184394	2.53853	0.0262573	160.341	149.367	158.827	157.815	158.221	159.266	40.6915	38.4684	40.4902	45.5462	46.162	44.8042
Q96QE5	TEFM_HUMAN	TEFM	Transcription elongation factor mitochondrial	6	662550	670550	690430	678330	635750	643920	317710	324750	340000	385860	381960	362050	677400	653330	327490	379680	-0.0521961	0.27502	0.719916	-1.04856	8.80841	1.40672e-07	-0.783028	7.70893	7.33193e-07	0.213333	2.53853	0.0262573	130.469	132.044	135.959	133.576	125.192	126.8	62.5633	63.9496	66.9526	75.9834	75.2154	71.2947
Q9Y3Q3	TMED3_HUMAN	TMED3	Transmembrane emp24 domain-containing protein 3	4	561990	532040	544430	701540	652100	661790	231140	231630	191920	253890	338340	269810	550190	671810	225030	290350	0.288123	1.58564	0.113665	-1.28981	6.95167	2.5658e-06	-1.21026	6.51228	5.10734e-06	0.367676	2.5477	0.0262573	130.427	123.476	126.352	162.814	151.34	153.589	53.6431	53.7568	44.5409	58.9229	78.5221	62.6176
O60890	OPHN1_HUMAN	OPHN1	Oligophrenin-1	3	86748	72716	75721	79938	72478	84144	186160	193390	212880	154370	149950	164830	78406	79517	198930	156390	0.0202993	0.137394	0.850049	1.34322	7.43944	1.15525e-06	0.975813	5.99749	1.16548e-05	-0.347113	2.55867	0.0262573	67.8901	56.9085	59.2602	62.5605	56.7222	65.8522	145.691	151.35	166.603	120.812	117.353	128.998
O00154	BACH_HUMAN	ACOT7	Cytosolic acyl coenzyme A thioester hydrolase	16	15434000	15355000	15089000	14097000	14182000	13500000	19974000	18906000	20302000	17884000	16375000	18386000	15303000	13934000	19737000	17560000	-0.135205	1.57921	0.113665	0.367088	4.87383	8.62603e-05	0.333683	4.19201	0.000284301	-0.16861	2.53853	0.0262573	92.8435	92.3683	90.7682	84.8008	85.3121	81.2095	120.154	113.729	122.127	107.582	98.5041	110.601
Q9UBT2	SAE2_HUMAN	UBA2	SUMO-activating enzyme subunit 2	25	18986000	19475000	19594000	18245000	19577000	18336000	13123000	12974000	13037000	14011000	14196000	15125000	19370000	18730000	13055000	14473000	-0.0484731	0.651548	0.43626	-0.569221	6.49864	5.33723e-06	-0.371987	4.19201	0.000284301	0.148762	2.53853	0.0262573	115.84	118.823	119.549	111.318	119.445	111.874	80.0675	79.1584	79.5428	85.4855	86.6142	92.2823
A1L390	PKHG3_HUMAN	PLEKHG3	Pleckstrin homology domain-containing family G member 3	12	1363800	1439100	1431200	1601800	1650700	1612800	1138300	1117800	1185700	1325300	1375100	1270300	1417600	1622400	1149400	1327700	0.194679	2.53853	0.0246009	-0.30257	3.81683	0.000627737	-0.2892	3.81683	0.000576662	0.208048	2.53853	0.0262573	99.114	104.586	104.012	116.411	119.964	117.21	82.7258	81.236	86.1706	96.316	99.9352	92.3189
Q6L8Q7	PDE12_HUMAN	PDE12	2' 5'-phosphodiesterase 12	14	2677600	2624300	2608700	3088300	2927900	2730100	2128700	2114400	2155500	2378800	2422900	2371800	2644200	2917500	2135400	2397700	0.141901	2.06514	0.0547979	-0.308325	4.19201	0.000316854	-0.283081	3.81683	0.000576662	0.167145	2.53853	0.0262573	106.293	104.177	103.558	122.596	116.229	108.377	84.503	83.9353	85.5668	94.4312	96.1818	94.1533
Q495W5	FUT11_HUMAN	FUT11	Alpha-(1 3)-fucosyltransferase 11	4	494610	473730	532420	554460	494600	530790	370820	360560	362110	436220	423370	424640	501960	526620	369300	430380	0.0691899	0.651548	0.43626	-0.442779	5.18426	5.11383e-05	-0.291151	3.81683	0.000576662	0.220818	2.53853	0.0262573	108.739	104.148	117.051	121.897	108.737	116.693	81.5238	79.2682	79.609	95.9019	93.0768	93.356
O43293	DAPK3_HUMAN	DAPK3	Death-associated protein kinase 3	7	2821700	2985100	3018500	3007200	3010900	2756000	4139100	4062200	3894600	3656000	3671800	3490400	2947700	2933800	4046600	3614900	-0.00681918	2.34332e-14	1	0.457121	5.75308	1.93221e-05	0.301185	3.81683	0.000576662	-0.162755	2.53853	0.0262573	83.5781	88.4179	89.4072	89.0725	89.1821	81.632	122.599	120.321	115.357	108.29	108.758	103.385
Q6P1M0	S27A4_HUMAN	SLC27A4	Long-chain fatty acid transport protein 4	12	926790	1012500	1008500	1116200	1153300	1031100	819130	835300	805270	908030	988820	912670	982600	1100200	819900	936510	0.16309	2.53853	0.0246009	-0.261156	2.99023	0.00306281	-0.2324	2.99023	0.00281066	0.191846	2.53853	0.0262573	96.5607	105.491	105.074	116.295	120.16	107.429	85.3437	87.0285	83.8997	94.6061	103.023	95.0895
P41743	KPCI_HUMAN	PRKCI	Protein kinase C iota type	12	1680200	1616900	1701700	1814200	1728100	1694900	2347100	2295800	2409100	2579800	2742100	2783400	1666300	1746500	2350700	2702500	0.0678185	0.651548	0.43626	0.496442	5.75308	1.93221e-05	0.629828	6.72336	3.55876e-06	0.201204	2.53853	0.0262573	79.4005	76.4091	80.4165	85.7329	81.6641	80.0951	110.916	108.492	113.846	121.912	129.582	131.534
Q04837	SSBP_HUMAN	SSBP1	Single-stranded DNA-binding protein mitochondrial	8	11958000	12520000	12392000	15078000	14269000	13438000	11181000	11289000	10353000	12588000	12774000	11864000	12300000	14271000	10962000	12416000	0.214428	2.53853	0.0246009	-0.166147	2.53853	0.00726902	-0.200886	2.53853	0.00669582	0.179689	2.53853	0.0262573	95.8532	100.358	99.332	120.863	114.378	107.717	89.6249	90.4906	82.9878	100.903	102.394	95.0997
O15143	ARC1B_HUMAN	ARPC1B	Actin-related protein 2/3 complex subunit 1B	11	7279800	7106300	6833700	6678300	6476300	5920200	8479700	8376500	8105100	7470700	7381300	7510000	7075500	6363800	8331100	7461000	-0.152944	2.06514	0.0547979	0.235675	2.99023	0.00306281	0.229481	2.53853	0.00669582	-0.159138	2.53853	0.0262573	99.7029	97.3267	93.5932	91.4649	88.6983	81.0821	116.137	114.723	111.006	102.317	101.093	102.856
P51617	IRAK1_HUMAN	IRAK1	Interleukin-1 receptor-associated kinase 1	14	1128400	1106200	1194600	1132400	1083800	1045100	1454800	1397100	1404900	1638000	1661700	1613700	1155800	1095100	1422600	1650200	-0.0778292	1.09847	0.22748	0.299638	3.81683	0.000627737	0.591578	6.49864	5.12985e-06	0.214111	2.53853	0.0262573	85.3733	83.6937	90.3819	85.6759	81.9989	79.0709	110.068	105.703	106.293	123.929	125.722	122.09
Q7Z4H7	HAUS6_HUMAN	HAUS6	HAUS augmin-like complex subunit 6	22	5593900	5529000	5830900	5752400	5666000	5336600	4329700	4119000	4234500	4702900	4787900	4896200	5657100	5585900	4241200	4800100	-0.0182729	0.27502	0.719916	-0.41559	5.18426	5.11383e-05	-0.218725	2.53853	0.00669582	0.178592	2.53853	0.0262573	110.444	109.163	115.123	113.573	111.868	105.364	85.4841	81.3241	83.6045	92.8525	94.5307	96.6689
Q9UDT6	CLIP2_HUMAN	CLIP2	CAP-Gly domain-containing linker protein 2	12	1165200	1119700	1150000	1297000	1262000	1377800	1003700	1018500	1022100	1180600	1202300	1116000	1152500	1320500	1018100	1180800	0.196318	2.53853	0.0246009	-0.178887	2.06514	0.0184979	-0.16132	2.06514	0.0171694	0.213885	2.53853	0.0262573	100.485	96.5612	99.1743	111.851	108.833	118.819	86.5576	87.8339	88.1444	101.813	103.685	96.2422
O00442	RTCA_HUMAN	RTCA	RNA 3'-terminal phosphate cyclase	14	6570700	6247800	6054600	6396800	6600300	6529000	5048000	4751600	5203600	4615400	4227300	4544200	6301400	6512500	5007700	4470600	0.0475391	0.651548	0.43626	-0.331524	3.81683	0.000627737	-0.542743	6.26274	7.27815e-06	-0.16368	2.53853	0.0262573	118.055	112.254	108.783	114.931	118.587	117.306	90.6972	85.3718	93.4928	82.9247	75.9517	81.6454
P08670	VIME_HUMAN	VIM	Vimentin	52	818210000	881180000	818380000	833290000	829970000	845270000	665730000	651960000	608110000	566380000	575860000	533090000	839460000	836390000	642200000	558730000	-0.00528577	4.69145e-14	1	-0.386439	4.54372	0.000162103	-0.582025	6.26274	7.27815e-06	-0.200871	2.53853	0.0262573	113.806	122.564	113.829	115.903	115.442	117.57	92.5972	90.6819	84.5828	78.7785	80.0971	74.1482
Q13454	TUSC3_HUMAN	TUSC3	Tumor suppressor candidate 3	2	82348	96803	88590	121400	130820	138960	72390	81799	84171	92345	111230	112570	89247	130390	79453	105380	0.546958	3.3737	0.00677944	-0.167702	0.789839	0.228009	-0.307232	1.66724	0.0379845	0.407427	2.55642	0.0262573	81.4369	95.7319	87.6098	120.057	129.373	137.422	71.589	80.8939	83.2397	91.3232	109.999	111.324
P12268	IMDH2_HUMAN	IMPDH2	Inosine-5'-monophosphate dehydrogenase 2	24	54976000	53495000	55200000	51106000	53705000	51406000	40798000	41684000	42084000	47919000	45071000	50250000	54594000	52116000	41557000	47786000	-0.067016	0.651548	0.43626	-0.393651	4.87383	8.62603e-05	-0.125138	1.57921	0.0453315	0.201496	2.53853	0.0262573	112.254	109.23	112.712	104.352	109.659	104.965	83.3046	85.1137	85.9304	97.8448	92.0295	102.604
Q99704	DOK1_HUMAN	DOK1	Docking protein 1	4	685230	649760	624970	501640	473630	509800	329810	310450	376780	258510	218000	281150	658730	495020	339010	252550	-0.4122	2.5477	0.0246009	-0.958359	5.76635	1.91433e-05	-0.970918	5.76635	1.73309e-05	-0.424759	2.5477	0.0262573	157.532	149.378	143.679	115.326	108.886	117.201	75.8223	71.3715	86.6206	59.4307	50.1175	64.6355
P52701	MSH6_HUMAN	MSH6	DNA mismatch repair protein Msh6	39	14666000	15254000	15308000	12947000	13676000	12915000	10914000	10519000	10504000	11587000	12103000	12399000	15114000	13215000	10681000	12056000	-0.193709	2.99023	0.0122412	-0.500839	6.01461	1.24755e-05	-0.132425	1.09847	0.11891	0.174705	2.53853	0.0262573	115.184	119.802	120.226	101.683	107.409	101.432	85.7165	82.6143	82.4965	91.0021	95.0547	97.3794
Q14789	GOGB1_HUMAN	GOLGB1	Golgin subfamily B member 1	100	16547000	17570000	17849000	16170000	15336000	16496000	18902000	19810000	20058000	16788000	18143000	17324000	17355000	16024000	19619000	17441000	-0.115117	1.57921	0.113665	0.1769	2.06514	0.0184979	0.122248	1.09847	0.11891	-0.169769	2.53853	0.0262573	94.1093	99.9275	101.514	91.9651	87.2219	93.8192	107.503	112.667	114.078	95.4799	103.186	98.5284
Q96RE7	NACC1_HUMAN	NACC1	Nucleus accumbens-associated protein 1	13	2364600	2339200	2583600	2730100	2647000	2616400	2205100	2138900	2126700	2467600	2479400	2502400	2443700	2686900	2170900	2508900	0.136875	1.09847	0.22748	-0.170774	2.53853	0.00726902	-0.0988877	1.09847	0.11891	0.208762	2.53853	0.0262573	97.172	96.1282	106.172	112.192	108.777	107.52	90.6174	87.897	87.3956	101.405	101.89	102.835
Q9UQB8	BAIP2_HUMAN	BAIAP2	Brain-specific angiogenesis inhibitor 1-associated protein 2	23	4079300	4265400	4283400	3748800	3651400	3195800	4287600	4160800	4083100	4833200	4844400	4777800	4213900	3532000	4177200	4825900	-0.254671	3.41654	0.00623886	-0.0126199	0	1	0.450313	5.47679	2.78706e-05	0.208262	2.53853	0.0262573	97.4918	101.939	102.37	89.5931	87.2653	76.3769	102.47	99.4396	97.5826	115.509	115.777	114.185
Q9H9F9	ARP5_HUMAN	ACTR5	Actin-related protein 5	5	250270	248400	249900	256480	258480	238340	227160	205270	212060	246010	250550	247010	249520	255770	214830	247860	0.0356916	0.651548	0.43626	-0.21596	2.53853	0.00726902	-0.0453216	0.651548	0.289414	0.20633	2.53853	0.0262573	103.921	103.144	103.767	106.499	107.33	98.9671	94.3248	85.2353	88.0547	102.152	104.037	102.567
Q8IWX8	CHERP_HUMAN	CHERP	Calcium homeostasis endoplasmic reticulum protein	15	6037700	6341800	6064400	6364600	6121600	5769800	5245000	5162100	4739900	5820700	6084800	5528600	6160100	6085300	5060600	5823800	-0.0176254	2.34332e-14	1	-0.283645	3.41654	0.00133562	-0.0633676	0.651548	0.289414	0.202652	2.53853	0.0262573	104.578	109.845	105.04	110.24	106.031	99.9374	90.8474	89.4115	82.0987	100.819	105.393	95.7596
Q9NZD8	SPG21_HUMAN	SPG21	Maspardin	7	1139400	1187800	1113100	1202100	1247300	1173300	1390100	1493900	1502500	1683400	1657400	1605700	1146800	1210900	1464600	1652000	0.0784659	1.09847	0.22748	0.352893	4.19201	0.000316854	0.448134	5.18426	4.6358e-05	0.173707	2.53853	0.0262573	83.3911	86.9334	81.4662	87.98	91.2881	85.8722	101.739	109.336	109.966	123.206	121.303	117.519
Q6PJG6	BRAT1_HUMAN	BRAT1	BRCA1-associated ATM activator 1	13	1347500	1348400	1286900	1319500	1301800	1178200	1443600	1401100	1479200	1664700	1609900	1725300	1329800	1272600	1447400	1671700	-0.0634303	1.09847	0.22748	0.122254	1.09847	0.122923	0.393537	4.87383	7.7593e-05	0.207852	2.53853	0.0262573	94.5277	94.5908	90.2766	92.5635	91.3218	82.6512	101.269	98.2877	103.766	116.779	112.935	121.031
Q9BXP5	SRRT_HUMAN	SRRT	Serrate RNA effector molecule homolog	32	14711000	15347000	15258000	15033000	15331000	14537000	13139000	13385000	13078000	14526000	15180000	14990000	15115000	14972000	13217000	14917000	-0.013714	0.27502	0.719916	-0.193586	2.99023	0.00306281	-0.00530953	0	1	0.174563	2.53853	0.0262573	101.156	105.529	104.917	103.37	105.419	99.9593	90.3464	92.0379	89.9269	99.8837	104.381	103.074
P68400	CSK21_HUMAN	CSNK2A1	Casein kinase II subunit alpha	16	15675000	16234000	16092000	16423000	16491000	16099000	14563000	14640000	13283000	16600000	17326000	15420000	16002000	16342000	14165000	16451000	0.0303323	0.27502	0.719916	-0.175922	2.06514	0.0184979	0.00959073	2.34332e-14	1	0.215845	2.53853	0.0262573	99.605	103.157	102.255	104.358	104.79	102.299	92.5389	93.0282	84.4053	105.483	110.096	97.9846
Q49AR2	CE022_HUMAN	C5orf22	UPF0489 protein C5orf22	13	2677800	2649700	2721600	2684200	2951100	2620400	2384000	2366900	2451000	2765700	2732500	2835100	2683000	2755800	2400600	2777800	0.0386241	0.27502	0.719916	-0.160452	2.06514	0.0184979	0.0114715	6.99137e-14	1	0.210548	2.53853	0.0262573	100.922	99.8631	102.573	101.163	111.222	98.7588	89.8492	89.2048	92.3744	104.235	102.984	106.851
Q12830	BPTF_HUMAN	BPTF	Nucleosome-remodeling factor subunit BPTF	17	927340	976580	996690	950510	950530	903810	1135600	1138700	1046500	1194500	1291900	1282600	970830	938540	1109900	1260200	-0.0488005	2.34332e-14	1	0.193139	2.53853	0.00726902	0.425163	4.87383	7.7593e-05	0.183223	2.53853	0.0262573	86.9703	91.5883	93.4743	89.1433	89.1452	84.7636	106.502	106.793	98.1457	112.026	121.16	120.288
Q96FJ0	STALP_HUMAN	STAMBPL1	AMSH-like protease	7	378900	396820	361930	435900	553310	470330	383450	389380	358860	471690	500140	526520	379910	487170	377240	502430	0.358768	2.30133	0.0377193	-0.010175	2.56029e-14	1	0.0444973	0.137394	0.774001	0.41344	2.55867	0.0262573	86.983	91.0968	83.0872	100.068	127.022	107.972	88.0275	89.3888	82.3824	108.285	114.816	120.872
Q8NB90	AFG2H_HUMAN	SPATA5	ATPase family protein 2 homolog	22	6510700	6555300	6576400	6546500	7142500	6432500	5989200	6003100	5820700	6643400	6886600	6843400	6549400	6715700	5950000	6795000	0.036175	0.651548	0.43626	-0.138473	1.09847	0.122923	0.0169358	0.27502	0.599018	0.191584	2.53853	0.0262573	100.228	100.915	101.24	100.78	109.955	99.0246	92.2003	92.4143	89.6063	102.271	106.015	105.35
P22087	FBRL_HUMAN	FBL	rRNA 2'-O-methyltransferase fibrillarin	15	21317000	22244000	21918000	23676000	22827000	21504000	20145000	20130000	18869000	22183000	23316000	23261000	21837000	22678000	19726000	22936000	0.0545187	0.651548	0.43626	-0.146676	1.09847	0.122923	0.0163204	0.27502	0.599018	0.217515	2.53853	0.0262573	97.863	102.119	100.622	108.693	104.795	98.7215	92.4825	92.4136	86.6246	101.839	107.04	106.788
Q8TDD1	DDX54_HUMAN	DDX54	ATP-dependent RNA helicase DDX54	22	3804700	4114300	3973800	3992000	3908200	3533200	4375100	4296400	4083600	4808400	5058900	4678200	3990400	3834300	4284900	4868300	-0.0575702	0.651548	0.43626	0.102728	1.09847	0.122923	0.344455	4.54372	0.00014628	0.184157	2.53853	0.0262573	90.1823	97.5207	94.1904	94.6218	92.6355	83.7469	103.702	101.837	96.793	113.973	119.91	110.887
Q96Q05	TPPC9_HUMAN	TRAPPC9	Trafficking protein particle complex subunit 9	6	815730	909460	919900	847050	819400	842940	1062900	1069700	944570	1200400	1447200	1179900	881700	836460	1028400	1275800	-0.0759913	0.308081	0.689715	0.222042	1.23896	0.0947515	0.609034	4.34911	0.000209737	0.311001	2.55867	0.0262573	81.1729	90.4999	91.5388	84.2895	81.5381	83.8805	105.769	106.445	93.9937	119.451	144.01	117.411
Q6NZI2	CAVN1_HUMAN	CAVIN1	Caveolae-associated protein 1	16	13255000	13500000	13604000	18333000	17183000	17205000	16204000	17246000	14728000	18188000	18602000	17471000	13504000	17626000	16110000	18124000	0.384318	4.19201	0.00187822	0.25457	2.53853	0.00726902	0.0401963	0.651548	0.289414	0.169945	2.53853	0.0262573	81.3527	82.8564	83.4947	112.519	105.461	105.596	99.4522	105.848	90.3933	111.629	114.17	107.228
Q8IWZ3	ANKH1_HUMAN	ANKHD1	Ankyrin repeat and KH domain-containing protein 1	16	1746400	1732700	1743100	1550700	1656800	1598900	1347500	1639300	1507600	1311500	1321400	1312100	1748600	1602100	1500700	1319400	-0.126236	0.651548	0.43626	-0.220565	2.53853	0.00726902	-0.280082	4.19201	0.000284301	-0.185754	2.53853	0.0262573	113.476	112.586	113.262	100.76	107.654	103.892	87.5569	106.517	97.9597	85.2177	85.8609	85.2567
O60318	GANP_HUMAN	MCM3AP	Germinal-center associated nuclear protein	17	912450	918220	921850	955250	899630	899090	902870	843910	807260	950930	981860	970800	917520	921830	859220	971470	0.00676111	0.27502	0.719916	-0.094712	1.09847	0.122923	0.0756687	0.651548	0.289414	0.177142	2.53853	0.0262573	99.8657	100.497	100.895	104.55	98.4626	98.4035	98.8172	92.3642	88.3529	104.077	107.463	106.252
Q16678	CP1B1_HUMAN	CYP1B1	Cytochrome P450 1B1	3	243170	232570	252560	202580	196770	188240	206490	202520	207800	189440	180460	168640	242770	195860	205610	179510	-0.309767	3.81683	0.00322528	-0.23968	2.53853	0.00726902	-0.125759	1.09847	0.11891	-0.195846	2.53853	0.0262573	118.08	112.933	122.64	98.37	95.5488	91.4067	100.269	98.3409	100.905	91.9894	87.6289	81.8893
Q14980	NUMA1_HUMAN	NUMA1	Nuclear mitotic apparatus protein 1	72	23587000	25142000	26204000	23169000	21804000	24981000	25825000	25800000	25194000	21540000	22278000	21628000	25015000	23357000	25668000	21857000	-0.0989385	0.651548	0.43626	0.0371774	0.27502	0.609509	-0.0957596	1.09847	0.11891	-0.231875	2.53853	0.0262573	98.5694	105.068	109.506	96.8226	91.1183	104.395	107.922	107.817	105.285	90.015	93.0991	90.3828
Q14118	DAG1_HUMAN	DAG1	Dystroglycan	10	2828700	2889800	3029000	3054100	2818200	3178000	2707400	2819700	2754700	3194400	3194400	3076700	2918700	3016800	2760600	3155200	0.0476931	0.27502	0.719916	-0.0803441	0.651548	0.296173	0.0647124	1.09847	0.11891	0.19275	2.53853	0.0262573	95.4967	97.5594	102.259	103.106	95.1422	107.289	91.4016	95.1929	92.9985	107.843	107.843	103.869
Q8WU90	ZC3HF_HUMAN	ZC3H15	Zinc finger CCCH domain-containing protein 15	23	21488000	20940000	21091000	20989000	21823000	19947000	22766000	22747000	22543000	24996000	24631000	24725000	21193000	20939000	22698000	24789000	-0.0173953	0.27502	0.719916	0.0989774	0.651548	0.296173	0.243508	3.81683	0.000576662	0.127135	2.53853	0.0262573	95.9693	93.5218	94.1962	93.7406	97.4654	89.0869	101.677	101.592	100.681	111.637	110.006	110.426
Q9Y4W6	AFG32_HUMAN	AFG3L2	AFG3-like protein 2	30	10307000	10945000	11015000	11203000	10607000	10437000	11338000	11465000	11235000	13040000	13503000	12747000	10763000	10763000	11359000	13105000	0	0.27502	0.719916	0.0777556	0.651548	0.296173	0.284037	3.81683	0.000576662	0.206282	2.53853	0.0262573	89.7288	95.283	95.8924	97.5291	92.3405	90.8606	98.7043	99.8099	97.8076	113.521	117.552	110.971
Q9Y3U8	RL36_HUMAN	RPL36	60S ribosomal protein L36	3	10282000	9946800	9514500	9940600	9274000	9139300	9083200	9268400	8672200	10133000	9568500	10171000	9914300	9451300	9007900	9957600	-0.0689981	1.09847	0.22748	-0.13832	2.06514	0.0184979	0.0752853	1.57921	0.0453315	0.144607	2.53853	0.0262573	107.296	103.799	99.2874	103.734	96.7776	95.372	94.7866	96.7192	90.4976	105.742	99.8509	106.138
P78347	GTF2I_HUMAN	GTF2I	General transcription factor II-I	39	22680000	23021000	24548000	22719000	21344000	22694000	22115000	23174000	22224000	24882000	26757000	26018000	23441000	22286000	22553000	25927000	-0.0728964	1.09847	0.22748	-0.0557148	0.27502	0.609509	0.218318	3.41654	0.00124166	0.201136	2.53853	0.0262573	96.4504	97.9006	104.394	96.6163	90.7689	96.51	94.0477	98.5513	94.5112	105.815	113.789	110.646
Q10713	MPPA_HUMAN	PMPCA	Mitochondrial-processing peptidase subunit alpha	21	6097200	6119900	6246200	6680600	6145800	6254800	6327400	6459500	5921100	7267300	7094900	6786500	6158700	6363700	6242500	7056400	0.04724	1.09847	0.22748	0.0194981	0.27502	0.609509	0.149067	1.57921	0.0453315	0.176808	2.53853	0.0262573	94.5288	94.8807	96.8388	103.574	95.2822	96.9721	98.0977	100.146	91.7986	112.67	109.997	105.215
O95425	SVIL_HUMAN	SVIL	Supervillin	47	7880800	8089200	8233900	6820900	6619900	7247100	7513400	6951500	7197900	6232500	6427800	5972300	8073500	6913500	7232800	6232800	-0.223778	2.53853	0.0246009	-0.15864	2.06514	0.0184979	-0.149536	2.06514	0.0171694	-0.214674	2.53853	0.0262573	111.014	113.95	115.988	96.0834	93.252	102.087	105.838	97.9232	101.394	87.7949	90.546	84.1295
P07741	APT_HUMAN	APRT	Adenine phosphoribosyltransferase	8	6445100	5961200	5968200	6243800	5846500	6486200	5935300	6107000	6356800	5710600	5311300	5337600	6124900	6201800	6135100	5459300	0.0180007	0.27502	0.719916	0.00240057	0	1	-0.183971	2.99023	0.00281066	-0.168371	2.53853	0.0262573	107.853	99.7557	99.8728	104.485	97.8363	108.541	99.3223	102.196	106.376	95.5621	88.8801	89.3203
P51532	SMCA4_HUMAN	SMARCA4	Transcription activator BRG1	20	3862400	3963700	3918500	4032500	3903600	3639100	4083700	3990300	3650600	4608700	4588600	4523700	3922200	3868600	3919000	4579700	-0.0198515	0.27502	0.719916	-0.00117753	2.34332e-14	1	0.243442	2.99023	0.00281066	0.224768	2.53853	0.0262573	95.0444	97.5372	96.4249	99.2302	96.0583	89.5496	100.49	98.1918	89.8325	113.409	112.914	111.317
Q7LGA3	HS2ST_HUMAN	HS2ST1	Heparan sulfate 2-O-sulfotransferase 1	6	1110600	1186600	1206200	1053700	1088900	1082500	1032500	1104800	1060400	1197800	1250000	1194500	1170300	1079000	1069100	1223200	-0.117184	1.57921	0.113665	-0.130482	1.57921	0.0474517	0.180965	2.53853	0.00669582	0.194264	2.53853	0.0262573	98.2216	104.943	106.676	93.1894	96.3025	95.7364	91.3144	97.7087	93.7819	105.934	110.55	105.642
Q9P258	RCC2_HUMAN	RCC2	Protein RCC2	24	22157000	21235000	21552000	20615000	21584000	20173000	21414000	20932000	21067000	23416000	23587000	24570000	21658000	20802000	21139000	23863000	-0.0581778	0.27502	0.719916	-0.0349929	0.27502	0.609509	0.198053	2.53853	0.00669582	0.174868	2.53853	0.0262573	101.366	97.1476	98.5978	94.3111	98.7442	92.289	97.9665	95.7614	96.379	107.125	107.908	112.405
P32929	CGL_HUMAN	CTH	Cystathionine gamma-lyase	5	1123900	958270	1043800	886690	808890	928010	426910	419620	679660	335210	309320	322360	1042000	874530	512120	327550	-0.252775	0.877096	0.326923	-1.0248	4.21948	0.000299458	-1.41679	5.34417	3.58484e-05	-0.644767	2.53043	0.026685	163.622	139.509	151.961	129.088	117.762	135.104	62.1514	61.0901	98.9479	48.8014	45.0322	46.9306
O75582	KS6A5_HUMAN	RPS6KA5	Ribosomal protein S6 kinase alpha-5	2	92520	102060	106630	75946	66353	81160	75095	76377	79177	66532	38710	48812	100400	76819	76883	53400	-0.386224	1.62469	0.105927	-0.385023	1.31912	0.079864	-0.524623	2.2342	0.0121737	-0.525825	2.53043	0.026685	122.089	134.678	140.708	100.218	87.5589	107.098	99.0948	100.786	104.481	87.7951	51.0814	64.4119
Q96JP0	FEM1C_HUMAN	FEM1C	Protein fem-1 homolog C	2	110280	86556	95053	84020	106210	68194	151950	183990	172550	112990	112670	116010	98694	88430	172740	117720	-0.158426	0.551911	0.500709	0.807568	3.5921	0.000938699	0.412752	1.68418	0.0365753	-0.553243	2.52542	0.0269609	94.4938	74.1658	81.4465	71.9928	91.0064	58.4323	130.199	157.652	147.85	96.8159	96.5417	99.4036
Q14687	GSE1_HUMAN	GSE1	Genetic suppressor element 1	4	223470	190510	220830	190560	169920	183070	191750	203600	199420	159600	139410	166970	211600	181180	198260	155330	-0.223916	1.66229	0.0990403	-0.093946	0.816518	0.216009	-0.222087	1.66229	0.0382988	-0.352057	2.51894	0.0273323	119.764	102.099	118.349	102.126	91.0648	98.1122	102.764	109.115	106.875	85.534	74.7136	89.4838
Q96KN1	LRAT2_HUMAN	LRATD2	Protein LRATD2	6	715280	701070	669460	793590	729570	741940	1417900	1503100	1711400	1323300	1187400	1282300	697930	755030	1544100	1264300	0.113452	1.07976	0.233556	1.14561	7.91055	5.36094e-07	0.743733	6.08551	9.76533e-06	-0.288427	2.50146	0.027935	67.1818	65.8472	62.8782	74.537	68.524	69.6858	133.175	141.177	160.741	124.289	111.525	120.439
Q96RT7	GCP6_HUMAN	TUBGCP6	Gamma-tubulin complex component 6	3	318080	330620	348450	330210	276280	326340	525470	488170	513300	410050	444850	418520	332380	310950	508980	424470	-0.096151	0.745182	0.385259	0.614775	5.49393	2.96893e-05	0.44898	4.32134	0.00022018	-0.261946	2.50146	0.027935	80.691	83.8722	88.3953	83.7682	70.0871	82.7864	133.302	123.84	130.215	104.022	112.85	106.171
Q9Y2Y0	AR2BP_HUMAN	ARL2BP	ADP-ribosylation factor-like protein 2-binding protein	5	874930	856920	922050	769150	694190	734830	1060700	1240700	1180800	911410	975640	975590	884640	733390	1160700	954980	-0.27051	2.15171	0.0466918	0.391833	3.77025	0.000689228	0.38089	3.47424	0.0011019	-0.281453	2.50146	0.027935	93.7684	91.8382	98.8183	82.4317	74.398	78.7535	113.678	132.969	126.549	97.678	104.562	104.556
O00764	PDXK_HUMAN	PDXK	Pyridoxal kinase	15	12888000	12402000	12572000	11388000	11595000	12026000	14865000	14067000	16371000	12654000	11596000	12858000	12635000	11683000	15120000	12382000	-0.113015	1.07976	0.233556	0.259032	2.15171	0.0154794	0.0838336	0.745182	0.242044	-0.288214	2.50146	0.027935	99.5969	95.8411	97.1549	88.005	89.6047	92.9354	114.875	108.708	126.513	97.7885	89.6124	99.365
Q08431	MFGM_HUMAN	MFGE8	Lactadherin	9	978400	879190	1032800	1039800	1028800	1059200	934690	904650	864090	1079500	1159800	1082000	963490	1046400	903270	1112600	0.119093	1.07976	0.233556	-0.0931124	0.745182	0.248526	0.0885006	0.19293	0.697374	0.300706	2.50146	0.027935	97.4913	87.6057	102.912	103.609	102.513	105.543	93.1359	90.1426	86.101	107.565	115.567	107.814
Q9NUQ3	TXLNG_HUMAN	TXLNG	Gamma-taxilin	8	2923900	2980800	2861700	2757700	3045900	2396300	2387500	2264500	2227800	2755100	2771400	2819800	2925500	2736100	2302400	2791400	-0.0965623	0.745182	0.385259	-0.345545	3.16398	0.00219276	0.0288679	0.19293	0.697374	0.27785	2.50146	0.027935	108.991	111.112	106.672	102.796	113.539	89.3242	88.9962	84.4112	83.0432	102.699	103.306	105.111
Q9NQG6	MID51_HUMAN	MIEF1	Mitochondrial dynamics protein MID51	3	197090	190720	195770	235890	201880	205190	188030	182470	162110	215280	217830	209460	194520	214320	177540	214190	0.139848	0.745182	0.385259	-0.131774	1.07976	0.127176	-0.00087536	0.19293	0.697374	0.270747	2.50146	0.027935	98.4744	95.2917	97.8149	117.861	100.868	102.522	93.9477	91.1697	80.997	107.563	108.837	104.655
P27816	MAP4_HUMAN	MAP4	Microtubule-associated protein 4	57	75175000	71365000	74862000	69502000	70284000	77901000	85452000	84447000	93020000	72136000	68999000	77385000	73851000	72610000	87696000	72874000	-0.0244492	0.19293	0.78805	0.247894	1.79373	0.0317292	0.00523593	0.19293	0.697374	-0.267107	2.50146	0.027935	97.9981	93.0314	97.5901	90.6028	91.6222	101.552	111.395	110.085	121.261	94.0365	89.9471	100.879
Q9UBN7	HDAC6_HUMAN	HDAC6	Histone deacetylase 6	4	370580	348660	377430	335710	311980	347630	371240	338880	402590	287500	330550	312180	368230	331780	372950	312470	-0.15038	0.745182	0.385259	0.0183751	0.19293	0.703684	-0.0865092	1.07976	0.123067	-0.255265	2.50146	0.027935	107.546	101.185	109.534	97.4266	90.5399	100.886	107.738	98.3465	116.836	83.4355	95.9291	90.5979
Q12765	SCRN1_HUMAN	SCRN1	Secernin-1	10	3625900	3356200	3511700	3090000	3300400	3407400	3664000	3392300	3886600	3086000	2789300	3258000	3504000	3274700	3647700	3054800	-0.09764	0.444655	0.585957	0.0579843	0.444655	0.441099	-0.100285	1.07976	0.123067	-0.255909	2.50146	0.027935	107.786	99.7686	104.391	91.8554	98.1099	101.291	108.918	100.842	115.536	91.7365	82.9166	96.8495
Q99575	POP1_HUMAN	POP1	Ribonucleases P/MRP protein subunit POP1	32	7370400	7992300	7796200	8769500	8897200	7695300	9010300	8775800	8742800	10312000	11555000	10661000	7729500	8459000	8843800	10846000	0.130112	1.43341	0.142458	0.194291	2.15171	0.0154794	0.358604	3.16398	0.00200423	0.294425	2.50146	0.027935	82.2147	89.1519	86.9644	97.8213	99.2458	85.8389	100.507	97.8916	97.5235	115.027	128.893	118.92
P82650	RT22_HUMAN	MRPS22	28S ribosomal protein S22 mitochondrial	10	4190700	4349700	4331400	4656000	4195700	4075000	4350700	4308100	4022100	5046300	5203300	4835100	4290600	4308900	4227000	5028200	0.00614021	0.19293	0.78805	-0.0215453	0.19293	0.703684	0.222722	1.79373	0.0298187	0.250408	2.50146	0.027935	93.8845	97.4466	97.0366	104.309	93.9965	91.2925	97.469	96.5146	90.1074	113.053	116.57	108.321
Q9H1H9	KI13A_HUMAN	KIF13A	Kinesin-like protein KIF13A	10	611120	640340	642300	588880	580460	595540	613450	558620	633040	456070	528590	524420	638740	594560	608600	507910	-0.103406	0.745182	0.385259	-0.0697345	0.444655	0.441099	-0.22725	2.15171	0.0143017	-0.260921	2.50146	0.027935	105.172	110.2	110.538	101.344	99.8952	102.49	105.573	96.1366	108.944	78.4881	90.9685	90.2509
O14925	TIM23_HUMAN	TIMM23	Mitochondrial import inner membrane translocase subunit Tim23	5	1607500	1778100	1614800	1645500	1635900	1503000	1635200	1627400	1483600	1876000	1985200	1784800	1666800	1594800	1582100	1882000	-0.0637055	0.444655	0.585957	-0.0752402	0.745182	0.248526	0.238891	2.15171	0.0143017	0.250426	2.50146	0.027935	95.6039	105.75	96.0381	97.8639	97.293	89.3889	97.2513	96.7874	88.2351	111.573	118.067	106.149
Q13630	FCL_HUMAN	TSTA3	GDP-L-fucose synthase	12	5654200	5112900	5137000	5303700	5524900	5408300	5015700	5150000	5770100	4559800	4224500	4811600	5305500	5416100	5318900	4537600	0.0297657	0.19293	0.78805	0.00363919	0.19293	0.703684	-0.255325	2.50146	0.00718953	-0.229198	2.50146	0.027935	110.017	99.4845	99.9535	103.197	107.501	105.232	97.5933	100.206	112.272	88.7226	82.1984	93.622
Q9BW91	NUDT9_HUMAN	NUDT9	ADP-ribose pyrophosphatase mitochondrial	4	530650	513970	516250	521330	514090	480300	768040	791650	892920	730690	611480	700450	520290	509260	817540	683680	-0.0309136	0.168044	0.813509	0.651973	5.22205	4.80637e-05	0.424919	3.36492	0.00137995	-0.257968	2.49518	0.0281707	84.0987	81.4552	81.8165	82.6216	81.4742	76.1191	121.721	125.463	141.512	115.801	96.9088	111.009
Q969H6	POP5_HUMAN	POP5	Ribonuclease P/MRP protein subunit POP5	2	247030	222080	254780	278670	304010	246140	186570	187110	172940	216570	227330	233780	241300	276270	182200	225890	0.195251	1.23181	0.189875	-0.405305	3.63264	0.000872192	-0.290459	2.49518	0.00725342	0.310097	2.49518	0.0281707	106.746	95.9651	110.095	120.419	131.369	106.362	80.6205	80.8539	74.7307	93.5841	98.2337	101.021
Q8WXE0	CSKI2_HUMAN	CASKIN2	Caskin-2	5	551350	556110	555630	610860	639320	648940	457640	401760	408790	466980	551310	526020	554360	633050	427210	519170	0.191496	1.23181	0.189875	-0.375878	3.63264	0.000872192	-0.286112	2.49518	0.00725342	0.281262	2.49518	0.0281707	103.788	104.684	104.594	114.991	120.348	122.159	86.1479	75.6289	76.9522	87.9061	103.781	99.02
O14681	EI24_HUMAN	EI24	Etoposide-induced protein 2.4 homolog	2	668040	697960	732270	789250	726660	710170	581470	586820	513400	688600	743510	624800	699420	742030	560560	685640	0.0853185	0.638579	0.445651	-0.31929	2.49518	0.00787977	-0.114026	0.638579	0.297074	0.290582	2.49518	0.0281707	99.4237	103.877	108.983	117.463	108.148	105.694	86.5395	87.3358	76.4088	102.484	110.656	92.9883
Q9UFF9	CNOT8_HUMAN	CNOT8	CCR4-NOT transcription complex subunit 8	3	62912	64642	68346	59103	60018	67799	60464	62158	68083	58967	51290	50027	66719	65418	63569	56824	-0.02841	0.382954	0.642566	-0.0697743	0.168044	0.736084	-0.203187	2.18532	0.013477	-0.161823	2.49518	0.0281707	102.88	105.709	111.766	96.6513	98.1476	110.872	98.877	101.647	111.336	96.4289	83.8747	81.8093
Q14353	GAMT_HUMAN	GAMT	Guanidinoacetate N-methyltransferase	3	269910	265740	294560	186810	158830	193760	462880	481650	458430	384580	327130	376940	280150	179800	467650	362880	-0.639806	4.06406	0.00214301	0.73923	4.97919	7.61902e-05	1.0131	6.03648	1.08267e-05	-0.365937	2.49124	0.0281884	83.8833	82.5874	91.5441	58.0573	49.3616	60.2172	143.855	149.688	142.472	119.521	101.666	117.146
Q9HD23	MRS2_HUMAN	MRS2	Magnesium transporter MRS2 homolog mitochondrial	4	349170	348720	335850	376930	327920	274300	144690	143360	120330	166450	183540	169220	344580	326380	136130	173070	-0.0782863	0.493742	0.54572	-1.33985	7.33637	1.37172e-06	-0.915197	5.61063	2.16732e-05	0.346371	2.49124	0.0281884	142.495	142.311	137.059	153.824	133.823	111.941	59.0475	58.5047	49.1063	67.9277	74.9021	69.0581
Q8IVF7	FMNL3_HUMAN	FMNL3	Formin-like protein 3	3	258890	281580	270380	190310	201840	192380	128930	113380	115400	132770	170920	156020	270280	194840	119240	153240	-0.472165	3.20955	0.00860453	-1.18059	6.67196	4.15225e-06	-0.346497	2.23859	0.0120548	0.361925	2.49124	0.0281884	140.396	152.701	146.627	103.205	109.458	104.328	69.9187	61.4859	62.5813	72.0011	92.6898	84.6095
P28065	PSB9_HUMAN	PSMB9	Proteasome subunit beta type-9	5	674090	552970	616900	510340	493870	496900	314880	289650	363480	265670	234500	243790	614650	500370	325750	247990	-0.29677	1.78579	0.0866446	-0.916	5.40899	3.41069e-05	-1.01271	5.8165	1.55944e-05	-0.393483	2.49134	0.0281884	159.957	131.216	146.386	121.1	117.192	117.911	74.7188	68.7319	86.2512	63.0416	55.6452	57.8497
O00329	PK3CD_HUMAN	PIK3CD	Phosphatidylinositol 4 5-bisphosphate 3-kinase catalytic subunit delta isoform	3	263920	305400	308220	155290	182410	168190	194190	161410	194740	127190	144470	145520	292510	168630	183440	139060	-0.794625	4.64671	0.000896999	-0.673178	3.94682	0.000495177	-0.278154	1.54624	0.0485518	-0.399601	2.49134	0.0281884	134.713	155.886	157.325	79.265	93.1079	85.8496	99.1208	82.3888	99.4015	64.9218	73.7421	74.2781
Q9Y2H2	SAC2_HUMAN	INPP5F	Phosphatidylinositide phosphatase SAC2	4	109980	101430	120980	122260	119090	137010	143600	126990	139250	165550	193320	170560	113950	126120	136620	180290	0.146396	1.45927	0.141041	0.261768	2.23859	0.0130065	0.515522	3.20955	0.00185679	0.400151	2.49124	0.0281884	79.9845	73.7664	87.9844	88.9153	86.6099	99.6424	104.435	92.3552	101.271	120.399	140.595	124.042
P56182	RRP1_HUMAN	RRP1	Ribosomal RNA processing protein 1 homolog A	11	5281300	5936800	5388100	5778400	5972600	4782600	5506900	5160500	4678000	6551700	7105200	6336600	5548800	5535500	5129500	6671200	-0.00346217	0	1	-0.113358	0.493742	0.400857	0.269233	1.72039	0.0340802	0.379128	2.49124	0.0281884	92.5479	104.035	94.4194	101.259	104.662	83.8088	96.5012	90.431	81.9759	114.81	124.509	111.041
Q9UL63	MKLN1_HUMAN	MKLN1	Muskelin	13	1951500	2241200	1910900	1870700	2128000	1463600	2663000	2777300	2167500	3282100	3858400	3602400	2034500	1820800	2535900	3581000	-0.160102	0.736188	0.385259	0.317824	1.06678	0.130706	0.97579	4.54244	0.000146454	0.497865	2.4756	0.0291869	78.2776	89.8979	76.6491	75.0366	85.3573	58.7072	106.817	111.402	86.9417	131.65	154.766	144.498
Q13191	CBLB_HUMAN	CBLB	E3 ubiquitin-protein ligase CBL-B	1	36055	29722	31033	28525	21506	26583	32320	33737	43393	27336	20809	26003	32270	25538	36483	24716	-0.337548	1.30936	0.1707	0.177031	0.538073	0.368345	-0.0472003	0.177572	0.719146	-0.561779	2.47044	0.0295005	121.186	99.8997	104.306	95.8764	72.2846	89.3491	108.632	113.395	145.85	91.8801	69.9419	87.3997
P04921	GLPC_HUMAN	GYPC	Glycophorin-C	1	10880	13803	6246.9	4663.3	3148.8	3491	18406	9111.2	14861	5291.1	7399	3632	12220	3767.7	14126	5442.1	-1.69749	2.46853	0.0281791	0.209109	0.689074	0.275526	0.530479	0.689074	0.269395	-1.37612	2.46853	0.0295948	129.353	164.104	74.2696	55.4422	37.4362	41.5046	218.83	108.323	176.683	62.9061	87.967	43.181
Q53EU6	GPAT3_HUMAN	GPAT3	Glycerol-3-phosphate acyltransferase 3	11	3486700	4219000	3650400	3449900	3583900	2792200	2537400	2615900	2028500	3278400	3850700	3224000	3788500	3278600	2401800	3454500	-0.208547	0.7942	0.361657	-0.657511	3.15796	0.00222141	0.075397	0.204316	0.683846	0.524361	2.45998	0.0301471	108.067	130.764	113.141	106.927	111.08	86.5418	78.6445	81.0776	62.8716	101.611	119.349	99.9251
Q07002	CDK18_HUMAN	CDK18	Cyclin-dependent kinase 18	6	159450	127760	148280	139770	79292	140290	741570	767680	828850	488730	467830	514120	147060	119790	780500	490230	-0.295897	0.990092	0.270528	2.40799	6.97958	2.4291e-06	2.03295	6.30033	7.09022e-06	-0.67094	2.4505	0.0307758	41.5629	33.3025	38.6513	36.4331	20.6686	36.5686	193.301	200.107	216.052	127.394	121.947	134.013
P04732	MT1E_HUMAN	MT1E	Metallothionein-1E	1	195390	200830	161670	97556	93391	79545	192250	165500	168840	131540	98094	138800	185960	90164	175530	122810	-1.04437	4.62442	0.000924043	-0.0832747	0.188433	0.710473	0.445805	1.92639	0.0226396	-0.51529	2.44569	0.0310074	136.049	139.837	112.57	67.9278	65.0277	55.3868	133.863	115.237	117.563	91.5907	68.3024	96.6458
Q96DC9	OTUB2_HUMAN	OTUB2	Ubiquitin thioesterase OTUB2	2	757250	800190	676440	495400	683860	440750	285200	297880	287320	397650	436520	425770	744620	540000	290130	419980	-0.463545	2.27478	0.0380489	-1.3598	5.71644	2.0773e-05	-0.362639	1.39723	0.0654599	0.533621	2.44569	0.0310074	151.849	160.46	135.645	99.3411	137.132	88.3823	57.1903	59.733	57.6154	79.7396	87.5341	85.3784
Q8N465	D2HDH_HUMAN	D2HGDH	D-2-hydroxyglutarate dehydrogenase mitochondrial	1	38452	34681	41566	45202	56744	68283	84627	76030	71685	121510	116960	101680	38233	56743	77447	113380	0.569624	2.77903	0.0172174	1.01839	4.62442	0.000142336	0.998652	4.37548	0.000199953	0.549885	2.44569	0.0310074	53.8154	48.5377	58.1736	63.2623	79.4159	95.5653	118.44	106.408	100.327	170.059	163.691	142.306
P04792	HSPB1_HUMAN	HSPB1	Heat shock protein beta-1	19	38065000	32604000	33193000	38310000	32723000	37235000	53086000	49498000	53526000	45856000	38863000	42015000	34675000	36169000	52097000	42294000	0.0608578	0.328387	0.689202	0.587304	4.34345	0.00023723	0.225699	1.32426	0.0758542	-0.300747	2.44091	0.0313134	92.2836	79.0442	80.4721	92.8776	79.3327	90.2714	128.7	120.001	129.767	111.172	94.2183	101.86
O15446	RPA34_HUMAN	CD3EAP	DNA-directed RNA polymerase I subunit RPA34	15	4751000	4762900	4509300	5321400	5340400	4304100	3105400	2952800	2444200	3724700	3950600	3575700	4686800	5001200	2852600	3771800	0.0936711	0.118719	0.873812	-0.716326	4.40721	0.000208591	-0.407021	2.21004	0.0128298	0.402976	2.43796	0.0313778	116.966	117.259	111.015	131.008	131.476	105.963	76.4524	72.6955	60.1742	91.699	97.2605	88.0308
P37802	TAGL2_HUMAN	TAGLN2	Transgelin-2	15	41535000	33131000	34416000	31218000	29676000	32091000	36121000	39240000	42934000	34623000	29076000	28029000	36393000	31020000	39446000	30606000	-0.230462	1.27612	0.180991	0.116218	0.621654	0.314636	-0.0193842	0.118719	0.802853	-0.366065	2.43796	0.0313778	120.949	96.477	100.219	90.9064	86.4161	93.4485	105.184	114.266	125.023	100.822	84.6689	81.62
O75072	FKTN_HUMAN	FKTN	Fukutin	2	186560	200930	202400	168880	178730	142390	197120	190000	182240	215980	278350	258360	196630	163330	189790	250900	-0.267694	1.50915	0.128607	-0.0510795	0.118719	0.808598	0.619323	3.87781	0.000516688	0.402708	2.43796	0.0313778	93.2047	100.384	101.118	84.3718	89.2928	71.1375	98.4804	94.9233	91.0464	107.903	139.063	129.076
Q9NX58	LYAR_HUMAN	LYAR	Cell growth-regulating nucleolar protein	16	8522000	9832200	9097500	9164000	9932700	8372900	9089600	8857100	7455600	10480000	13074000	10641000	9158400	9174800	8478000	11418000	0.00258113	3.38961e-14	1	-0.111372	0.431912	0.452705	0.315561	1.74402	0.0325283	0.429514	2.43796	0.0313778	89.299	103.028	95.3295	96.0263	104.081	87.7367	95.2467	92.8104	78.1246	109.816	136.998	111.503
Q68CR1	SE1L3_HUMAN	SEL1L3	Protein sel-1 homolog 3	6	380350	319450	353890	569860	443690	588000	309630	318600	287810	406490	373850	406410	351230	539730	305350	395590	0.619822	4.17534	0.00192847	-0.201952	1.16613	0.108738	-0.448232	3.13579	0.00208386	0.373542	2.42804	0.0320272	95.9263	80.567	89.2529	143.722	111.901	148.297	78.0903	80.3526	72.5872	102.519	94.2869	102.499
Q15906	VPS72_HUMAN	VPS72	Vacuolar protein sorting-associated protein 72 homolog	2	62250	62904	61723	71453	58031	60568	76981	69085	57720	84548	87594	85321	62292	63350	67929	85821	0.0242977	0.130267	0.859292	0.124981	0.691833	0.273883	0.437986	3.13579	0.00208386	0.337303	2.42804	0.0320272	89.1219	90.0582	88.3674	102.298	83.0816	86.7138	110.212	98.9074	82.6364	121.045	125.406	122.152
Q8WYP3	RIN2_HUMAN	RIN2	Ras and Rab interactor 2	2	268050	233060	243860	366790	386760	432630	58539	44314	51296	83487	75091	58218	249690	395390	51387	72271	0.663138	3.44279	0.00599359	-2.28066	8.13182	3.75661e-07	-2.45179	8.49038	2.50292e-07	0.492013	2.42654	0.0320618	139.725	121.486	127.116	191.195	201.604	225.515	30.5143	23.0993	26.7388	43.5188	39.1423	30.347
Q13501	SQSTM_HUMAN	SQSTM1	Sequestosome-1	20	4322100	4360300	4057900	4916700	4684500	3196000	5249700	4926700	4667600	6614300	7164400	6659000	4290800	4316200	4993200	6853700	0.00851506	0.0924645	0.912992	0.218718	0.781665	0.231759	0.667121	3.59891	0.000857909	0.456918	2.42654	0.0320618	85.2777	86.0314	80.0648	97.0095	92.428	63.059	103.58	97.2068	92.0946	130.504	141.358	131.386
P09603	CSF1_HUMAN	CSF1	Macrophage colony-stimulating factor 1	3	703740	887430	1052400	604590	471630	678530	473040	511220	415360	294410	322900	297820	883160	585700	467460	305050	-0.592513	2.27992	0.0380489	-0.917832	3.36288	0.00149835	-0.941116	3.4878	0.00107753	-0.615797	2.42275	0.0323055	125.798	158.633	188.123	108.074	84.3066	121.291	84.5586	91.3835	74.248	52.6275	57.7202	53.237
Q5T5X7	BEND3_HUMAN	BEND3	BEN domain-containing protein 3	9	437090	528540	472260	508730	523750	428520	427320	373910	332270	494590	507470	500200	487280	494290	383140	504800	0.0206067	0.237188	0.753521	-0.346879	1.7815	0.0325008	0.0303542	0.10774	0.820553	0.39784	2.41707	0.0326925	94.7681	114.596	102.393	110.301	113.557	92.9099	92.6498	81.0696	72.0414	107.235	110.028	108.451
Q9H9P8	L2HDH_HUMAN	L2HGDH	L-2-hydroxyglutarate dehydrogenase mitochondrial	7	371060	398670	389080	404590	389520	380650	293850	325900	304270	351920	387500	342670	389190	395460	315580	363260	0.0230571	1.90937e-14	1	-0.302469	3.48924	0.00116033	-0.122529	0.847592	0.197633	0.202997	2.4097	0.0329808	102.605	110.239	107.588	111.876	107.709	105.257	81.2548	90.1172	84.1362	97.3122	107.151	94.7545
Q9NV56	MRGBP_HUMAN	MRGBP	MRG/MORF4L-binding protein	3	272750	311750	295040	253390	271610	248310	314710	331410	311620	361260	376700	359890	293180	257770	319250	365950	-0.185702	2.01987	0.0576975	0.1229	0.504146	0.392987	0.505562	4.95805	7.11179e-05	0.19696	2.4097	0.0329808	88.2581	100.878	95.4709	81.9935	87.8892	80.3497	101.836	107.24	100.836	116.899	121.895	116.455
Q5SY16	NOL9_HUMAN	NOL9	Polynucleotide 5'-hydroxyl-kinase NOL9	13	2877600	3009600	3010000	3073500	3068200	2729700	3558700	3498200	3204800	3878200	4065700	3882000	2965700	2957100	3420600	3942000	-0.00418964	1.90937e-14	1	0.205877	2.01987	0.0201496	0.414745	4.41619	0.000183656	0.204678	2.4097	0.0329808	86.6395	90.6138	90.6258	92.5377	92.3781	82.1865	107.146	105.325	96.4909	116.766	122.411	116.88
Q96EY4	TMA16_HUMAN	TMA16	Translation machinery-associated protein 16	2	1346800	1428200	1553800	1490700	1461400	1428800	1667200	1543800	1543900	1822600	1903000	1920900	1442900	1460300	1584900	1882200	0.0172935	1.90937e-14	1	0.13542	1.62232	0.0435938	0.366155	4.12343	0.000317496	0.248028	2.4097	0.0329808	84.5666	89.6777	97.5642	93.6021	91.7624	89.7154	104.685	96.9363	96.9426	114.442	119.491	120.615
Q7Z3E5	ARMC9_HUMAN	ARMC9	LisH domain-containing protein ARMC9	11	4603600	4733300	4734900	2814100	2881400	2990800	2625300	2644600	2925400	2392900	2313300	2322100	4690600	2899200	2735600	2345200	-0.694118	6.30403	5.64051e-05	-0.777915	6.85847	2.98237e-06	-0.305944	3.48924	0.00107616	-0.222146	2.4097	0.0329808	145.447	149.545	149.595	88.9091	91.0354	94.4918	82.9442	83.5539	92.4256	75.6017	73.0868	73.3648
Q9C035	TRIM5_HUMAN	TRIM5	Tripartite motif-containing protein 5	8	959910	975480	1000700	1144800	1207300	1263400	1078300	1103200	1237800	1248800	1267800	1337700	984700	1212900	1143600	1288400	0.300704	3.14637	0.00934272	0.215826	2.01987	0.0201496	0.08712	1.22669	0.0916914	0.171998	2.4097	0.0329808	83.3183	84.6698	86.8588	99.3664	104.791	109.661	93.5944	95.7556	107.439	108.393	110.043	116.11
Q92547	TOPB1_HUMAN	TOPBP1	DNA topoisomerase 2-binding protein 1	17	1347200	1276400	1351200	1410000	1300000	1248600	1309800	1331300	1139300	1460600	1506000	1373600	1342300	1327900	1271600	1451500	-0.0155606	0.216698	0.770408	-0.0780622	1.22669	0.0956524	0.128398	1.22669	0.0916914	0.1909	2.4097	0.0329808	100.7	95.408	100.999	105.394	97.172	93.33	97.9046	99.5116	85.1601	109.177	112.57	102.673
Q9P016	THYN1_HUMAN	THYN1	Thymocyte nuclear protein 1	8	2030200	1839000	2076400	2249600	2098700	2335200	1053700	962810	1125700	1243200	1274500	1359700	1990700	2233600	1055900	1297000	0.166095	1.17903	0.207879	-0.914803	6.44202	5.94995e-06	-0.784192	5.81155	1.5691e-05	0.296705	2.40184	0.0332728	123.99	112.313	126.811	137.389	128.173	142.617	64.3523	58.8014	68.7496	75.9256	77.8372	83.0406
P49419	AL7A1_HUMAN	ALDH7A1	Alpha-aminoadipic semialdehyde dehydrogenase	21	13356000	12478000	13681000	12044000	11228000	13571000	6746700	6633100	7658300	5870600	5586200	5829500	13178000	12285000	7016500	5771000	-0.101234	0.884984	0.321584	-0.909308	6.29199	7.61799e-06	-1.09	6.99867	2.26687e-06	-0.28193	2.40184	0.0332728	139.753	130.566	143.154	126.025	117.486	142.003	70.5953	69.4066	80.134	61.4281	58.4522	60.998
P55212	CASP6_HUMAN	CASP6	Caspase-6	10	4262200	3857800	4016700	3980800	3876200	4633600	2534100	2306000	2709400	2126600	1972500	2168800	4045600	4163500	2516500	2089300	0.0414431	0.161582	0.822185	-0.684935	5.08771	6.12387e-05	-0.994777	6.72856	3.54972e-06	-0.268399	2.40184	0.0332728	133.039	120.416	125.376	124.255	120.99	144.632	79.0985	71.9787	84.5703	66.379	61.569	67.6962
Q96EY9	ADAT3_HUMAN	ADAT3	Probable inactive tRNA-specific adenosine deaminase-like protein 3	2	89787	90041	106750	82354	77963	68543	115300	119700	125070	95398	94688	104330	95525	76286	120020	98139	-0.32446	2.69537	0.0200206	0.329325	2.40184	0.00955531	0.363408	2.69537	0.00495781	-0.290376	2.40184	0.0332728	92.0952	92.3557	109.494	84.4711	79.9672	70.3051	118.264	122.777	128.285	97.8505	97.1222	107.012
O43291	SPIT2_HUMAN	SPINT2	Kunitz-type protease inhibitor 2	2	275630	299900	302280	286900	279500	325260	210510	177100	189990	248030	223050	225670	292600	297220	192530	232250	0.0226014	0	1	-0.603847	4.88928	8.53874e-05	-0.355853	2.69537	0.00495781	0.270595	2.40184	0.0332728	108.665	118.233	119.171	113.108	110.19	128.231	82.9918	69.8202	74.9019	97.7837	87.9356	88.9685
Q96EA4	SPDLY_HUMAN	SPDL1	Protein Spindly	15	1800200	1814800	1792100	1933300	2059300	1718000	2084400	2173300	1946800	2457100	2764000	2658400	1808400	1909100	2079800	2635000	0.0781789	0.367054	0.661309	0.201731	1.4842	0.0577558	0.46491	3.51643	0.00102156	0.341358	2.40184	0.0332728	85.718	86.4132	85.3323	92.0557	98.0553	81.804	99.2504	103.483	92.6985	116.997	131.61	126.582
O60266	ADCY3_HUMAN	ADCY3	Adenylate cyclase type 3	4	140530	157370	156020	234880	242070	209510	229260	201290	211300	250440	270220	272030	151310	228820	217920	264230	0.596706	4.46829	0.00114078	0.526291	3.76926	0.000689655	0.207581	1.4842	0.0551529	0.277996	2.40184	0.0332728	65.4917	73.3398	72.7106	109.462	112.813	97.6388	106.843	93.808	98.473	116.714	125.932	126.775
Q8N3Z6	ZCHC7_HUMAN	ZCCHC7	Zinc finger CCHC domain-containing protein 7	2	47168	55589	54548	43341	46670	43549	41363	47174	41512	51563	48269	54035	52454	45556	43352	51289	-0.203412	1.79311	0.0866446	-0.274954	2.40184	0.00955531	0.171008	1.79311	0.0298386	0.242551	2.40184	0.0332728	98.4751	116.056	113.883	90.4852	97.4354	90.9195	86.3557	98.4876	86.6667	107.651	100.774	112.812
P41226	UBA7_HUMAN	UBA7	Ubiquitin-like modifier-activating enzyme 7	9	471070	373060	431540	498830	442860	548690	281310	252170	350990	205110	181420	220510	435630	498210	295590	208940	0.193651	1.11498	0.22748	-0.559506	2.57103	0.00692476	-1.25367	5.69802	1.89673e-05	-0.500509	2.39421	0.0338239	132.772	105.148	121.63	140.596	124.821	154.649	79.2877	71.0745	98.9271	57.8106	51.1335	62.1511
Q9UBU9	NXF1_HUMAN	NXF1	Nuclear RNA export factor 1	15	3362600	3528900	3514300	3558400	3302300	2968500	5647900	5710100	5322400	6239800	6725100	6216100	3471000	3281900	5562700	6395500	-0.0808201	0.421238	0.609536	0.680434	5.32227	4.04145e-05	0.962526	7.052	2.10973e-06	0.201272	2.38406	0.0341904	71.9319	75.4893	75.177	76.1204	70.642	63.5014	120.818	122.149	113.855	133.48	143.862	132.973
Q96CM8	ACSF2_HUMAN	ACSF2	Medium-chain acyl-CoA ligase ACSF2 mitochondrial	10	1251200	1164900	1314600	1201800	958940	1372600	2179700	2290400	2510600	1760500	1768600	1828500	1246000	1177800	2328600	1788300	-0.0812095	0.421881	0.609536	0.902159	5.11496	5.82339e-05	0.602494	3.62563	0.000820154	-0.380874	2.38732	0.0341904	76.5949	71.3119	80.4761	73.5708	58.7036	84.0267	133.435	140.212	153.692	107.773	108.269	111.936
Q96E11	RRFM_HUMAN	MRRF	Ribosome-recycling factor mitochondrial	8	1633300	1806700	1753800	1867200	1698900	1599700	2367200	2592900	2455400	2962200	3150300	2862100	1732800	1727300	2478500	2993200	-0.00458647	0	1	0.516362	4.6578	0.000135489	0.79317	6.26463	7.27815e-06	0.272221	2.38406	0.0341904	73.2704	81.0491	78.676	83.7632	76.2132	71.763	106.193	116.318	110.15	132.885	141.323	128.395
Q9UI43	MRM2_HUMAN	MRM2	rRNA methyltransferase 2 mitochondrial	2	199410	191600	175170	217120	233260	192190	167890	163110	157990	198630	215690	179230	188730	214190	162990	197850	0.182567	1.70203	0.0933575	-0.21154	1.35755	0.0742911	-0.114484	0.704756	0.260182	0.279624	2.38406	0.0341904	104.435	100.345	91.7405	113.711	122.163	100.654	87.9278	85.4244	82.7429	104.027	112.962	93.8668
Q9NVU0	RPC5_HUMAN	POLR3E	DNA-directed RNA polymerase III subunit RPC5	7	545070	550230	509460	534980	600340	488720	649120	638300	621520	755420	817860	756040	534920	541370	636310	778820	0.0172918	0.183518	0.79884	0.250407	1.70203	0.0370368	0.524675	4.41616	0.000183656	0.29156	2.38406	0.0341904	87.5959	88.4252	81.8732	85.9744	96.4781	78.5401	104.317	102.579	99.8819	121.4	131.435	121.5
P57678	GEMI4_HUMAN	GEMIN4	Gem-associated protein 4	22	5261900	5605700	5541500	5734300	5589300	4893500	4720400	4856600	4343400	5598600	5964400	5575600	5478100	5408000	4649900	5720400	-0.0185805	0	1	-0.236476	1.70203	0.0370368	0.0810209	0.421238	0.455993	0.298916	2.38406	0.0341904	99.1483	105.626	104.417	108.05	105.317	92.2067	88.945	91.5114	81.8413	105.493	112.385	105.059
Q8N9T8	KRI1_HUMAN	KRI1	Protein KRI1 homolog	13	1513800	1679000	1701400	1742500	1763300	1511900	1532800	1496700	1374700	1725400	1865200	1762800	1635400	1685200	1477000	1793900	0.0432763	1.649e-14	1	-0.146974	1.35755	0.0742911	0.0901796	0.704756	0.260182	0.28043	2.38406	0.0341904	92.3542	102.433	103.799	106.307	107.576	92.2382	93.5133	91.3109	83.8679	105.263	113.792	107.545
Q6P161	RM54_HUMAN	MRPL54	39S ribosomal protein L54 mitochondrial	3	166650	183020	155040	200400	172900	175240	145050	174520	152750	200940	232940	185980	169820	184060	158120	209580	0.11617	0.606853	0.46991	-0.102987	0.421881	0.461949	0.187325	0.808556	0.212882	0.406481	2.38732	0.0341904	93.2121	102.368	86.7183	112.089	96.7079	98.0167	81.1306	97.614	85.4374	112.391	130.29	104.024
Q7KZN9	COX15_HUMAN	COX15	Cytochrome c oxidase assembly protein COX15 homolog	4	1324400	1112800	1159500	1546800	1312700	1180200	1308600	1166000	1082500	1546600	1539800	1440500	1198900	1346600	1185700	1509000	0.16761	1.02292	0.260767	-0.0159723	1.12826e-14	1	0.164271	1.02292	0.139145	0.347854	2.38732	0.0341904	101.097	84.9444	88.5092	118.073	100.204	90.0893	99.8906	89.0054	82.6315	118.058	117.539	109.959
P07711	CATL1_HUMAN	CTSL	Cathepsin L1	3	2225300	2235600	2136700	2633800	2649500	2883400	2983700	2757800	2735200	2535200	2271200	2237800	2199200	2722200	2825600	2348100	0.307794	2.71208	0.0192913	0.361578	3.33138	0.00158546	-0.213279	1.70203	0.0352912	-0.267063	2.38406	0.0341904	88.1738	88.5819	84.6631	104.36	104.982	114.25	118.224	109.273	108.378	100.453	89.9925	88.6691
Q9BXY0	MAK16_HUMAN	MAK16	Protein MAK16 homolog	6	2339800	2513200	2420100	2527800	2458500	2110200	2340800	2433800	2246400	2838400	2942000	2775700	2425800	2370500	2347700	2859900	-0.0332692	0.421238	0.609536	-0.0472125	0.421238	0.461949	0.270773	2.38406	0.00917101	0.284717	2.38406	0.0341904	93.7586	100.707	96.9763	101.292	98.515	84.5582	93.7986	97.5253	90.0159	113.738	117.889	111.226
Q7Z3K6	MIER3_HUMAN	MIER3	Mesoderm induction early response protein 3	1	52620	55487	45501	45398	50140	34988	35250	41402	37357	57569	49012	48145	51203	43509	40179	51575	-0.234914	1.2089	0.196436	-0.349787	2.37899	0.0100153	0.245358	1.2089	0.095325	0.36023	2.37899	0.0345134	114.212	120.434	98.7597	98.5362	108.829	75.9413	76.51	89.8629	81.0832	124.953	106.38	104.499
Q9BZX2	UCK2_HUMAN	UCK2	Uridine-cytidine kinase 2	8	1449500	1373400	1271500	1625900	1667800	1228500	1773500	1675100	1447900	2143300	2379200	2342000	1364800	1507400	1636000	2291400	0.143373	0.347351	0.667839	0.261483	1.2089	0.0994338	0.604167	3.28271	0.0016157	0.486057	2.37899	0.0345134	85.3584	80.877	74.8763	95.7463	98.2137	72.3441	104.438	98.6436	85.2642	126.215	140.107	137.916
P51148	RAB5C_HUMAN	RAB5C	Ras-related protein Rab-5C	7	9748800	9642400	9715000	11398000	10998000	11016000	6767400	6657400	6790400	7208400	7676000	7188400	9724300	11163000	6769300	7372300	0.199058	3.59921	0.00448832	-0.522588	7.16716	1.80734e-06	-0.598538	7.69775	7.40865e-07	0.123108	2.36663	0.0347989	111.621	110.403	111.234	130.504	125.924	126.13	77.4847	76.2253	77.7481	82.534	87.8879	82.3051
Q5T9L3	WLS_HUMAN	WLS	Protein wntless homolog	2	113220	112570	120150	152040	140320	139680	36582	32373	45470	48976	48702	48786	115310	144010	41269	48837	0.320651	1.87721	0.0735882	-1.48239	7.81354	6.53758e-07	-1.56012	7.63213	8.36222e-07	0.242916	2.36866	0.0347989	130.781	130.03	138.786	175.622	162.084	161.345	42.256	37.3941	52.5225	56.5723	56.2558	56.3528
O60566	BUB1B_HUMAN	BUB1B	Mitotic checkpoint serine/threonine-protein kinase BUB1 beta	26	3814900	4088400	3663800	3816400	4174400	3287400	2149300	2142900	1941800	2561400	2608200	2546100	3864200	3763400	2094800	2577900	-0.0381331	0.31779	0.689715	-0.883357	5.95878	1.37472e-05	-0.54584	3.8239	0.000576662	0.299384	2.36859	0.0347989	124.416	133.336	119.488	124.465	136.14	107.212	70.0954	69.8867	63.3282	83.5353	85.0616	83.0363
Q8IW45	NNRD_HUMAN	NAXD	ATP-dependent (S)-NAD(P)H-hydrate dehydratase	2	146870	141420	129000	162630	123770	137350	236860	254740	262930	204090	197930	211320	140140	144480	251510	204440	0.044001	1.30184e-14	1	0.843747	5.65941	2.18084e-05	0.500808	3.8239	0.000576662	-0.298938	2.36859	0.0347989	79.7878	76.827	70.0798	88.3495	67.2386	74.616	128.675	138.389	142.838	110.873	107.526	114.801
Q92973	TNPO1_HUMAN	TNPO1	Transportin-1	24	21386000	21880000	21747000	20196000	21354000	20042000	16510000	17013000	15623000	17735000	18162000	18472000	21672000	20533000	16388000	18131000	-0.0778879	1.68849	0.0945218	-0.403193	6.56828	4.73836e-06	-0.179486	3.59921	0.000857909	0.145819	2.36663	0.0347989	111.521	114.097	113.403	105.315	111.354	104.512	86.0942	88.7172	81.4688	92.4822	94.7088	96.3254
P10586	PTPRF_HUMAN	PTPRF	Receptor-type tyrosine-protein phosphatase F	19	2296600	2159300	2527800	2811000	2493300	3084000	1582000	1505900	1594300	2017200	2011200	2045100	2337000	2805800	1571600	2030900	0.263754	1.62761	0.105927	-0.572424	3.7038	0.000778001	-0.466293	3.06619	0.00240504	0.369885	2.36866	0.0347989	105.479	99.1729	116.097	129.104	114.513	141.643	72.6585	69.1634	73.2234	92.6465	92.3709	93.9279
P45974	UBP5_HUMAN	USP5	Ubiquitin carboxyl-terminal hydrolase 5	33	13912000	13787000	13949000	13571000	13884000	14055000	16271000	16248000	16796000	15531000	15082000	15974000	13901000	13858000	16449000	15545000	-0.00446961	0	1	0.242811	5.08467	6.1338e-05	0.165732	3.00792	0.00272004	-0.0815493	2.36663	0.0347989	93.2336	92.3958	93.4815	90.9483	93.0459	94.1919	109.043	108.889	112.561	104.084	101.075	107.052
Q96DI7	SNR40_HUMAN	SNRNP40	U5 small nuclear ribonucleoprotein 40 kDa protein	14	15171000	15454000	15458000	15034000	14620000	14255000	12812000	13061000	12232000	14012000	13898000	13829000	15370000	14649000	12716000	13920000	-0.069315	1.68849	0.0945218	-0.273472	5.49965	2.95264e-05	-0.073643	1.68849	0.0362669	0.130514	2.36663	0.0347989	107.193	109.192	109.221	106.225	103.3	100.721	90.525	92.2843	86.4269	99.0037	98.1983	97.7107
P36871	PGM1_HUMAN	PGM1	Phosphoglucomutase-1	32	30054000	28071000	31464000	26477000	27585000	32293000	18527000	18861000	22405000	15557000	14967000	17176000	29877000	28807000	19961000	15926000	-0.0526159	0.141402	0.8459	-0.581851	4.03811	0.000416865	-0.855035	5.65941	1.94651e-05	-0.3258	2.36859	0.0347989	127.241	118.845	133.211	112.097	116.788	136.72	78.4386	79.8527	94.8571	65.8644	63.3665	72.7188
Q9H1K0	RBNS5_HUMAN	RBSN	Rabenosyn-5	1	193140	167140	183600	268520	281600	324760	198130	176960	209580	253680	264480	233800	181300	291630	194890	250660	0.68576	4.09527	0.00200813	0.104281	0.283233	0.601699	-0.218407	1.13353	0.111778	0.363072	2.36866	0.0347989	84.1144	72.7911	79.9596	116.943	122.64	141.436	86.2876	77.0679	91.2742	110.48	115.184	101.822
Q5JTD0	TJAP1_HUMAN	TJAP1	Tight junction-associated protein 1	10	563050	579530	575770	598470	620820	616390	512710	514290	510210	587510	556000	577570	575800	617230	516790	578460	0.10024	1.68849	0.0945218	-0.15599	1.68849	0.0379758	-0.093591	1.01273	0.14142	0.162639	2.36663	0.0347989	99.1821	102.085	101.423	105.421	109.358	108.578	90.3146	90.5929	89.8742	103.491	97.9402	101.74
O15460	P4HA2_HUMAN	P4HA2	Prolyl 4-hydroxylase subunit alpha-2	21	17481000	15903000	17234000	13495000	11126000	14186000	19758000	17614000	17452000	15173000	13436000	13217000	16882000	12938000	18279000	13952000	-0.383871	2.36866	0.0341531	0.114701	0.672391	0.285576	0.108857	0.672391	0.279287	-0.389715	2.36866	0.0347989	112.735	102.559	111.142	87.0294	71.7517	91.4857	127.42	113.593	112.548	97.8509	86.6489	85.2366
Q9BQG0	MBB1A_HUMAN	MYBBP1A	Myb-binding protein 1A	52	39954000	42960000	40158000	46839000	44418000	36188000	58725000	59166000	51013000	71290000	76460000	68631000	41039000	42498000	56326000	72146000	0.0503994	2.38671e-14	1	0.456805	2.60733	0.00656669	0.763524	4.80476	8.89833e-05	0.357118	2.36866	0.0347989	75.4084	81.0818	75.7934	88.403	83.8336	68.3005	110.836	111.669	96.2809	134.551	144.309	129.533
Q14938	NFIX_HUMAN	NFIX	Nuclear factor 1 X-type	3	734960	732650	804660	512870	552610	542710	668970	716850	593930	449350	603280	520910	757420	536060	659920	524520	-0.498699	3.28558	0.00747035	-0.198802	0.89652	0.184809	-0.0313967	0.127081	0.790064	-0.331293	2.36866	0.0347989	118.642	118.269	129.893	82.7905	89.2056	87.6075	107.989	115.718	95.8757	72.5367	97.385	84.0884
Q15388	TOM20_HUMAN	TOMM20	Mitochondrial import receptor subunit TOM20 homolog	2	1775300	1723100	1492400	1795000	1680600	1531000	1394100	1431500	1226800	1672600	1785500	1550000	1663600	1668900	1351500	1670300	0.00458892	0	1	-0.299747	2.12485	0.0163931	0.00120973	0.127081	0.790064	0.305546	2.36866	0.0347989	111.784	108.497	93.9705	113.024	105.821	96.401	87.7809	90.1358	77.2467	105.317	112.426	97.5973
P63208	SKP1_HUMAN	SKP1	S-phase kinase-associated protein 1	15	12711000	12578000	12626000	11757000	11604000	12026000	11008000	11389000	11300000	10646000	9514100	10538000	12656000	11813000	11275000	10257000	-0.0994461	1.68849	0.0945218	-0.166694	3.59921	0.000925333	-0.203767	4.13963	0.000313986	-0.136519	2.36663	0.0347989	110.774	109.615	110.033	102.46	101.126	104.804	95.9323	99.2526	98.477	92.7776	82.9133	91.8364
O15397	IPO8_HUMAN	IPO8	Importin-8	21	4218200	4102500	4330100	4451800	4424700	4376400	4304700	4193300	4154100	4475900	4582400	4715900	4220400	4426400	4226000	4600400	0.0687541	1.68849	0.0945218	0.00191303	0	1	0.0556255	0.417814	0.458467	0.122467	2.36663	0.0347989	96.7292	94.0761	99.2952	102.086	101.465	100.357	98.7128	96.1582	95.2593	102.639	105.081	108.142
Q96CW1	AP2M1_HUMAN	AP2M1	AP-2 complex subunit mu	19	11117000	10996000	10897000	12059000	11886000	11860000	11282000	11409000	11308000	11780000	12329000	11878000	11007000	11940000	11337000	12004000	0.117382	1.68849	0.0945218	0.0426176	3.30282e-14	1	0.00771239	0.417814	0.458467	0.0824763	2.36663	0.0347989	96.1117	95.0656	94.2097	104.256	102.76	102.535	97.5382	98.6362	97.763	101.844	106.59	102.691
Q9UIF8	BAZ2B_HUMAN	BAZ2B	Bromodomain adjacent to zinc finger domain protein 2B	3	198650	227120	200710	111530	134260	170240	252720	262930	206340	188530	124850	163660	210370	142000	248670	161660	-0.567038	2.22298	0.042157	0.241303	0.559929	0.354605	0.187072	0.444768	0.434211	-0.62127	2.36336	0.0350227	106.347	121.588	107.449	59.7072	71.8756	91.1373	135.293	140.759	110.463	100.929	66.838	87.6148
P23743	DGKA_HUMAN	DGKA	Diacylglycerol kinase alpha	2	82112	64089	73622	109260	116340	165620	11604	18732	17971	35624	21668	28299	73274	130410	16102	28530	0.831681	2.1442	0.0474638	-2.18606	5.76498	1.91747e-05	-2.1925	5.64311	2.01605e-05	0.82524	2.35782	0.0354334	132.271	103.239	118.595	176.003	187.408	266.792	18.6925	30.1747	28.9489	57.3855	34.9042	45.5859
Q9UH62	ARMX3_HUMAN	ARMCX3	Armadillo repeat-containing X-linked protein 3	8	2350100	2541200	2525500	2385700	2137100	2385400	3848600	3921100	4030200	3378700	3323300	3295300	2473900	2305700	3933300	3335200	-0.101582	1.43607	0.142458	0.668953	6.40605	6.23792e-06	0.532568	5.95023	1.24781e-05	-0.237967	2.33177	0.0370072	78.0717	84.4201	83.8985	79.2543	70.9957	79.2443	127.853	130.261	133.886	112.242	110.402	109.472
Q9NVM6	DJC17_HUMAN	DNAJC17	DnaJ homolog subfamily C member 17	6	1096600	1118600	999430	1081500	1118500	1087000	765780	749080	741450	867270	855640	853380	1071600	1095700	754320	858760	0.0320864	0.251053	0.739941	-0.506518	5.70512	2.09784e-05	-0.351526	4.26072	0.000248899	0.187078	2.33177	0.0370072	116.101	118.431	105.814	114.503	118.42	115.085	81.0762	79.3081	78.5003	91.8213	90.59	90.3507
Q5T8P6	RBM26_HUMAN	RBM26	RNA-binding protein 26	14	2717600	2726300	2687200	2816300	2903300	2654400	3938100	4094100	3824400	4342800	4654700	4453700	2710400	2791300	3952200	4485200	0.0424314	0	1	0.54415	5.70512	2.09784e-05	0.684235	7.01702	2.18666e-06	0.182516	2.33177	0.0370072	77.9932	78.2428	77.1207	80.8258	83.3226	76.1794	113.021	117.498	109.758	124.635	133.587	127.818
Q8IZ52	CHSS2_HUMAN	CHPF	Chondroitin sulfate synthase 2	3	141650	156620	172460	117170	111220	88794	217770	228940	180720	152810	160930	154870	156910	108590	209140	156200	-0.531046	3.2926	0.00747035	0.414532	2.13017	0.0162225	0.524503	3.11003	0.00219269	-0.421075	2.33403	0.0370072	90.2251	99.7604	109.85	74.6324	70.8425	56.5581	138.71	145.825	115.111	97.3336	102.506	98.6457
O00479	HMGN4_HUMAN	HMGN4	High mobility group nucleosome-binding domain-containing protein 4	2	398500	406870	371350	367840	386540	409480	285750	291360	330910	266340	269700	257980	392240	387950	302680	264680	-0.0158659	4.3443e-14	1	-0.373943	4.26072	0.00027667	-0.551622	5.95023	1.24781e-05	-0.193544	2.33177	0.0370072	118.29	120.774	110.23	109.189	114.739	121.549	84.8212	86.4865	98.2264	79.0596	80.057	76.5781
O43913	ORC5_HUMAN	ORC5	Origin recognition complex subunit 5	6	1847300	1842600	1870600	1987400	2034500	1829700	1613300	1558400	1450500	1766200	1730300	1783900	1853500	1950500	1540700	1760100	0.0735919	0.995668	0.267465	-0.266666	2.76054	0.00478417	-0.148187	1.43607	0.0607731	0.192071	2.33177	0.0370072	104.001	103.737	105.313	111.889	114.541	103.011	90.8275	87.7366	81.662	99.4356	97.4145	100.432
Q9Y3C8	UFC1_HUMAN	UFC1	Ubiquitin-fold modifier-conjugating enzyme 1	7	3282300	3015900	3092100	3043200	2895700	2822600	3512100	3708600	3841700	3148700	3268100	3164400	3130100	2920500	3687500	3193700	-0.0999934	0.995668	0.267465	0.236434	2.76054	0.00478417	0.129013	1.43607	0.0607731	-0.207414	2.33177	0.0370072	101.526	93.2863	95.6433	94.1307	89.5684	87.3073	108.635	114.713	118.83	97.394	101.087	97.8796
Q9UQ84	EXO1_HUMAN	EXO1	Exonuclease 1	4	219520	204060	213440	167350	166080	171890	134060	138590	150750	161760	166240	164830	212340	168440	144100	164280	-0.334141	3.55456	0.0047979	-0.559306	5.95023	1.37472e-05	-0.0360779	0.590804	0.326345	0.189087	2.33177	0.0370072	127.965	118.952	124.42	97.5532	96.8128	100.2	78.1475	80.7881	87.8765	94.2946	96.9061	96.0842
P20839	IMDH1_HUMAN	IMPDH1	Inosine-5'-monophosphate dehydrogenase 1	12	6106500	6017200	5880000	6640300	6571400	6016100	7278800	7587600	7235100	8681800	8170900	9096000	6004200	6416000	7367100	8652600	0.0957021	0.995668	0.267465	0.295125	3.91825	0.000518851	0.43146	4.88763	7.67239e-05	0.232037	2.33177	0.0370072	85.9246	84.6681	82.7376	93.4358	92.4663	84.6526	102.42	106.765	101.805	122.162	114.973	127.99
Q9Y312	AAR2_HUMAN	AAR2	Protein AAR2 homolog	11	3197100	3332300	3380700	3610500	3586900	3130300	3062800	2994800	2934800	3472400	3450800	3480000	3314700	3450300	3008300	3479700	0.0578435	0.590804	0.474103	-0.13993	1.88706	0.0261812	0.0122411	0.251053	0.626785	0.210014	2.33177	0.0370072	96.8002	100.894	102.359	109.317	108.602	94.7776	92.7339	90.675	88.8584	105.136	104.482	105.366
P23921	RIR1_HUMAN	RRM1	Ribonucleoside-diphosphate reductase large subunit	28	10150000	9339300	10470000	10703000	10138000	10260000	11673000	11622000	11917000	13637000	12746000	14200000	10001000	10383000	11746000	13541000	0.0540791	0.590804	0.474103	0.232025	2.76054	0.00478417	0.383111	4.26072	0.000248899	0.205165	2.33177	0.0370072	88.9991	81.8906	91.805	93.848	88.8939	89.9636	102.353	101.906	104.493	119.574	111.762	124.511
P38646	GRP75_HUMAN	HSPA9	Stress-70 protein mitochondrial	40	84705000	84989000	84529000	92207000	86581000	81785000	84363000	82765000	76978000	94446000	93930000	88550000	84830000	86937000	81475000	92410000	0.0353958	0.995668	0.267465	-0.0582171	0.251053	0.637454	0.0880787	0.590804	0.326345	0.181692	2.33177	0.0370072	98.1302	98.4592	97.9263	106.821	100.304	94.7474	97.734	95.8827	89.1785	109.415	108.817	102.585
Q9H5Z1	DHX35_HUMAN	DHX35	Probable ATP-dependent RNA helicase DHX35	2	388760	437170	389830	414160	424300	371730	376230	374530	369310	418820	414680	412320	405250	403400	373360	415270	-0.0066011	2.16974e-14	1	-0.118245	1.43607	0.0636264	0.0418386	0.590804	0.326345	0.153482	2.33177	0.0370072	97.3555	109.479	97.6235	103.716	106.256	93.0908	94.2177	93.7919	92.4847	104.883	103.847	103.256
Q14204	DYHC1_HUMAN	DYNC1H1	Cytoplasmic dynein 1 heavy chain 1	220	217140000	214700000	221430000	207540000	216500000	226650000	208080000	209710000	220470000	182000000	183190000	191580000	217930000	217130000	212990000	185810000	-0.00530574	2.16974e-14	1	-0.0330791	0.590804	0.333158	-0.224731	3.16868	0.00199466	-0.196958	2.33177	0.0370072	104.269	103.098	106.329	99.6595	103.962	108.836	99.9188	100.701	105.868	87.3953	87.9667	91.9956
P63172	DYLT1_HUMAN	DYNLT1	Dynein light chain Tctex-type 1	5	1212400	1152700	1281400	1174900	1224300	1225800	1181100	1188600	1321000	1057200	1059700	1088000	1218600	1212000	1231000	1072300	-0.00783495	0	1	0.0146061	0.251053	0.637454	-0.176681	1.88706	0.024458	-0.199122	2.33177	0.0370072	102.694	97.6375	108.539	99.5179	103.702	103.829	100.043	100.678	111.893	89.5483	89.7601	92.1572
P40337	VHL_HUMAN	VHL	von Hippel-Lindau disease tumor suppressor	5	171130	179510	185070	197280	100100	125210	2609600	2637500	2722800	1674800	1528000	1709700	185100	156050	2656600	1637500	-0.246297	1.30199	0.17329	3.8432	8.75056	1.48602e-07	3.39141	8.44219	2.52275e-07	-0.698086	2.32188	0.0376811	14.8371	15.5637	16.0457	17.1043	8.67875	10.8558	226.254	228.673	236.069	145.207	132.479	148.232
O75962	TRIO_HUMAN	TRIO	Triple functional domain protein	62	10798000	11464000	11366000	9666900	9269800	9446600	16571000	16876000	16389000	14642000	15035000	15241000	11230000	9480700	16630000	15002000	-0.244292	3.72148	0.00379636	0.56643	6.63615	4.31254e-06	0.662089	7.31815	1.38805e-06	-0.148633	2.29107	0.0376811	82.656	87.7541	87.0039	73.9978	70.9581	72.3114	126.847	129.182	125.454	112.081	115.089	116.666
Q9BQP7	MGME1_HUMAN	MGME1	Mitochondrial genome maintenance exonuclease 1	10	1772300	1735300	1719000	1856300	1718100	1852000	1051500	1038900	1044700	1215000	1191800	1134400	1748300	1815700	1049800	1182400	0.0545731	0.306612	0.689715	-0.735838	7.72289	7.35978e-07	-0.618808	6.87469	2.84776e-06	0.171604	2.29107	0.0376811	122.726	120.164	119.035	128.543	118.973	128.245	72.8131	71.9406	72.3422	84.135	82.5284	78.5537
Q9UPW5	CBPC1_HUMAN	AGTPBP1	Cytosolic carboxypeptidase 1	11	1150200	1202700	1174000	1108500	1093600	1125100	1861800	1846200	1981700	1676900	1643600	1763100	1175600	1110800	1898400	1694500	-0.0817982	0.73176	0.385259	0.691387	7.31815	1.37172e-06	0.609261	6.63615	4.15282e-06	-0.163924	2.29107	0.0376811	78.3008	81.8748	79.921	75.4621	74.4477	76.5921	126.744	125.682	134.906	114.156	111.889	120.025
P48960	CD97_HUMAN	CD97	CD97 antigen	13	4530500	4261900	4377900	6188500	5993800	6088400	3828100	3615200	3575600	4150400	4129100	4052700	4394000	6097400	3683600	4122900	0.472659	5.83905	0.000113349	-0.254418	3.27512	0.00175076	-0.564535	6.38493	6.10862e-06	0.162543	2.29107	0.0376811	99.2223	93.3397	95.8802	135.534	131.27	133.342	83.8391	79.1764	78.3091	90.8978	90.4313	88.7581
Q8WWI1	LMO7_HUMAN	LMO7	LIM domain only protein 7	24	3670200	3711400	3804200	3324100	3114100	3183900	5088500	5035900	4784700	4437700	4546100	4623600	3734300	3223900	4976500	4542800	-0.212031	2.7976	0.0168278	0.414294	5.54125	2.7284e-05	0.494775	5.83905	1.48681e-05	-0.13155	2.29107	0.0376811	89.2913	90.2936	92.5514	80.8711	75.7621	77.4602	123.797	122.517	116.406	107.964	110.601	112.486
Q6DKJ4	NXN_HUMAN	NXN	Nucleoredoxin	16	7976100	7794400	7900100	6792800	7311500	7078600	10580000	10179000	10787000	9728300	9147200	9832700	7904400	7076100	10531000	9585600	-0.159702	1.76344	0.0866446	0.413915	5.54125	2.7284e-05	0.437914	5.22441	4.39769e-05	-0.135702	2.29107	0.0376811	91.062	88.9876	90.1943	77.5525	83.4744	80.8154	120.79	116.212	123.154	111.067	104.432	112.259
Q9Y5X2	SNX8_HUMAN	SNX8	Sorting nexin-8	15	7407400	7819000	7838100	7766000	7838200	7144200	5176600	4998800	5043000	5680200	5946300	5754100	7695300	7587900	5079300	5800700	-0.0202769	2.56029e-14	1	-0.599348	6.63615	4.31254e-06	-0.387474	5.22441	4.39769e-05	0.191597	2.29107	0.0376811	113.361	119.66	119.953	118.849	119.954	109.333	79.2216	76.5006	77.1771	86.9286	91.001	88.0596
P27707	DCK_HUMAN	DCK	Deoxycytidine kinase	10	2186700	2157000	2201500	1935900	1937100	1993800	2711700	2682700	2887200	2517400	2419700	2640400	2185100	1958600	2761600	2525800	-0.157877	2.29107	0.0377193	0.337805	4.88641	8.53874e-05	0.366918	4.88641	7.67239e-05	-0.128764	2.29107	0.0376811	92.817	91.5564	93.4452	82.1715	82.2225	84.6292	115.101	113.87	122.551	106.854	102.707	112.075
Q13017	RHG05_HUMAN	ARHGAP5	Rho GTPase-activating protein 5	27	2849000	2973300	2979400	2973800	3246100	2936100	2043900	2159500	2145900	2208600	2422600	2359400	2941400	3059400	2127700	2336400	0.0567458	0.73176	0.385259	-0.467208	5.83905	1.64197e-05	-0.388961	4.88641	7.67239e-05	0.134993	2.29107	0.0376811	109.235	114.001	114.235	114.02	124.461	112.575	78.3664	82.7987	82.2772	84.6813	92.8864	90.4632
Q9Y3E0	GOT1B_HUMAN	GOLT1B	Vesicle transport protein GOT1B	4	1063400	1076300	1097700	1017000	1064000	1028200	1511800	1517900	1564000	1336300	1382600	1397700	1079100	1038300	1531200	1375500	-0.0556052	0.306612	0.689715	0.504834	6.11972	1.02102e-05	0.405733	4.88641	7.67239e-05	-0.154707	2.29107	0.0376811	84.7505	85.7786	87.4841	81.0525	84.7983	81.9452	120.487	120.973	124.647	106.5	110.19	111.393
Q9NTI5	PDS5B_HUMAN	PDS5B	Sister chromatid cohesion protein PDS5 homolog B	34	7975600	8243900	8362200	7999900	7637800	7944000	10917000	11075000	10379000	12017000	12967000	12116000	8203400	7872000	10806000	12385000	-0.0594918	0.73176	0.385259	0.397539	5.22441	4.79086e-05	0.653792	7.10169	1.95029e-06	0.196761	2.29107	0.0376811	81.3599	84.0968	85.3036	81.6078	77.9139	81.0375	111.365	112.977	105.877	122.587	132.278	123.596
P53041	PPP5_HUMAN	PPP5C	Serine/threonine-protein phosphatase 5	14	5183100	4892800	4894200	5004300	5607400	5720100	4032700	4040500	4236900	4502600	4478500	4637100	4995800	5446600	4108600	4552200	0.12464	1.76344	0.0866446	-0.282069	4.13741	0.000350404	-0.258792	3.72148	0.000692322	0.147917	2.29107	0.0376811	108.679	102.592	102.621	104.93	117.576	119.939	84.5575	84.721	88.8391	94.4103	93.905	97.2305
P53621	COPA_HUMAN	COPA	Coatomer subunit alpha	61	69628000	68604000	70805000	63144000	63240000	65528000	83034000	87701000	88062000	75100000	75775000	77224000	69709000	64025000	86291000	76071000	-0.12271	1.76344	0.0866446	0.307865	4.13741	0.000350404	0.248711	3.72148	0.000692322	-0.181864	2.29107	0.0376811	94.1083	92.7243	95.6991	85.3446	85.4744	88.5668	112.228	118.536	119.023	101.504	102.417	104.375
Q9UGP8	SEC63_HUMAN	SEC63	Translocation protein SEC63 homolog	25	10353000	10927000	11096000	10937000	10909000	10800000	8408300	8557600	7852800	8848300	9911700	8895500	10796000	10885000	8291200	9229300	0.0118445	0.306612	0.689715	-0.380844	5.22441	4.79086e-05	-0.238048	3.72148	0.000692322	0.15464	2.29107	0.0376811	105.736	111.599	113.325	111.701	111.415	110.301	85.8748	87.3996	80.2014	90.3685	101.229	90.8506
Q92844	TANK_HUMAN	TANK	TRAF family member-associated NF-kappa-B activator	5	198700	210250	220510	170370	152410	193490	358400	297560	362940	240840	281010	267640	209820	174210	339640	263170	-0.268325	1.63185	0.105571	0.694854	4.0394	0.000416865	0.595168	3.5052	0.00104638	-0.368011	2.2934	0.0376811	80.7144	85.4061	89.5739	69.2064	61.9108	78.598	145.587	120.873	147.431	97.8322	114.15	108.719
P48444	COPD_HUMAN	ARCN1	Coatomer subunit delta	25	20572000	20595000	19968000	17853000	18732000	18273000	23753000	24578000	24078000	21185000	21972000	22067000	20382000	18298000	24147000	21749000	-0.15561	2.29107	0.0377193	0.244548	3.27512	0.00175076	0.249263	3.27512	0.00161597	-0.150895	2.29107	0.0376811	97.3339	97.4427	94.4761	84.4693	88.6281	86.4564	112.384	116.288	113.922	100.234	103.958	104.407
P07686	HEXB_HUMAN	HEXB	Beta-hexosaminidase subunit beta	12	5307200	5100400	5261800	5117300	4762700	5316700	3909400	3620800	3942500	4467000	4296900	4102500	5225700	5065600	3824200	4288800	-0.0448911	0.306612	0.689715	-0.450466	5.54125	2.7284e-05	-0.240159	3.27512	0.00161597	0.165416	2.29107	0.0376811	115.363	110.868	114.376	111.235	103.527	115.57	84.979	78.7056	85.6984	97.0995	93.4021	89.1764
Q9NRA8	4ET_HUMAN	EIF4ENIF1	Eukaryotic translation initiation factor 4E transporter	12	1039300	1021300	1053000	1014800	1051100	979920	1414900	1336400	1403800	1443600	1467000	1560700	1042400	1029900	1386600	1500300	-0.0174047	0.306612	0.689715	0.411643	4.88641	8.53874e-05	0.542747	6.63615	4.15282e-06	0.113699	2.29107	0.0376811	84.3484	82.8875	85.4603	82.36	85.3061	79.5292	114.832	108.461	113.931	117.161	119.06	126.665
Q9UNQ0	ABCG2_HUMAN	ABCG2	Broad substrate specificity ATP-binding cassette transporter ABCG2	1	111820	108660	109020	127780	111380	101130	68247	53352	57945	77463	78614	81583	109830	113430	59848	79220	0.0465301	0.246716	0.745879	-0.875897	4.8313	9.4633e-05	-0.517866	3.12221	0.00213618	0.404562	2.2934	0.0376811	123.445	119.957	120.354	141.064	122.959	111.644	75.3421	58.8986	63.9691	85.5162	86.7869	90.0645
Q8IV03	LUR1L_HUMAN	LURAP1L	Leucine rich adaptor protein 1-like	1	48107	48657	68792	89024	77312	77164	36416	30637	29183	49386	52047	39726	55185	81167	32079	47053	0.556617	2.01005	0.0578097	-0.782647	3.34061	0.00157421	-0.786607	3.06274	0.00242238	0.552658	2.32177	0.0376811	89.3005	90.3215	127.698	165.254	143.513	143.239	67.5986	56.8711	54.1721	91.6747	96.6143	73.7429
Q9NR50	EI2BG_HUMAN	EIF2B3	Translation initiation factor eIF-2B subunit gamma	21	5934000	6283300	6476400	6942700	6635800	6259300	5142800	5330900	5325300	5599300	5827400	5905300	6234300	6631000	5272900	5789300	0.0889989	1.23276	0.189875	-0.241631	3.72148	0.000748172	-0.195838	2.7976	0.0040859	0.134792	2.29107	0.0376811	99.3658	105.215	108.448	116.257	111.118	104.813	86.117	89.2668	89.173	93.7612	97.5807	98.8852
P46379	BAG6_HUMAN	BAG6	Large proline-rich protein BAG6	19	7338700	7414700	7534200	7548700	7790700	7328200	5789300	6019200	5639600	6303000	6734100	6465500	7436000	7558400	5824700	6513600	0.0235541	0.306612	0.689715	-0.352343	4.52491	0.000165116	-0.214626	2.7976	0.0040859	0.161271	2.29107	0.0376811	107.519	108.632	110.383	110.596	114.141	107.365	84.8188	88.1871	82.6255	92.345	98.661	94.7258
Q9Y608	LRRF2_HUMAN	LRRFIP2	Leucine-rich repeat flightless-interacting protein 2	10	1303900	1350900	1380500	1263200	1326700	1358800	1688800	1677000	1754500	1508300	1521200	1581800	1352600	1322700	1730200	1550400	-0.0322494	0.306612	0.689715	0.355204	4.52491	0.000165116	0.229155	2.7976	0.0040859	-0.158298	2.29107	0.0376811	88.3222	91.5058	93.5108	85.5653	89.8666	92.0409	114.394	113.595	118.844	102.168	103.041	107.146
Q9UKG1	DP13A_HUMAN	APPL1	DCC-interacting protein 13-alpha	17	2456700	2411500	2560200	2568400	2584900	2786500	2128100	2161600	2089900	2315500	2351500	2394000	2479000	2648600	2130800	2353600	0.0954717	1.23276	0.189875	-0.218363	3.27512	0.00175076	-0.170361	2.29107	0.0109016	0.143474	2.29107	0.0376811	102.331	100.448	106.642	106.984	107.671	116.069	88.6437	90.0392	87.0526	96.4497	97.9492	99.7195
O14920	IKKB_HUMAN	IKBKB	Inhibitor of nuclear factor kappa-B kinase subunit beta	5	205680	191570	232400	340830	353190	382520	230050	208150	248700	275560	265460	319800	209880	358850	228970	286940	0.773816	5.07355	0.000417914	0.125594	0.735492	0.25249	-0.322632	2.03847	0.0181673	0.325591	2.30133	0.0376811	75.8521	70.6485	85.7061	125.694	130.252	141.068	84.8395	76.763	91.7173	101.623	97.8982	117.938
P51636	CAV2_HUMAN	CAV2	Caveolin-2	4	461980	473980	465530	674940	617280	595540	438900	423190	424180	491390	587300	498980	467160	629250	428750	525890	0.429717	3.40939	0.00630012	-0.12378	0.848996	0.203629	-0.258872	2.02291	0.0187173	0.294624	2.31668	0.0376811	90.0957	92.436	90.788	131.627	120.382	116.143	85.5946	82.5308	82.7239	95.8313	114.536	97.3115
Q9UMS4	PRP19_HUMAN	PRPF19	Pre-mRNA-processing factor 19	16	20282000	20805000	20312000	21425000	21533000	20771000	17440000	17684000	16895000	19519000	21269000	18888000	20494000	21255000	17364000	19914000	0.0526007	0.73176	0.385259	-0.239102	3.27512	0.00175076	-0.0940192	1.76344	0.031381	0.197684	2.29107	0.0376811	102.77	105.421	102.922	108.562	109.109	105.248	88.3698	89.6062	85.6082	98.9042	107.772	95.7069
Q96RT1	ERBIN_HUMAN	ERBIN	Erbin	23	2284700	2305600	2360800	2204900	2038400	2182600	2635800	2749100	2701500	2372400	2410600	2433300	2326000	2149300	2701300	2426600	-0.113984	0.73176	0.385259	0.215803	3.27512	0.00175076	0.175069	1.76344	0.031381	-0.154718	2.29107	0.0376811	95.5951	96.4696	98.7793	92.2562	85.2896	91.3231	110.286	115.026	113.035	99.2646	100.863	101.813
Q12797	ASPH_HUMAN	ASPH	Aspartyl/asparaginyl beta-hydroxylase	30	15686000	15931000	15665000	21091000	20541000	22355000	17472000	18245000	16585000	19446000	20259000	19536000	15838000	21414000	17499000	19816000	0.435164	5.54125	0.000185193	0.143882	2.29107	0.0117739	-0.111889	1.23276	0.0908678	0.179393	2.29107	0.0376811	84.4802	85.7997	84.3671	113.59	110.628	120.397	94.0991	98.2622	89.3219	104.73	109.109	105.215
Q8WZA9	IRGQ_HUMAN	IRGQ	Immunity-related GTPase family Q protein	18	2821200	2895000	2901400	2384100	2517800	2544300	2027200	2069700	2091900	1841200	1850700	1988400	2882300	2483900	2079100	1906800	-0.214613	2.7976	0.0168278	-0.471261	5.83905	1.64197e-05	-0.381454	5.54125	2.46198e-05	-0.124806	2.29107	0.0376811	121.199	124.369	124.644	102.421	108.165	109.303	87.0887	88.9145	89.8682	79.0981	79.5062	85.4219
O75116	ROCK2_HUMAN	ROCK2	Rho-associated protein kinase 2	36	6568100	6831700	6890400	6130300	6111000	6564700	7130300	7055700	7460600	6507400	6274300	6843600	6775800	6282300	7229000	6552500	-0.109098	1.76344	0.0866446	0.0934048	1.76344	0.0330335	0.0607526	1.23276	0.0908678	-0.141751	2.29107	0.0376811	98.0703	102.006	102.883	91.5333	91.2452	98.0195	106.465	105.351	111.396	97.1639	93.6834	102.184
Q15054	DPOD3_HUMAN	POLD3	DNA polymerase delta subunit 3	8	1741400	1729800	1849800	1631800	1537800	1527500	1320200	1329400	1375900	1433600	1445200	1507300	1775800	1565700	1341800	1462000	-0.181661	2.29107	0.0377193	-0.404299	5.22441	4.79086e-05	-0.0988645	0.73176	0.246811	0.123774	2.29107	0.0376811	113.387	112.631	120.445	106.25	100.13	99.459	85.9612	86.5603	89.588	93.345	94.1003	98.1438
Q9Y3Y2	CHTOP_HUMAN	CHTOP	Chromatin target of PRMT1 protein	7	949960	936850	989120	1004000	995200	1024800	875300	844470	879300	889810	965760	970670	968380	1013900	869990	943820	0.0662702	0.73176	0.385259	-0.154574	2.29107	0.0117739	-0.103332	0.73176	0.246811	0.117513	2.29107	0.0376811	100.656	99.2668	104.805	106.382	105.449	108.586	92.7451	89.4784	93.1689	94.2825	102.33	102.85
O75832	PSD10_HUMAN	PSMD10	26S proteasome non-ATPase regulatory subunit 10	8	3772700	3307500	3450900	3111700	2836300	3331300	2214100	2503200	2353400	1988900	2046100	1830600	3511000	3100500	2362800	1964400	-0.179381	1.13154	0.224723	-0.571384	4.12805	0.00035357	-0.658412	4.963	7.10685e-05	-0.266409	2.31668	0.0376811	138.25	121.203	126.458	114.028	103.936	122.075	81.1355	91.7295	86.2401	72.8831	74.9792	67.0822
O75688	PPM1B_HUMAN	PPM1B	Protein phosphatase 1B	9	1947400	1857200	2004000	1996500	1986600	2140300	1714700	1650100	1844700	1897800	1978300	2009900	1943700	2045800	1744100	1965400	0.0738595	0.73176	0.385259	-0.156323	1.76344	0.0330335	-0.0578422	0.306612	0.563368	0.17234	2.29107	0.0376811	101.482	96.7817	104.432	104.041	103.525	111.534	89.3558	85.9894	96.1303	98.8974	103.092	104.739
Q6P2Q9	PRP8_HUMAN	PRPF8	Pre-mRNA-processing-splicing factor 8	96	61043000	64655000	63125000	61379000	61737000	56667000	53582000	53738000	50915000	58361000	60699000	58334000	62981000	59967000	52793000	59168000	-0.0707479	0.306612	0.689715	-0.25457	3.27512	0.00175076	-0.0193517	0.306612	0.563368	0.16447	2.29107	0.0376811	104.016	110.171	107.564	104.588	105.198	96.5592	91.3025	91.5683	86.758	99.4458	103.43	99.3998
Q8N7H5	PAF1_HUMAN	PAF1	RNA polymerase II-associated factor 1 homolog	17	4349200	4477700	4516100	4618900	4546900	4332200	3846900	3780700	3701000	4286100	4447700	4235200	4456900	4502600	3778600	4323000	0.0147177	0.306612	0.689715	-0.238189	3.27512	0.00175076	-0.0587255	0.306612	0.563368	0.194181	2.29107	0.0376811	102.057	105.072	105.973	108.385	106.696	101.658	90.27	88.7165	86.8463	100.576	104.368	99.3817
P11717	MPRI_HUMAN	IGF2R	Cation-independent mannose-6-phosphate receptor	64	17975000	17791000	17189000	18607000	17160000	16584000	19505000	20539000	19230000	21592000	22162000	21575000	17685000	17481000	19787000	21798000	-0.0167385	0.306612	0.689715	0.162027	2.29107	0.0117739	0.318408	4.88641	7.67239e-05	0.139643	2.29107	0.0376811	93.8197	92.8593	89.7172	97.1184	89.5659	86.5595	101.805	107.202	100.37	112.699	115.674	112.61
Q9Y4B6	DCAF1_HUMAN	DCAF1	DDB1- and CUL4-associated factor 1	12	2393000	2624400	2610300	2085200	2285600	2081400	2387500	2458600	2404900	2625300	2772900	2741600	2542600	2150700	2417000	2713300	-0.241498	3.27512	0.00747035	-0.073087	0.73176	0.25249	0.335242	4.52491	0.000149137	0.166831	2.29107	0.0376811	97.4392	106.861	106.287	84.906	93.066	84.7513	97.2152	100.11	97.9237	106.898	112.908	111.634
Q96B01	R51A1_HUMAN	RAD51AP1	RAD51-associated protein 1	1	73254	74601	81366	68164	72700	75894	80311	81608	78979	71645	71704	77935	76407	72253	80299	73761	-0.0806473	1.23276	0.189875	0.0716772	0.73176	0.25249	0.0298007	0	1	-0.122524	2.29107	0.0376811	96.7943	98.5742	107.513	90.0686	96.0623	100.283	106.119	107.833	104.359	94.6682	94.7462	102.98
O94829	IPO13_HUMAN	IPO13	Importin-13	16	1567900	1602800	1683700	1519000	1555100	1559700	1395500	1359300	1389400	1246400	1213800	1258900	1619800	1555100	1384200	1244600	-0.0588083	0.73176	0.385259	-0.226763	3.27512	0.00175076	-0.321325	4.52491	0.000149137	-0.15337	2.29107	0.0376811	108.433	110.847	116.442	105.051	107.548	107.866	96.5104	94.0069	96.0885	86.1989	83.9443	87.0634
Q02543	RL18A_HUMAN	RPL18A	60S ribosomal protein L18a	10	84889000	78272000	79553000	82552000	80388000	77517000	73150000	73175000	72166000	79169000	84741000	81888000	80919000	80158000	72839000	81946000	-0.013632	0.306612	0.689715	-0.151767	1.76344	0.0330335	0.031827	0	1	0.169962	2.29107	0.0376811	107.516	99.135	100.757	104.556	101.815	98.1787	92.6477	92.6794	91.4014	100.271	107.328	103.715
Q9NYL2	M3K20_HUMAN	MAP3K20	Mitogen-activated protein kinase kinase kinase 20	13	3039500	2934100	3106600	3935200	3636200	4043000	4072500	4115400	4079700	4623400	4769200	4797700	3028500	3871500	4091900	4730100	0.354289	4.52491	0.00102497	0.434167	5.83905	1.64197e-05	0.288978	4.13741	0.000313986	0.2091	2.29107	0.0376811	77.3533	74.6709	79.0609	100.148	92.5389	102.892	103.642	104.734	103.826	117.662	121.373	122.098
Q15208	STK38_HUMAN	STK38	Serine/threonine-protein kinase 38	10	3608100	3716600	3866300	3357400	3545700	3483100	3193100	3123300	3239200	2769200	2835600	3001000	3730400	3462000	3185200	2868600	-0.107725	1.23276	0.189875	-0.227946	3.27512	0.00175076	-0.271259	4.13741	0.000313986	-0.151037	2.29107	0.0376811	108.955	112.231	116.752	101.385	107.071	105.18	96.4231	94.3154	97.8152	83.6225	85.6276	90.6222
Q99459	CDC5L_HUMAN	CDC5L	Cell division cycle 5-like protein	26	10287000	11079000	10938000	10532000	10649000	10464000	9380900	9463300	9170900	9979400	10706000	10016000	10779000	10563000	9357600	10247000	-0.0292037	0.73176	0.385259	-0.204013	2.7976	0.00449781	-0.043818	0.306612	0.563368	0.130991	2.29107	0.0376811	100.635	108.383	107.003	103.031	104.176	102.366	91.7705	92.5766	89.7162	97.6255	104.734	97.9835
P60228	EIF3E_HUMAN	EIF3E	Eukaryotic translation initiation factor 3 subunit E	22	32693000	34856000	33251000	33594000	33726000	30976000	30210000	31129000	29993000	33032000	34203000	32874000	33620000	32792000	30465000	33389000	-0.0359758	0.73176	0.385259	-0.142167	2.7976	0.00449781	0.026029	0.306612	0.563368	0.13222	2.29107	0.0376811	100.456	107.102	102.17	103.224	103.63	95.1797	92.826	95.6498	92.1593	101.497	105.095	101.012
Q9H488	OFUT1_HUMAN	POFUT1	GDP-fucose protein O-fucosyltransferase 1	9	6826900	6693000	6995500	7512000	6888100	6846300	7813500	7413600	7625600	8712000	8609300	8481500	6838500	7085300	7621200	8600900	0.051149	0.306612	0.689715	0.156338	2.29107	0.0117739	0.279659	4.13741	0.000313986	0.174469	2.29107	0.0376811	90.6052	88.8281	92.8429	99.6977	91.4175	90.8627	103.699	98.3918	101.205	115.624	114.261	112.565
Q14152	EIF3A_HUMAN	EIF3A	Eukaryotic translation initiation factor 3 subunit A	68	73927000	78628000	75588000	76839000	79098000	71347000	68602000	71105000	65944000	76465000	79053000	75147000	76088000	75817000	68608000	76931000	-0.00514757	5.1254e-14	1	-0.149292	1.76344	0.0330335	0.0210437	0.306612	0.563368	0.165188	2.29107	0.0376811	99.482	105.808	101.717	103.401	106.441	96.0102	92.3163	95.6845	88.7395	102.897	106.38	101.124
Q9BX40	LS14B_HUMAN	LSM14B	Protein LSM14 homolog B	7	1498300	1489500	1511400	1333800	1347400	1350000	1496700	1492000	1390300	1554100	1701400	1643900	1500800	1347600	1461700	1637700	-0.155339	1.76344	0.0866446	-0.0380845	0.306612	0.573624	0.281279	3.72148	0.000692322	0.164024	2.29107	0.0376811	100.959	100.366	101.842	89.8747	90.7911	90.9663	100.851	100.535	93.6818	104.719	114.644	110.77
Q12906	ILF3_HUMAN	ILF3	Interleukin enhancer-binding factor 3	37	52881000	53733000	55014000	54977000	54672000	52547000	49577000	49956000	46917000	52960000	57948000	53594000	53912000	54116000	48861000	54883000	0.00544878	0.306612	0.689715	-0.141923	1.76344	0.0330335	0.0203041	0.73176	0.246811	0.167676	2.29107	0.0376811	99.9679	101.579	104	103.93	103.354	99.3365	93.7219	94.4384	88.6933	100.117	109.547	101.316
O75643	U520_HUMAN	SNRNP200	U5 small nuclear ribonucleoprotein 200 kDa helicase	91	61141000	64564000	64389000	61429000	61795000	57589000	58299000	58813000	55488000	63588000	66993000	63758000	63411000	60323000	57605000	64833000	-0.0720249	0.306612	0.689715	-0.138539	1.76344	0.0330335	0.10402	0.73176	0.246811	0.170534	2.29107	0.0376811	99.437	105.004	104.719	99.9054	100.501	93.6602	94.8149	95.6509	90.2432	103.417	108.954	103.693
Q12769	NU160_HUMAN	NUP160	Nuclear pore complex protein Nup160	34	8123800	8508000	8650600	8634800	8458300	7972800	8996800	9074700	8655500	9524800	10065000	9476100	8433800	8362600	8915500	9705900	-0.0122313	0.306612	0.689715	0.0801329	0.73176	0.25249	0.21491	3.72148	0.000692322	0.122546	2.29107	0.0376811	91.8452	96.1889	97.801	97.6224	95.627	90.138	101.715	102.596	97.8564	107.684	113.792	107.134
Q14160	SCRIB_HUMAN	SCRIB	Protein scribble homolog	34	6418100	6570800	6717700	6848300	6400800	6569700	7197600	7028300	6646100	7975100	7871900	7635400	6582500	6629100	6982800	7847500	0.0101774	0	1	0.08517	1.23276	0.0948889	0.24342	3.72148	0.000692322	0.168427	2.29107	0.0376811	91.8185	94.0031	96.1047	97.9731	91.571	93.9873	102.97	100.548	95.0803	114.093	112.617	109.233
Q8TDN6	BRX1_HUMAN	BRIX1	Ribosome biogenesis protein BRX1 homolog	16	15909000	17256000	15696000	17888000	16907000	14369000	19122000	18610000	16956000	22884000	23391000	20739000	16293000	16392000	18234000	22338000	0.00873962	0.15578	0.82876	0.162379	1.13154	0.116199	0.446508	3.40939	0.00125779	0.292869	2.31668	0.0376811	86.8842	94.2406	85.7209	97.6921	92.3346	78.4737	104.431	101.635	92.6022	124.977	127.746	113.262
Q6PCB7	S27A1_HUMAN	SLC27A1	Long-chain fatty acid transport protein 1	3	153270	165650	170180	149890	149980	184930	190130	167520	176680	142680	144300	148950	163030	161600	178110	145310	-0.0127103	0	1	0.127631	0.848996	0.203629	-0.153293	1.13154	0.111987	-0.293635	2.31668	0.0376811	94.6033	102.245	105.041	92.5171	92.5726	114.145	117.355	103.399	109.053	88.0668	89.0667	91.9369
O15067	PUR4_HUMAN	PFAS	Phosphoribosylformylglycinamidine synthase	44	15772000	14680000	15484000	16982000	17143000	17020000	17501000	17210000	17948000	19564000	18910000	20359000	15329000	17069000	17581000	19638000	0.155115	1.76344	0.0866446	0.197754	2.7976	0.00449781	0.202269	3.27512	0.00161597	0.159631	2.29107	0.0376811	90.7423	84.4596	89.0854	97.7039	98.6302	97.9225	100.69	99.0157	103.262	112.559	108.796	117.133
Q9NVC6	MED17_HUMAN	MED17	Mediator of RNA polymerase II transcription subunit 17	11	1950300	1998600	1980800	1883700	1922500	1831900	1821700	1840900	1745700	1950200	2081300	1916500	1986300	1883400	1807100	1984700	-0.0767441	0.73176	0.385259	-0.136407	1.76344	0.0330335	0.0755815	1.23276	0.0908678	0.135245	2.29107	0.0376811	102.092	104.62	103.688	98.6054	100.636	95.8938	95.3599	96.365	91.3816	102.086	108.949	100.322
O15498	YKT6_HUMAN	YKT6	Synaptobrevin homolog YKT6	12	8381200	8189000	8073300	8105700	7953900	7919700	7460100	7749500	7717500	6856000	6884500	6898200	8222400	8001700	7654000	6888100	-0.039253	0.306612	0.689715	-0.103346	1.23276	0.0948889	-0.2162	3.27512	0.00161597	-0.152108	2.29107	0.0376811	109.096	106.595	105.088	105.51	103.534	103.089	97.1066	100.874	100.457	89.2431	89.6141	89.7924
Q6UWP7	LCLT1_HUMAN	LCLAT1	Lysocardiolipin acyltransferase 1	8	1892000	1975200	1932200	2096600	2019300	1902100	1946500	1929400	1767300	2029600	2183900	2037200	1938100	2011800	1884000	2088100	0.0538439	0.306612	0.689715	-0.040844	0.306612	0.573624	0.0537039	1.23276	0.0908678	0.148392	2.29107	0.0376811	95.7518	99.9625	97.7863	106.106	102.194	96.263	98.51	97.6446	89.4409	102.716	110.525	103.1
P62633	CNBP_HUMAN	CNBP	Cellular nucleic acid-binding protein	4	326840	338220	356980	371170	356890	275130	368220	367760	343670	415550	473110	442230	340680	336820	359880	443630	-0.0164394	0.137394	0.850049	0.0790987	0.509158	0.390565	0.397379	3.2879	0.00159853	0.301841	2.30133	0.0376811	88.4194	91.498	96.5731	100.412	96.5487	74.4304	99.6138	99.4894	92.9724	112.418	127.99	119.636
O00571	DDX3X_HUMAN	DDX3X	ATP-dependent RNA helicase DDX3X	13	14658000	15358000	15374000	15265000	15590000	14169000	14876000	14874000	14262000	15916000	17026000	16675000	15137000	15015000	14683000	16555000	-0.0116748	0	1	-0.0439325	0.73176	0.25249	0.140863	1.23276	0.0908678	0.17312	2.29107	0.0376811	95.5733	100.137	100.242	99.5311	101.65	92.3849	96.9947	96.9817	92.9913	103.776	111.013	108.725
Q9P2X3	IMPCT_HUMAN	IMPACT	Protein IMPACT	2	62711	65826	64297	55399	64471	75676	63880	70710	78345	61972	50036	55048	64278	65182	70978	55685	0.0201486	0.111769	0.883586	0.143047	0.772194	0.236641	-0.227185	1.40989	0.0636641	-0.350083	2.2934	0.0376811	97.9386	102.803	100.416	86.5191	100.687	118.187	99.7643	110.431	122.355	96.7845	78.1435	85.971
Q643R3	LPCT4_HUMAN	LPCAT4	Lysophospholipid acyltransferase LPCAT4	6	296350	307950	305550	320710	364480	336810	373010	325780	297160	434750	420090	372820	303280	340670	331980	409220	0.167725	1.42576	0.143529	0.130446	0.848996	0.203629	0.264502	1.72466	0.0337681	0.30178	2.31668	0.0376811	85.579	88.9288	88.2357	92.6136	105.253	97.2629	107.717	94.0777	85.8129	125.546	121.312	107.662
Q9UKE5	TNIK_HUMAN	TNIK	TRAF2 and NCK-interacting protein kinase	10	242900	267700	264170	301390	301660	299800	291080	271560	302640	334330	327170	324210	269410	314940	297650	334100	0.225274	3.27512	0.00747035	0.143813	2.7976	0.00449781	0.085203	1.76344	0.031381	0.166663	2.29107	0.0376811	82.6048	91.0387	89.8382	102.496	102.588	101.955	98.9897	92.3514	102.921	113.698	111.263	110.256
Q05086	UBE3A_HUMAN	UBE3A	Ubiquitin-protein ligase E3A	18	3722300	3647500	3863500	3522100	3470400	3354000	3462400	3264800	3338900	3565900	3636200	3864500	3749400	3457100	3361500	3693600	-0.117097	1.76344	0.0866446	-0.157555	2.29107	0.0117739	0.0954653	1.76344	0.031381	0.135922	2.29107	0.0376811	104.577	102.476	108.544	98.9528	97.5003	94.23	97.2755	91.724	93.8058	100.183	102.158	108.572
Q99543	DNJC2_HUMAN	DNAJC2	DnaJ homolog subfamily C member 2	19	3669100	3561100	3790800	3510100	3725900	3382000	3416100	3339900	3371000	3678200	3962900	3946500	3673700	3539300	3378200	3866100	-0.0537698	1.23276	0.189875	-0.120979	1.76344	0.0330335	0.127415	1.76344	0.031381	0.194624	2.29107	0.0376811	101.558	98.569	104.927	97.1573	103.131	93.6116	94.5555	92.4463	93.3071	101.81	109.691	109.237
Q14683	SMC1A_HUMAN	SMC1A	Structural maintenance of chromosomes protein 1A	51	20728000	22560000	22454000	20244000	20193000	20017000	20619000	20593000	19680000	21791000	23553000	22154000	21932000	20171000	20314000	22508000	-0.120755	0.73176	0.385259	-0.110563	1.23276	0.0948889	0.158155	1.76344	0.031381	0.147964	2.29107	0.0376811	97.7022	106.337	105.838	95.4208	95.1804	94.3508	97.1884	97.0658	92.7624	102.713	111.018	104.424
Q99595	TI17A_HUMAN	TIMM17A	Mitochondrial import inner membrane translocase subunit Tim17-A	4	919830	1044900	915730	950770	953350	806510	976730	1063900	855720	1265500	1367300	1157400	966190	903550	969110	1268700	-0.0967025	0.246716	0.745879	0.00435351	1.08487e-14	1	0.489675	2.71768	0.00476409	0.388619	2.2934	0.0376811	89.9029	102.127	89.5022	92.927	93.1791	78.8272	95.4643	103.984	83.6369	123.688	133.638	113.123
Q9NRA1	PDGFC_HUMAN	PDGFC	Platelet-derived growth factor C	1	11362	9832.5	12924	12575	11933	16354	11391	13768	13517	10033	8728.9	7353	11373	13621	12892	8704.9	0.26022	0.625529	0.456811	0.180863	0.375409	0.506493	-0.645933	2.60098	0.00604708	-0.566576	2.29909	0.0376811	97.5479	84.4164	110.958	107.962	102.45	140.406	97.7968	118.204	116.049	86.1378	74.9415	63.1288
O43432	IF4G3_HUMAN	EIF4G3	Eukaryotic translation initiation factor 4 gamma 3	18	2750900	2726300	2798100	3072700	2939500	3141100	3113300	3058000	3209300	3341500	3357400	3538300	2760100	3059900	3132400	3412400	0.148764	2.29107	0.0377193	0.182548	2.29107	0.0117739	0.157302	2.29107	0.0109016	0.123518	2.29107	0.0376811	89.1066	88.3098	90.6355	99.5303	95.2157	101.746	100.845	99.0542	103.955	108.237	108.752	114.612
Q96EY7	PTCD3_HUMAN	PTCD3	Pentatricopeptide repeat domain-containing protein 3 mitochondrial	22	9316100	9301100	9815400	10410000	9597500	9584200	10501000	9854600	9954400	11312000	11358000	11015000	9489800	9868000	10110000	11234000	0.05638	0.73176	0.385259	0.0913334	0.73176	0.25249	0.187042	2.29107	0.0109016	0.152089	2.29107	0.0376811	91.6193	91.4718	96.5296	102.377	94.3867	94.2559	103.272	96.9152	97.8966	111.248	111.7	108.327
O00219	HYAS3_HUMAN	HAS3	Hyaluronan synthase 3	4	142620	168110	141260	185500	253740	125060	71963	61876	62458	110210	114260	109070	151940	189220	65432	111180	0.316563	0.611046	0.466247	-1.21543	3.73806	0.000735684	-0.767167	2.17619	0.0137555	0.764829	2.28947	0.0377817	110.692	130.476	109.637	143.973	196.936	97.0632	55.8529	48.024	48.4757	85.5376	88.6809	84.6528
P27487	DPP4_HUMAN	DPP4	Dipeptidyl peptidase 4	21	5591900	5179800	5750200	9431000	8886300	10666000	4057300	4055200	3963000	5040800	5046200	4592200	5516400	9666300	4035800	4909400	0.809237	6.10126	7.68479e-05	-0.450872	3.75945	0.000702267	-0.977417	6.88477	2.82834e-06	0.282692	2.27938	0.0382734	92.8631	86.0195	95.492	156.618	147.572	177.127	67.3784	67.3436	65.8124	83.7112	83.8008	76.2614
Q9UJY4	GGA2_HUMAN	GGA2	ADP-ribosylation factor-binding protein GGA2	8	745050	663050	721660	613930	561200	638220	1240300	1132900	1333500	1003700	980200	1018200	711500	605670	1235600	1006300	-0.232332	1.95246	0.0646306	0.796276	5.92788	1.44154e-05	0.732457	5.74808	1.74703e-05	-0.296151	2.27938	0.0382734	83.9342	74.6965	81.2992	69.1628	63.2225	71.8992	139.727	127.628	150.227	113.073	110.425	114.706
P39687	AN32A_HUMAN	ANP32A	Acidic leucine-rich nuclear phosphoprotein 32 family member A	5	8559400	8539600	8501300	8731200	9025700	9386600	5678000	5313100	5749100	6937800	5956000	6925000	8533500	9047800	5584900	6609100	0.0844295	1.14739	0.219238	-0.611606	5.46746	3.1237e-05	-0.453113	4.75714	9.78435e-05	0.242922	2.27173	0.0382734	115.016	114.75	114.236	117.325	121.282	126.132	76.2977	71.3944	77.2531	93.2262	80.0333	93.0542
Q9Y2J4	AMOL2_HUMAN	AMOTL2	Angiomotin-like protein 2	5	512110	543410	539030	555330	603620	531430	880790	825740	790320	971980	1074500	943590	534700	564990	832280	997650	0.0794957	0.471917	0.562923	0.638339	5.68358	2.13764e-05	0.820308	6.63988	4.15282e-06	0.261465	2.27173	0.0382734	70.0573	74.3392	73.74	75.9698	82.576	72.7003	120.493	112.962	108.117	132.968	146.993	129.084
O43615	TIM44_HUMAN	TIMM44	Mitochondrial import inner membrane translocase subunit TIM44	21	19977000	21179000	19921000	21409000	21146000	19410000	14779000	14388000	13525000	16979000	17758000	15725000	20365000	20658000	14237000	16826000	0.0206088	0.203846	0.779414	-0.516447	4.75714	0.000109926	-0.296008	2.98302	0.00283944	0.241047	2.27173	0.0382734	110.883	117.554	110.572	118.831	117.371	107.736	82.0311	79.8609	75.0708	94.2423	98.5661	87.2819
Q6ZXV5	TMTC3_HUMAN	TMTC3	Protein O-mannosyl-transferase TMTC3	14	1638600	1733100	1794700	2076100	1974800	2040200	1488300	1466600	1385000	1617000	1772000	1677900	1722100	2033100	1457000	1693900	0.239512	2.63429	0.0224021	-0.241168	2.27173	0.0121296	-0.263332	2.63429	0.00564167	0.217348	2.27173	0.0382734	95.1554	100.643	104.22	120.562	114.679	118.477	86.4273	85.1672	80.4286	93.9011	102.902	97.4376
Q13586	STIM1_HUMAN	STIM1	Stromal interaction molecule 1	7	1183700	1211000	1137400	1090400	1051000	1001500	1553000	1476500	1430400	1267600	1322000	1205300	1177300	1047600	1486600	1265000	-0.168394	1.52068	0.125957	0.336535	3.31643	0.00162808	0.272049	2.63429	0.00564167	-0.232879	2.27173	0.0382734	95.1413	97.3355	91.4198	87.6422	84.4753	80.4967	124.824	118.675	114.97	101.885	106.257	96.8774
Q9Y2H6	FND3A_HUMAN	FNDC3A	Fibronectin type-III domain-containing protein 3A	18	1163200	1246000	1234900	1588000	1518900	1339100	2155900	2063200	1997600	2339600	2546800	2326600	1219200	1486200	2074800	2408200	0.285693	3.31643	0.00716689	0.767037	6.63988	4.31254e-06	0.696327	6.08917	9.76319e-06	0.214983	2.27173	0.0382734	64.8631	69.4802	68.8612	88.551	84.6978	74.6717	120.219	115.049	111.391	130.462	142.016	129.737
Q9UK45	LSM7_HUMAN	LSM7	U6 snRNA-associated Sm-like protein LSm7	5	1379200	1353500	1315000	1383500	1424700	1401800	1041900	1111500	923710	1197600	1179300	1197500	1349200	1405200	1028300	1191500	0.0586713	0.203846	0.779414	-0.391843	3.93631	0.000505179	-0.237997	1.89859	0.0239913	0.212518	2.27173	0.0382734	111.008	108.939	105.841	111.354	114.67	112.827	83.8596	89.4615	74.3468	96.3914	94.9185	96.3834
Q8NHQ9	DDX55_HUMAN	DDX55	ATP-dependent RNA helicase DDX55	10	842920	844230	840900	834420	811920	731150	644330	630290	570880	738300	730180	714510	842690	800380	619300	735720	-0.0743169	0.792173	0.361657	-0.444364	4.49698	0.000173315	-0.121528	1.14739	0.108608	0.248518	2.27173	0.0382734	113.219	113.395	112.948	112.078	109.055	98.2065	86.545	84.6592	76.6794	99.1669	98.0762	95.9715
Q6GQQ9	OTU7B_HUMAN	OTUD7B	OTU domain-containing protein 7B	5	922400	875330	1000500	1038600	962500	894470	1247400	1172500	1279200	1081000	1067300	1151600	933690	965210	1233800	1100000	0.0478992	0.792173	0.361657	0.402093	4.49698	0.000173315	0.188589	1.14739	0.108608	-0.165605	2.27173	0.0382734	87.2053	82.7553	94.5891	98.1911	90.9965	84.5648	117.931	110.85	120.938	102.2	100.904	108.874
Q6PCB5	RSBNL_HUMAN	RSBN1L	Lysine-specific demethylase RSBN1L	3	275760	309370	331600	253960	269600	242540	337220	301560	333330	287890	287350	258610	305580	258490	324040	277950	-0.241442	2.27173	0.0380489	0.0846218	0.792173	0.226962	0.104717	0.792173	0.219865	-0.221347	2.27173	0.0382734	94.8501	106.411	114.057	87.3518	92.7313	83.4238	115.99	103.724	114.652	99.0223	98.8366	88.9512
Q06330	SUH_HUMAN	RBPJ	Recombining binding protein suppressor of hairless	10	2769700	2933100	2845500	2303800	2440400	2138200	2765700	2865800	2556800	2292900	2467600	2475800	2849400	2294200	2729400	2412100	-0.312667	3.31643	0.00716689	-0.0620743	0.203846	0.691956	0.0722986	0.471917	0.41107	-0.178294	2.27173	0.0382734	107.717	114.072	110.665	89.5976	94.9101	83.1572	107.561	111.454	99.437	89.1737	95.968	96.2869
Q9UI30	TR112_HUMAN	TRMT112	Multifunctional methyltransferase subunit TRM112-like protein	6	1425500	1298900	1306000	1363900	1263500	1232900	975910	1136700	1045500	1181900	1286800	1182900	1343500	1287500	1052700	1217800	-0.0614239	0.203846	0.779414	-0.351902	3.31643	0.00162808	-0.0802952	0.471917	0.41107	0.210183	2.27173	0.0382734	116.364	106.03	106.609	111.336	103.14	100.642	79.6639	92.7892	85.3446	96.4789	105.042	96.5606
P11387	TOP1_HUMAN	TOP1	DNA topoisomerase 1	32	18799000	20448000	19376000	19391000	18300000	16987000	24151000	24071000	20313000	26451000	29178000	24658000	19565000	18246000	22860000	26784000	-0.100695	0.970216	0.279741	0.22455	1.62104	0.0436124	0.553791	4.95558	7.12704e-05	0.228546	2.27938	0.0382734	86.0619	93.611	88.7034	88.7721	83.7775	77.7665	110.563	110.197	92.993	121.093	133.577	112.884
Q9NXA8	SIR5_HUMAN	SIRT5	NAD-dependent protein deacylase sirtuin-5 mitochondrial	6	688420	648630	746810	635450	601710	644480	750280	723270	793360	689610	612260	660190	700890	629140	757780	655520	-0.155807	1.14739	0.219238	0.112591	1.14739	0.112767	0.0592587	0.203846	0.683846	-0.209139	2.27173	0.0382734	100.812	94.9855	109.363	93.0554	88.1145	94.3778	109.871	105.916	116.18	100.987	89.6595	96.6784
Q96FC9	DDX11_HUMAN	DDX11	ATP-dependent DNA helicase DDX11	3	312190	304920	344610	262440	270970	224650	321100	310220	292590	357180	395780	376680	320600	254140	311820	376550	-0.335151	3.20268	0.00867529	-0.040061	0.400868	0.481473	0.567218	4.73655	0.000101811	0.272128	2.27938	0.0382734	99.2831	96.9711	109.593	83.4616	86.1743	71.4435	102.117	98.6566	93.0499	113.591	125.867	119.792
Q16658	FSCN1_HUMAN	FSCN1	Fascin	29	55726000	51999000	52526000	52331000	54406000	56715000	44932000	42261000	47680000	37513000	33630000	38015000	53502000	54588000	45051000	36468000	0.028991	0.400868	0.625946	-0.248034	1.95246	0.0230601	-0.581953	4.73655	0.000101811	-0.304928	2.27938	0.0382734	117.786	109.909	111.022	110.61	114.996	119.877	94.9712	89.3256	100.78	79.2899	71.0826	80.351
Q9NU22	MDN1_HUMAN	MDN1	Midasin	80	16677000	18022000	17644000	17364000	17613000	15225000	14134000	14087000	12994000	15984000	17395000	16076000	17459000	16752000	13765000	16504000	-0.0596376	0.400868	0.625946	-0.342966	3.20268	0.00204353	-0.0215176	0.175299	0.720776	0.261811	2.27938	0.0382734	103.576	111.929	109.582	107.843	109.389	94.5579	87.782	87.4901	80.7018	99.2718	108.035	99.8432
Q76EJ3	S35D2_HUMAN	SLC35D2	UDP-N-acetylglucosamine/UDP-glucose/GDP-mannose transporter	1	113390	113720	112290	127410	119930	115410	145760	134380	159550	170710	185620	176210	113140	120920	146560	177510	0.0959438	0.669553	0.428209	0.373382	3.20268	0.00204353	0.553847	4.50803	0.000154517	0.276409	2.27938	0.0382734	81.2647	81.5012	80.4764	91.3126	85.9518	82.7124	104.464	96.3079	114.347	122.345	133.031	126.287
Q03518	TAP1_HUMAN	TAP1	Antigen peptide transporter 1	15	2676100	2703900	2689200	2843900	2756900	2344000	2363900	2035000	2178100	1920100	1898900	1808600	2689800	2649700	2196800	1876700	-0.0216699	0.471917	0.562923	-0.292095	2.98302	0.0030962	-0.497631	4.49698	0.000156675	-0.227205	2.27173	0.0382734	113.802	114.984	114.359	120.937	117.238	99.6789	100.525	86.5387	92.624	81.6525	80.751	76.911
Q86X10	RLGPB_HUMAN	RALGAPB	Ral GTPase-activating protein subunit beta	8	533470	505180	541790	710630	620730	626750	570900	519360	593220	652420	694660	663430	526810	655810	561160	670170	0.315995	3.31643	0.00716689	0.0911294	1.14739	0.112767	0.0312492	0.203846	0.683846	0.256115	2.27173	0.0382734	88.5116	83.8179	89.8921	117.905	102.99	103.988	94.7219	86.1706	98.4252	108.247	115.256	110.074
O75153	CLU_HUMAN	CLUH	Clustered mitochondria protein homolog	52	12391000	12759000	12383000	12915000	13679000	10820000	13991000	14286000	12751000	16163000	16951000	16942000	12542000	12494000	13705000	16718000	-0.00553199	0.175299	0.807475	0.127935	0.669553	0.286655	0.420167	3.4871	0.00107753	0.2867	2.27938	0.0382734	89.5568	92.2165	89.4989	93.344	98.8659	78.2023	101.121	103.253	92.1587	116.819	122.514	122.449
[truncated: 6,453 more rows]
